# Supplementary material for: Methods for interpreting lists of affected genes obtained in a DNA microarray experiment
Source: BMC Proc. 2009 Jul 16;3(Suppl 4):S5. doi: 10.1186/1753-6561-3-s4-s5 (PMC2712748; doi:10.1186/1753-6561-3-s4-s5)
Supplement: Additional file 1 — Microsoft Excel spreadsheet file including the output from the statistical tests of the three contrasts MM8-PM8, MM8-MA8 and MM8-MM24 on separate worksheets. Each worksheet contains 13158 rows and the following columns: Block, Row and Column: block number and row-column number in block; Gene.Name: 384 well source plate number and well and reporter name from the annotation version 1.0 for ARK-Genomics G.gallus Oligo Probe set; Name.descr: reporter ID from the annotation version 1.0 for ARK-Genomics G.gallus Oligo Probe set; logFC: estimate of the log2-fold-change corresponding to the effect or contrast; AveExpr: average log2-expression for the probe over all arrays and channels; t: moderated t-statistic; P.Value: raw p-value; adj.P.Value: p-value adjusted for multiple testing (FDR); B: log odds that the gene is differentially expressed. [file 1753-6561-3-S4-S5-S1.xls]

## Sheet: MM8_MA8
Block	Row	Column	Gene.Name	Name.descr	logFC	AveExpr	t	P.Value	adj.P.Val	B
35	20	8	51: J-21 ENSGALT00000026554.1	RIGG19139	-2.6328	8.87072	-6.61329	4.17e-07	0.005481	5.99355
10	17	11	44: C-15 ENSGALT00000018379.1	RIGG16187	3.09697	8.16237	5.81744	2.28e-06	0.0150321	4.38564
24	19	11	49: E-18 ENSGALT00000023952.1	RIGG18173	-2.33494	9.44947	-5.64176	4.2e-06	0.0184293	4.03808
3	13	7	33: B-13 ENSGALT00000007285.1	RIGG12320	1.75317	8.84465	5.30525	6.82e-06	0.0224199	3.56311
32	6	4	14: E-20 ChEST700m21	RIGG05015	-2.17948	8.34141	-5.38421	8.59e-06	0.0226112	3.25044
28	15	10	38: M-07 ENSGALT00000012218.1	RIGG13986	-1.93481	8.98619	-5.19343	1.12e-05	0.0239813	3.1426
3	11	14	28: N-01 ENSGALT00000002133.1	RIGG10506	1.36989	9.91524	4.95627	1.35e-05	0.0239813	3.05669
11	14	20	37: F-15 ENSGALT00000011854.1	RIGG13848	-2.66682	10.4732	-5.02841	1.46e-05	0.0239813	2.97262
28	17	19	45: A-19 ENSGALT00000019455.1	RIGG16552	-1.06436	11.4428	-4.8815	1.81e-05	0.0259585	2.82713
16	4	17	10: M-04 ChEST513i19	RIGG03550	-1.92794	8.18101	-5.05315	2.37e-05	0.0259585	2.51217
3	19	5	48: J-13 ENSGALT00000023442.1	RIGG18007	1.20112	13.4487	4.72259	2.59e-05	0.0262183	2.49091
38	18	13	47: C-10 ENSGALT00000021916.1	RIGG17406	-1.61324	14.4765	-4.6913	2.86e-05	0.0263439	2.40063
28	11	21	29: I-19 ENSGALT00000002323.1	RIGG10584	-2.34	8.31658	-5.27773	2.3e-05	0.0259585	2.38668
22	22	2	56: C-18 Alien3_A	Alien3_A	-2.13652	12.3898	-4.68999	3e-05	0.0263439	2.36164
24	21	6	54: A-06 gi|18175577	RIGG20024	-1.22436	13.2787	-4.56796	4.25e-05	0.0298904	2.04627
26	19	5	48: K-19 ENSGALT00000022762.1	RIGG17740	-1.97444	14.5969	-4.56041	4.35e-05	0.0298904	2.02465
21	14	8	35: P-18 ENSGALT00000009449.1	RIGG13063	-1.33534	13.5917	-4.5583	4.38e-05	0.0298904	2.0186
5	7	12	18: D-02 ChEST914o3	RIGG06592	1.35163	9.14737	4.64068	4.69e-05	0.0298904	1.96969
33	16	8	41: D-21 ENSGALT00000016009.1	RIGG15344	-1.46778	11.6558	-4.53148	4.77e-05	0.0298904	1.94195
26	8	1	19: G-07 ChEST947d1	RIGG06807	-2.07935	9.15392	-4.88306	4.12e-05	0.0298904	1.91418
5	20	19	53: D-02 ENSGALT00000028145.1	RIGG19751	-3.7003	7.93676	-5.16924	2.37e-05	0.0259585	1.80239
44	16	16	42: A-23 ENSGALT00000016236.1	RIGG15427	-1.27872	11.4621	-4.45064	6.4e-05	0.0347859	1.68202
15	3	19	08: F-16 ChEST397e2	RIGG02851	-1.87492	9.41941	-4.51431	6.51e-05	0.0347859	1.65494
18	9	18	24: C-05 ENSGALG00000008940.1-2	RIGG08662	-1.35464	10.9011	-4.43914	6.89e-05	0.0347859	1.6191
39	17	1	42: N-22 ENSGALT00000016950.1	RIGG15686	1.59638	13.4886	4.41147	6.98e-05	0.0347859	1.60055
46	4	16	10: K-24 ChEST512p1	RIGG03548	-2.5691	11.3801	-4.50872	6.96e-05	0.0347859	1.58656
27	11	14	28: N-07 opHsV04NC000001	opHsV04NC000001	-3.01843	10.834	-4.51065	7.28e-05	0.0347859	1.55074
5	6	14	15: L-14 ChEST763f9	RIGG05517	1.28516	9.76766	4.41613	7.4e-05	0.0347859	1.54398
10	6	19	16: G-03 ChEST78k12	RIGG05677	1.31738	9.76181	4.38056	8.27e-05	0.0362558	1.45575
28	20	17	52: M-07 ENSGALT00000026873.1	RIGG19250	-0.99224	12.0446	-4.36923	8.25e-05	0.0362558	1.45317
38	17	3	43: C-22 ENSGALT00000017546.1	RIGG15908	-1.50356	11.4959	-4.35055	8.75e-05	0.0371383	1.40086
33	4	9	09: P-09 ChEST48h14	RIGG03377	-1.7114	9.53184	-4.34668	9.53e-05	0.0374093	1.33201
18	11	16	29: C-05 ENSGALT00000002219.1	RIGG10542	-2.7445	12.3014	-4.32024	9.62e-05	0.0374093	1.31611
30	2	6	04: C-20 ChEST172n7	RIGG01243	-1.4618	10.4963	-4.3173	9.7e-05	0.0374093	1.30791
8	21	19	55: I-14 XM_427651.1	RIGG20451	-1.70327	8.93302	-4.39214	0.000103137	0.0374093	1.27428
48	10	17	26: I-12 ENSGALG00000016289.1-2	RIGG09547	-1.52034	10.7969	-4.3475	0.000102946	0.0374093	1.26259
24	17	10	44: A-06 ENSGALT00000018592.1	RIGG16264	-1.58518	9.15987	-4.34604	0.000107869	0.0374093	1.22534
32	12	2	29: M-20 ENSGALT00000002675.1	RIGG10702	-1.66969	9.13589	-4.34552	0.000108037	0.0374093	1.19864
40	15	14	39: E-10 ENSGALT00000013468.1	RIGG14410	-1.18604	10.6105	-4.27073	0.000120249	0.0405703	1.12341
39	4	13	10: F-10 ChEST525k22	RIGG03600	-1.82988	8.82089	-4.27926	0.000126413	0.0409988	1.08025
22	4	1	08: O-06 ChEST392c14	RIGG02811	-1.41898	9.11475	-4.23948	0.000127751	0.0409988	1.05928
42	2	9	04: K-11 ChEST164e21	RIGG01193	-2.57641	10.1273	-4.24766	0.000138984	0.0411591	0.996085
19	2	19	05: N-05 ChEST252a21	RIGG01860	-1.06028	14.5587	-4.19311	0.000138205	0.0411591	0.987081
5	11	19	29: H-14 ENSGALT00000002872.1	RIGG10757	1.36879	8.76467	4.31012	0.000144406	0.0411591	0.985598
8	9	17	23: M-14 ENSGALG00000007075.1	RIGG08444	-1.40324	10.8465	-4.19128	0.000138994	0.0411591	0.981976
2	13	17	34: G-13 ENSGALT00000007674.1	RIGG12449	1.47887	8.43998	4.31861	0.000140941	0.0411591	0.964137
31	13	18	34: J-08 ENSGALT00000008270.1	RIGG12647	-1.03234	12.4241	-4.18091	0.000148038	0.0411591	0.929126
14	3	2	06: G-04 ChEST271o11	RIGG02011	1.1543	10.7785	4.15938	0.000153451	0.0411591	0.893287
41	2	8	04: H-23 ChEST201d17	RIGG01456	-2.2912	10.0246	-4.22739	0.000159953	0.0411591	0.860173
37	2	17	05: L-10 ChEST236n19	RIGG01755	-3.02847	10.3968	-4.19092	0.000164699	0.0411591	0.827137
10	6	7	14: O-03 ChEST696i13	RIGG04972	1.273	10.3371	4.15098	0.000167504	0.0411591	0.822221
3	2	14	05: B-13 ChEST23p6	RIGG01792	1.21234	13.0265	4.13338	0.000166307	0.0411591	0.821192
7	7	3	16: N-14 ChEST818f14	RIGG05905	1.34894	11.2633	4.12986	0.000168125	0.0411591	0.811455
41	5	8	12: H-11 ChEST631n24	RIGG04459	-2.48776	11.9646	-4.13803	0.000168915	0.0411591	0.810893
14	1	8	01: O-04 AJ720124.1	RIGG00178	1.0994	13.5068	4.1186	0.000174077	0.0415918	0.780286
27	1	13	02: F-19 ChEST1017a23	RIGG00690	-1.27122	10.6029	-4.14296	0.000177324	0.0415918	0.775143
2	5	21	13: O-13 ChEST64k15	RIGG04601	1.41868	10.2319	4.12413	0.000181789	0.0415918	0.748888
17	22	2	56: D-17 Alien3_A	Alien3_A	-1.77424	12.0005	-4.13194	0.000183335	0.0415918	0.745272
25	13	4	32: P-07 ENSGALT00000006454.1	RIGG12024	-1.22286	13.8824	-4.08251	0.000194566	0.0433915	0.68063
22	17	12	44: G-06 ENSGALT00000018683.1	RIGG16299	-2.85373	11.369	-4.10524	0.000198733	0.0435821	0.670901
18	3	12	07: K-05 ChEST327d20	RIGG02317	-1.16166	11.1165	-4.04694	0.000217051	0.0463131	0.582725
6	2	6	04: C-14 ChEST172m1	RIGG01240	1.12214	12.2363	4.03848	0.000222756	0.0463131	0.559504
18	11	8	28: C-05 ENSGALT00000001162.1	RIGG10166	1.15816	13.4742	4.03186	0.00022732	0.0463131	0.541352
16	4	2	08: M-16 ChEST390a8	RIGG02804	-2.4846	12.4363	-4.02334	0.000233337	0.0463131	0.517975
15	15	1	37: J-16 ENSGALT00000011676.1	RIGG13779	1.33626	11.4914	4.03813	0.000236011	0.0463131	0.515126
27	8	18	21: F-19 ENSGALG00000002199.1	RIGG07835	-1.2238	11.0872	-4.02874	0.000235934	0.0463131	0.511664
27	8	2	19: F-19 ChEST983b10	RIGG07082	-1.35708	9.97522	-4.10493	0.000238085	0.0463131	0.503994
14	2	3	03: O-04 ChEST115h21	RIGG00930	1.15224	10.4967	4.02177	0.000240991	0.0463131	0.492686
25	11	18	29: H-07 ENSGALT00000003151.1	RIGG10849	-1.52368	11.5929	-4.01922	0.000242864	0.0463131	0.485757
33	19	4	48: L-09 ENSGALT00000023460.1	RIGG18017	-1.07588	13.3449	-4.00439	0.000247268	0.0464794	0.466092
47	18	8	46: F-24 ENSGALT00000021114.1	RIGG17143	-1.82608	13.0838	-3.99886	0.000251484	0.046606	0.45097
12	1	2	01: A-03 AB011802.1	RIGG00001	-1.37322	10.4395	-3.99375	0.000269851	0.0485318	0.395224
43	14	20	37: F-23 ENSGALT00000011869.1	RIGG13852	-1.73586	9.76471	-4.05022	0.000289993	0.0485318	0.361957
46	17	20	45: G-12 ENSGALT00000019823.1	RIGG16679	-2.4552	13.1619	-3.96622	0.000277826	0.0485318	0.361881
7	19	3	48: F-14 ENSGALT00000023134.1	RIGG17890	1.13574	12.7958	3.9623	0.000281168	0.0485318	0.351189
6	12	8	30: K-14 ENSGALT00000003747.1	RIGG11063	0.99672	12.2339	3.96053	0.000290196	0.0485318	0.326489
22	12	20	32: C-18 ENSGALT00000005755.1	RIGG11769	-1.19682	9.52043	-3.97595	0.000293014	0.0485318	0.325457
38	5	4	11: O-10 ChEST564j22	RIGG03941	-1.07948	13.4859	-3.95886	0.000291667	0.0485318	0.321968
39	6	7	14: N-10 ChEST721o11	RIGG05152	-1.82815	9.67809	-4.04813	0.00030401	0.0487566	0.319511
25	14	18	37: D-19 ENSGALT00000011833.1	RIGG13838	1.39142	11.0909	3.95775	0.000292647	0.0485318	0.318967
22	11	14	28: O-06 ENSGALT00000001630.1	RIGG10331	-1.51636	11.122	-3.95502	0.000295071	0.0485318	0.311593
30	18	17	47: K-08 ENSGALT00000022051.1	RIGG17453	-1.03484	13.9419	-3.93644	0.000304182	0.0487566	0.280861
18	22	2	56: C-17 Alien3_A	Alien3_A	-1.81308	12.456	-3.92887	0.00031126	0.0487566	0.260303
37	4	16	10: L-22 ChEST52o19	RIGG03641	-1.24654	9.06431	-3.97778	0.000320119	0.0495544	0.259141
33	5	19	13: L-21 ChEST67c1	RIGG04863	-1.4942	9.02078	-3.95614	0.000340966	0.0509821	0.202695
42	13	21	34: O-23 ENSGALT00000007832.1	RIGG12502	1.3506	14.2693	3.90631	0.000333307	0.0509821	0.199155
27	15	20	40: B-07 ENSGALT00000014959.1	RIGG14949	-0.98846	11.9438	-3.90224	0.000337443	0.0509821	0.188136
9	11	15	28: P-15 ENSGALT00000002188.1	RIGG10524	-1.26432	14.2712	-3.89734	0.000351154	0.0513745	0.159494
9	4	19	11: D-03 ChEST57i12	RIGG04054	1.29363	13.7111	3.89711	0.000351399	0.0513745	0.158877
3	13	20	34: N-01 ENSGALT00000008566.1	RIGG12761	1.35075	8.99476	3.95465	0.000366794	0.0518954	0.148909
8	14	7	35: M-02 ENSGALT00000009081.1	RIGG12949	-1.16804	10.052	-3.90287	0.000364252	0.0518954	0.13088
6	1	21	03: G-14 ChEST103l18	RIGG00888	1.21374	12.4526	3.88027	0.000360646	0.0518954	0.128739
6	5	17	13: G-14 ChEST655l5	RIGG04647	1.103	9.76571	3.89014	0.000378274	0.0529504	0.0971271
16	5	2	11: I-04 ChEST559n13	RIGG03903	-1.72192	9.46766	-3.92292	0.000388075	0.0532513	0.0918177
22	20	14	52: G-18 ENSGALT00000027027.1	RIGG19313	-2.50718	11.5753	-3.87242	0.000398669	0.0532513	0.0502154
4	5	7	12: A-13 ChEST590a8	RIGG04142	1.18818	10.0918	3.86271	0.00039962	0.0532513	0.0442618
34	10	12	25: O-21 ENSGALG00000012517.1	RIGG09117	-1.36384	10.7389	-3.86184	0.00040066	0.0532513	0.0419403
28	12	8	30: I-19 ENSGALT00000003470.1	RIGG10961	-1.12018	14.4042	-3.84651	0.000399325	0.0532513	0.0377812
3	17	19	45: B-13 ENSGALT00000020245.1	RIGG16832	-3.0152	11.1174	-3.9037	0.000424256	0.0541215	0.00584591
46	3	18	08: G-12 ChEST386e7	RIGG02767	1.49754	9.31501	3.90817	0.000434034	0.0541215	0.00471428
5	12	10	30: P-14 ENSGALT00000004060.1	RIGG11181	1.27984	7.70998	3.93634	0.00043331	0.0541215	0.000371562
14	1	13	02: G-16 ChEST1003j19	RIGG00513	1.23878	12.7989	3.83195	0.000417226	0.0541215	-0.00135548
26	2	17	05: K-07 ChEST211l11	RIGG01566	-1.14004	14.4405	-3.83055	0.000418982	0.0541215	-0.00510453
23	18	21	48: B-06 ENSGALT00000023058.1	RIGG17862	-2.49483	9.2794	-4.17724	0.000310906	0.0487566	-0.00882454
7	3	5	06: J-14 ChEST291b21	RIGG02121	1.33196	11.8249	3.82073	0.0004418	0.0541215	-0.0489515
22	19	1	48: C-18 ENSGALT00000022864.1	RIGG17786	-1.35021	10.2417	-3.82499	0.000447063	0.0541215	-0.0506133
28	9	13	23: E-19 ENSGALG00000006028.1	RIGG08305	-1.53317	9.40458	-3.82403	0.000448339	0.0541215	-0.0531325
16	6	13	15: I-04 ChEST752a21	RIGG05406	-1.17458	11.8538	-3.81896	0.000444144	0.0541215	-0.0536731
33	20	20	53: D-21 ENSGALT00000028386.1	RIGG19856	-2.13152	11.9415	-3.81793	0.000445516	0.0541215	-0.0564262
5	13	9	33: H-14 ENSGALT00000007135.1	RIGG12261	1.36598	9.21603	3.82951	0.000452572	0.0541358	-0.0578662
10	16	1	40: G-03 ENSGALT00000014255.1	RIGG14700	0.82752	10.4753	3.79138	0.000471285	0.0558664	-0.110041
40	4	17	10: M-10 ChEST514h11	RIGG03553	-1.17402	10.3388	-3.78686	0.000477697	0.0561209	-0.122093
3	5	19	13: J-13 ChEST675c3	RIGG04847	1.44991	8.75694	3.8522	0.000508241	0.0573317	-0.138582
18	2	1	03: K-05 ChEST1028m10	RIGG00814	-1.24346	14.1748	-3.77293	0.000498037	0.0573317	-0.159269
14	7	5	17: C-16 ChEST84p13	RIGG06129	1.0762	9.73739	3.7902	0.000508096	0.0573317	-0.166304
36	12	20	32: A-21 ENSGALT00000005458.1	RIGG11666	0.95878	13.5219	3.7679	0.000505595	0.0573317	-0.172695
46	6	19	16: G-12 ChEST79p18	RIGG05774	1.6555	11.8537	3.77083	0.000512622	0.0573317	-0.181568
46	21	16	55: G-12 XM_425780.1	RIGG20439	-1.52057	9.50216	-3.82274	0.000534032	0.0590487	-0.18356
30	4	5	09: G-08 ChEST440l13	RIGG03141	-0.91306	12.5266	-3.76228	0.000514147	0.0573317	-0.187646
15	21	2	53: J-04 ENSGALT00000028224.1	RIGG19788	-1.4152	9.51786	-3.82535	0.000567612	0.0607207	-0.230145
20	5	11	12: I-17 ChEST596k12	RIGG04192	-1.64681	10.1742	-3.76015	0.000554931	0.0606184	-0.238025
23	15	2	37: N-06 ENSGALT00000011712.1	RIGG13798	-1.77596	12.4609	-3.73993	0.000561842	0.0606184	-0.263289
18	1	3	01: C-17 AJ719278.1	RIGG00020	1.06376	9.97828	3.7398	0.00056205	0.0606184	-0.263618
23	20	21	53: F-06 ENSGALT00000028175.1	RIGG19765	-1.24354	13.4084	-3.72545	0.000573833	0.060891	-0.285507
27	21	6	54: B-07 NM_001006419.1	RIGG20213	-1.01286	9.45099	-3.76131	0.000598777	0.0624307	-0.300417
16	19	5	48: I-16 ENSGALT00000022942.1	RIGG17820	-2.2214	9.12401	-3.76077	0.000617304	0.0624307	-0.316177
46	4	2	08: O-24 ChEST392p11	RIGG02820	-1.08632	13.7081	-3.71542	0.000604092	0.0624307	-0.327884
24	19	3	48: E-18 ENSGALT00000022890.1	RIGG17798	-1.84684	8.73886	-3.82047	0.000620304	0.0624307	-0.328913
6	6	2	14: C-14 ChEST699e3	RIGG05000	1.13715	8.81403	3.75123	0.000653621	0.0624307	-0.360425
42	18	4	45: O-23 ENSGALT00000019707.1	RIGG16638	-1.11465	9.15444	-3.75124	0.000653606	0.0624307	-0.362164
27	7	7	17: F-19 ChEST878j1	RIGG06331	-1.70375	8.7345	-3.86934	0.000651895	0.0624307	-0.367065
19	1	11	02: B-17 ChEST1015c6	RIGG00665	1.17176	13.8409	3.69447	0.000629156	0.0624307	-0.367467
19	9	3	22: B-17 ENSGALG00000005204.1	RIGG08186	1.37521	8.91512	3.72227	0.000651846	0.0624307	-0.372592
20	15	1	37: I-17 ENSGALT00000011125.1	RIGG13592	-1.36614	8.38832	-3.73034	0.000654294	0.0624307	-0.374728
36	20	1	50: M-09 ENSGALT00000024808.1	RIGG18500	-1.41105	9.32629	-3.7119	0.00065473	0.0624307	-0.380341
3	14	21	37: J-01 ENSGALT00000011893.1	RIGG13865	1.26431	10.0126	3.70251	0.000656708	0.0624307	-0.38667
4	7	13	18: A-13 ChEST888j20	RIGG06398	1.458	10.9785	3.6992	0.000647931	0.0624307	-0.386743
8	4	7	09: I-02 ChEST442b1	RIGG03150	-1.45612	13.5441	-3.68558	0.000645956	0.0624307	-0.390923
10	17	16	44: O-03 ENSGALT00000018548.1	RIGG16252	0.94102	11.3594	3.6769	0.000662785	0.0624307	-0.413814
33	19	21	50: L-21 ENSGALT00000025539.1	RIGG18776	-1.4065	13.1544	-3.67615	0.000664257	0.0624307	-0.415789
10	9	10	23: C-03 ENSGALG00000005907.1	RIGG08285	0.91876	13.5685	3.67237	0.000671719	0.0626843	-0.425729
48	18	20	47: M-24 ENSGALT00000022104.1	RIGG17472	-1.57623	9.09935	-3.7241	0.000705471	0.0653703	-0.427981
13	20	9	51: P-04 ENSGALT00000026336.1	RIGG19072	1.72712	11.961	3.6595	0.000712287	0.0655404	-0.474556
27	6	19	16: F-07 ChEST823a12	RIGG05949	-0.87032	12.5344	-3.64141	0.000736053	0.0668834	-0.50709
6	2	2	03: K-14 ChEST10o2	RIGG00911	1.05944	12.2585	3.64594	0.000741206	0.0668834	-0.509961
10	2	11	04: O-03 ChEST168k20	RIGG01213	0.98896	9.36475	3.65036	0.000747381	0.0668834	-0.513853
23	9	17	23: N-18 ENSGALG00000007867.1	RIGG08539	-1.12462	11.6644	-3.64199	0.000749834	0.0668834	-0.520255
37	16	12	41: L-22 ENSGALT00000015896.1	RIGG15297	-1.32648	10.6088	-3.64463	0.000759988	0.0668834	-0.528735
30	6	4	14: G-20 ChEST702f4	RIGG05027	-0.9447	13.0013	-3.6308	0.000759427	0.0668834	-0.534888
35	12	10	30: N-21 ENSGALT00000004286.1	RIGG11267	-0.91316	12.2477	-3.63629	0.000762465	0.0668834	-0.535112
7	9	3	22: B-14 ENSGALG00000004482.1	RIGG08090	1.29784	10.1109	3.64415	0.000796137	0.0685964	-0.562615
3	5	8	12: F-01 ChEST62k22	RIGG04442	1.2411	10.7131	3.6395	0.000806861	0.0685964	-0.564617
12	13	3	32: I-15 ENSGALT00000005593.1	RIGG11710	-1.3915	9.88111	-3.65523	0.0008104	0.0685964	-0.570193
31	16	19	42: J-08 ENSGALT00000016892.1	RIGG15655	-1.22764	11.0373	-3.61945	0.000801007	0.0685964	-0.578962
40	19	18	50: E-10 ENSGALT00000024913.1	RIGG18545	-1.84247	11.222	-3.64672	0.000830205	0.0691382	-0.581976
25	18	4	45: P-19 ENSGALT00000020473.1	RIGG16918	-1.27784	11.6382	-3.63443	0.000818691	0.0686136	-0.587475
23	20	5	51: F-06 ENSGALT00000026174.1	RIGG19014	1.0227	13.268	3.6086	0.000810662	0.0685964	-0.59292
22	2	14	05: C-18 ChEST216l18	RIGG01618	-0.92836	12.6515	-3.60751	0.000813273	0.0685964	-0.595777
36	17	10	44: A-09 ENSGALT00000018323.1	RIGG16172	-1.14824	9.42367	-3.63267	0.000842684	0.0697361	-0.609182
39	12	15	31: J-10 ENSGALT00000005017.1	RIGG11519	-2.06617	11.0803	-3.62496	0.000861426	0.0699669	-0.6129
10	13	13	33: O-15 ENSGALT00000006729.1	RIGG12122	1.16551	8.37932	3.6271	0.000856173	0.0699669	-0.613112
19	17	17	44: N-17 ENSGALT00000019388.1	RIGG16529	-1.38478	8.77232	-3.63323	0.000885342	0.0710325	-0.629872
32	1	21	03: E-20 ChEST1038f14	RIGG00879	-0.89308	12.951	-3.58922	0.00085811	0.0699669	-0.643459
20	21	2	53: I-05 ENSGALT00000027817.1	RIGG19601	-1.07214	11.9159	-3.58555	0.00088429	0.0710325	-0.66687
3	6	3	14: F-01 ChEST727o15	RIGG05193	1.12274	11.4113	3.58021	0.000898171	0.0716251	-0.680707
9	17	18	45: D-03 ENSGALT00000020297.1	RIGG16839	1.23202	10.6139	3.58153	0.00091285	0.071824	-0.691679
29	20	11	52: D-08 ENSGALT00000027232.1	RIGG19379	-1.17767	9.64696	-3.58462	0.000944331	0.0722413	-0.696028
6	11	5	27: K-14 ENSGALT00000000578.1	RIGG09936	1.03016	9.59099	3.57863	0.000920534	0.071824	-0.699127
41	12	15	31: L-11 ENSGALT00000005345.1	RIGG11626	1.7898	7.64923	3.74817	0.000985548	0.072853	-0.699935
15	6	12	15: F-16 ChEST75d24	RIGG05482	0.98708	10.8527	3.57102	0.000922501	0.071824	-0.704447
31	5	18	13: J-08 ChEST664l8	RIGG04750	-1.04664	13.8167	-3.56547	0.000919883	0.071824	-0.705192
27	12	15	31: J-07 ENSGALT00000005306.1	RIGG11613	-0.8829	10.8678	-3.58146	0.00093232	0.0721616	-0.706842
6	16	4	40: K-14 ENSGALT00000014568.1	RIGG14823	1.36738	8.14932	3.61588	0.000982299	0.072853	-0.712073
29	8	20	21: L-20 ENSGALG00000001828.1	RIGG07776	-0.92152	10.8991	-3.56999	0.000943824	0.0722413	-0.721323
47	5	16	13: F-12 ChEST663i17	RIGG04728	-1.47291	9.4066	-3.59057	0.000973109	0.072853	-0.721964
22	12	12	31: C-18 ENSGALT00000004619.1	RIGG11393	-1.45396	9.06995	-3.57559	0.000969018	0.072853	-0.725942
11	8	20	21: J-15 ENSGALG00000002370.1	RIGG07857	-1.23337	8.79152	-3.61266	0.00102083	0.0735314	-0.740078
39	20	17	52: N-10 ENSGALT00000027395.1	RIGG19439	-1.29674	9.62563	-3.61001	0.00102826	0.0735314	-0.746366
20	9	5	22: E-17 ENSGALG00000002960.1	RIGG07927	-1.0799	12.0273	-3.54805	0.000967882	0.072853	-0.750343
43	6	18	16: B-23 ChEST821j3	RIGG05933	-1.37976	11.6022	-3.55142	0.000976537	0.072853	-0.754992
3	18	6	46: B-13 ENSGALT00000021338.1	RIGG17208	0.97766	11.4008	3.55095	0.000997183	0.0731022	-0.770165
24	16	11	41: I-06 ENSGALT00000015608.1	RIGG15183	-0.95984	11.36	-3.56084	0.00101068	0.0734725	-0.774802
40	16	21	42: M-10 ENSGALT00000016664.1	RIGG15585	-0.87126	12.6674	-3.54323	0.00100003	0.0731022	-0.776094
28	15	12	39: A-07 ENSGALT00000013094.1	RIGG14291	-0.80338	11.7605	-3.54065	0.00102721	0.0735314	-0.796504
46	16	7	41: C-12 ENSGALT00000015511.1	RIGG15151	1.2289	8.7599	3.58884	0.00108947	0.0759869	-0.803528
5	4	20	11: D-14 ChEST567b14	RIGG03966	1.02132	10.6342	3.53693	0.00103829	0.0738479	-0.80603
48	20	14	52: E-24 ENSGALT00000026992.1	RIGG19304	-1.84095	7.78605	-3.69629	0.00112247	0.0763563	-0.807959
40	19	9	49: A-22 ENSGALT00000023898.1	RIGG18152	-1.29486	8.21873	-3.57523	0.00113069	0.0763563	-0.828744
3	3	17	08: B-13 ChEST407n13	RIGG02920	1.53012	8.78581	3.5713	0.00114287	0.0763563	-0.838031
17	18	4	45: P-17 ENSGALT00000020472.1	RIGG16917	-1.28686	11.6587	-3.53499	0.00108786	0.0759869	-0.840172
27	17	3	43: B-19 ENSGALT00000018039.1	RIGG16083	-1.71241	9.59686	-3.53537	0.00111077	0.0763563	-0.842372
21	8	8	20: D-18 Contig_15_reverse	RIGG07351	-1.41848	13.1079	-3.50725	0.00108987	0.0759869	-0.855639
15	6	13	15: J-04 ChEST761b22	RIGG05500	1.00062	11.7348	3.51222	0.0010939	0.0759869	-0.8557
17	6	13	15: L-05 ChEST777f3	RIGG05607	1.08134	9.81074	3.51116	0.00109724	0.0759869	-0.858406
10	9	7	22: K-15 ENSGALG00000003259.1	RIGG07962	1.18068	9.95453	3.49261	0.00113713	0.0763563	-0.893276
15	4	14	10: F-16 ChEST525m9	RIGG03603	-1.25394	11.2714	-3.49694	0.0011432	0.0763563	-0.89479
26	12	20	32: C-19 ENSGALT00000005490.1	RIGG11677	1.31438	13.515	3.49087	0.00114287	0.0763563	-0.897734
14	16	17	42: G-04 ENSGALT00000016543.1	RIGG15546	-1.09048	11.1992	-3.49463	0.00115084	0.0764787	-0.900698
5	1	9	01: P-14 AJ720641.1	RIGG00277	1.24024	10.252	3.48877	0.00119228	0.0774762	-0.904279
5	13	17	34: H-14 ENSGALT00000008250.1	RIGG12638	-1.24094	10.0026	-3.49921	0.00117988	0.0772381	-0.915937
23	2	13	05: B-06 ChEST22g10	RIGG01694	1.09942	12.4277	3.48302	0.00116915	0.0772381	-0.917886
1	16	9	41: H-01 ENSGALT00000016042.1	RIGG15358	1.61467	7.61969	3.63346	0.00131348	0.0807608	-0.92319
38	18	2	45: K-22 ENSGALT00000019893.1	RIGG16708	-1.138	9.63448	-3.51427	0.00120576	0.0777718	-0.923577
27	9	17	23: N-19 ENSGALG00000008609.1	RIGG08635	-1.13504	11.7289	-3.48024	0.00117859	0.0772381	-0.925013
2	4	20	11: C-13 ChEST544j12	RIGG03778	1.04312	9.96227	3.48147	0.00119529	0.0774762	-0.934292
31	19	14	49: N-08 ENSGALT00000024296.1	RIGG18311	-1.13756	10.401	-3.46517	0.00123103	0.0790144	-0.96358
3	18	17	47: J-01 ENSGALT00000022477.1	RIGG17625	1.33306	10.1658	3.48332	0.00125949	0.0794539	-0.97018
23	1	12	02: F-06 ChEST1009m12	RIGG00589	1.0741	12.8038	3.46181	0.00124302	0.0793965	-0.972163
6	8	18	21: G-14 ENSGALG00000001022.1	RIGG07656	0.95752	9.74152	3.47388	0.00126807	0.0794539	-0.979866
46	13	19	34: K-24 ENSGALT00000008035.1	RIGG12572	-1.20604	13.7654	-3.4565	0.00126223	0.0794539	-0.985744
2	2	9	04: K-01 ChEST163k12	RIGG01188	0.97386	11.2728	3.45531	0.00126655	0.0794539	-0.98877
6	10	18	26: K-14 ENSGALG00000016387.1	RIGG09560	0.82404	9.92033	3.46116	0.0012902	0.0804569	-0.998674
48	5	5	11: M-24 ChEST564a8	RIGG03936	-1.87642	7.96632	-3.54753	0.00143742	0.0828151	-1.01053
40	21	14	55: A-10 XM_416155.1	RIGG20402	-0.7448	11.1956	-3.45612	0.00130889	0.0807608	-1.01142
13	3	10	07: H-04 ChEST352i3	RIGG02481	1.1567	9.96814	3.45089	0.001305	0.0807608	-1.01209
40	3	16	08: A-10 ChEST382e20	RIGG02730	-0.80602	12.5625	-3.44568	0.00132464	0.0810681	-1.02532
10	14	11	36: G-03 ENSGALT00000009897.1	RIGG13197	-1.84692	10.6447	-3.46551	0.00135207	0.0823633	-1.02926
25	11	19	29: H-19 ENSGALT00000003165.1	RIGG10855	-1.95589	9.97276	-3.50987	0.00143219	0.0828151	-1.03204
31	2	20	05: N-20 ChEST238h6	RIGG01772	-1.935	8.71378	-3.52982	0.00145134	0.0828151	-1.03421
15	8	13	20: N-04 Contig_22_forward	RIGG07404	0.87048	8.99737	3.45816	0.00138017	0.0827137	-1.0475
34	4	20	11: C-21 ChEST544o21	RIGG03782	-0.8772	13.1734	-3.42893	0.00136649	0.0825294	-1.056
17	5	11	12: L-17 ChEST634h9	RIGG04485	-0.998	13.942	-3.42872	0.00136734	0.0825294	-1.05655
26	12	19	32: C-07 ENSGALT00000005468.1	RIGG11671	1.05984	8.36348	3.45053	0.00144034	0.0828151	-1.06694
32	6	12	15: E-20 ChEST750a12	RIGG05390	-1.03956	11.702	-3.43858	0.00140156	0.0827137	-1.06856
19	1	16	02: N-05 ChEST1021o18	RIGG00731	-0.80606	13.0864	-3.42397	0.00138609	0.0827137	-1.0686
42	16	21	42: O-11 ENSGALT00000016423.1	RIGG15504	-1.12368	9.65057	-3.43107	0.00140567	0.0827137	-1.0746
35	5	2	11: J-09 ChEST583p18	RIGG04093	-0.88408	12.725	-3.42108	0.00139765	0.0827137	-1.07595
23	2	10	04: J-18 ChEST194i22	RIGG01372	-0.9068	12.2694	-3.41848	0.00140811	0.0827137	-1.08255
7	1	13	02: F-14 ChEST100d17	RIGG00593	0.97192	12.7144	3.41191	0.0014349	0.0828151	-1.09922
10	15	1	37: K-15 ENSGALT00000011160.1	RIGG13603	-1.18546	14.0218	-3.40927	0.00144582	0.0828151	-1.10593
24	21	14	55: A-06 XM_415336.1	RIGG20400	-1.47902	11.6028	-3.41311	0.00145389	0.0828151	-1.10773
40	10	10	25: I-22 ENSGALG00000012985.1-3	RIGG09175	-0.87598	10.6406	-3.42067	0.00150254	0.0852175	-1.12658
6	15	3	37: O-14 ENSGALT00000011489.1	RIGG13719	1.12636	8.27104	3.47617	0.00156636	0.0859191	-1.12668
10	4	13	10: G-03 ChEST494i9	RIGG03420	0.98358	11.3717	3.39763	0.00151948	0.0855459	-1.14676
10	5	18	13: K-03 ChEST646k8	RIGG04572	1.16896	10.4572	3.3972	0.00152134	0.0855459	-1.14784
44	2	19	05: M-11 ChEST213b12	RIGG01580	-2.21242	12.4731	-3.3858	0.00154628	0.0859191	-1.16533
39	9	15	23: J-22 ENSGALG00000007762.1	RIGG08518	-1.06712	9.88689	-3.38936	0.00155564	0.0859191	-1.16756
25	8	7	20: D-07 Contig_273_reverse	RIGG07441	-2.48256	11.1994	-3.40282	0.00164395	0.0879316	-1.16891
6	20	6	51: G-14 ENSGALT00000025937.1	RIGG18935	1.12884	11.042	3.38818	0.00156085	0.0859191	-1.17052
41	14	15	36: P-11 ENSGALT00000010912.1	RIGG13530	-1.68722	12.056	-3.39215	0.00156972	0.0859191	-1.17228
37	6	13	15: L-10 ChEST763d5	RIGG05515	-0.80864	13.2157	-3.38166	0.00156466	0.0859191	-1.17577
3	12	16	31: J-13 ENSGALT00000005308.1	RIGG11615	1.07734	11.1719	3.37965	0.00157368	0.0859191	-1.18085
7	1	20	03: F-02 ChEST123b8	RIGG00963	0.93144	13.8418	3.37272	0.00160512	0.0870316	-1.19833
28	8	13	20: M-07 ChEST995b20	RIGG07219	-0.74788	12.2452	-3.37216	0.00160768	0.0870316	-1.19974
15	8	1	19: F-04 ChEST972n5	RIGG06981	0.9886	13.8943	3.36953	0.00161979	0.0870316	-1.20637
43	1	3	01: B-23 AJ720728.1	RIGG00293	1.01334	14.4705	3.36937	0.00162052	0.0870316	-1.20677
3	6	12	15: F-13 ChEST770m24	RIGG05575	1.74937	7.56632	3.50932	0.00178899	0.0912382	-1.21029
9	12	21	32: H-03 ENSGALT00000006318.1	RIGG11975	1.20005	13.2132	3.3631	0.00167604	0.0882136	-1.21702
23	10	14	26: B-18 ENSGALG00000016690.1	RIGG09596	2.3485	9.21501	3.45963	0.00180273	0.0913197	-1.21733
33	5	8	12: H-09 ChEST631m16	RIGG04458	-2.5222	13.4612	-3.36658	0.0016596	0.0880916	-1.22474
19	18	7	46: F-05 ENSGALT00000021384.1	RIGG17227	0.98774	13.9476	3.3599	0.00166485	0.0880916	-1.23061
5	20	2	50: P-14 ENSGALT00000025326.1	RIGG18701	1.19066	13.9839	3.35944	0.00166703	0.0880916	-1.23177
44	2	11	04: M-11 ChEST166e9	RIGG01205	-1.06473	9.3945	-3.3799	0.00175132	0.0900151	-1.23853
22	16	21	42: O-06 ENSGALT00000016695.1	RIGG15595	-1.06682	8.871	-3.37512	0.00173956	0.0899343	-1.25249
7	21	2	53: J-02 ENSGALT00000028217.1	RIGG19787	-1.3337	13.2567	-3.35287	0.0017253	0.0899343	-1.25905
4	9	6	22: I-01 ENSGALG00000003087.1	RIGG07943	0.9686	11.7886	3.34521	0.00173588	0.0899343	-1.26751
5	8	8	20: D-14 Contig_149_reverse	RIGG07349	0.93702	11.5524	3.34929	0.00174291	0.0899343	-1.26802
48	12	21	32: E-12 ENSGALT00000005765.1	RIGG11778	-1.0032	9.25961	-3.3796	0.00182956	0.0918544	-1.26878
31	11	20	29: J-08 ENSGALT00000002901.1	RIGG10766	-0.83416	13.4758	-3.34396	0.00174205	0.0899343	-1.27064
24	11	20	29: I-06 ENSGALT00000002571.1	RIGG10671	1.34267	9.04442	3.36	0.00184993	0.0918544	-1.27085
14	15	7	38: G-16 ENSGALT00000012409.1	RIGG14048	-0.84892	12.874	-3.33789	0.00177236	0.0907423	-1.28587
16	2	13	05: A-04 ChEST215f16	RIGG01599	-1.69609	8.3191	-3.38196	0.0019555	0.0940633	-1.29732
10	2	13	05: C-03 ChEST207d2	RIGG01517	1.08514	12.827	3.33701	0.00180446	0.0913197	-1.29867
30	13	3	32: K-20 ENSGALT00000005887.1	RIGG11818	-2.08824	10.9161	-3.33729	0.00189638	0.092527	-1.29896
6	8	3	19: K-02 ChEST964p24	RIGG06921	1.04276	12.6078	3.33218	0.00182925	0.0918544	-1.31071
30	2	21	06: C-08 ChEST269j8	RIGG01989	1.15844	9.68144	3.33042	0.00183836	0.0918544	-1.3151
37	5	4	11: P-10 ChEST576o8	RIGG04036	-1.91406	10.2547	-3.35453	0.001878	0.092527	-1.31635
17	13	19	34: L-17 ENSGALT00000008555.1	RIGG12757	-1.6082	11.1817	-3.32838	0.00184896	0.0918544	-1.32017
46	20	19	53: C-12 ENSGALT00000027962.1	RIGG19663	2.68075	8.12759	3.59362	0.00205497	0.0940633	-1.32714
30	8	11	20: K-08 Contig_11_reverse	RIGG07300	-1.36908	14.1873	-3.31921	0.00186875	0.0924401	-1.33261
3	11	10	28: F-01 ENSGALT00000002019.1	RIGG10458	1.30505	8.6355	3.37259	0.00205906	0.0940633	-1.33447
18	20	16	52: K-17 ENSGALT00000026853.1	RIGG19243	-1.54643	10.0139	-3.33648	0.00197338	0.0940633	-1.34317
12	18	18	47: I-15 ENSGALT00000021744.1	RIGG17350	-1.57236	10.9578	-3.31753	0.00190636	0.092527	-1.34716
29	9	20	24: H-08 ENSGALG00000010609.1	RIGG08875	-0.7948	13.5897	-3.31318	0.00190094	0.092527	-1.34767
33	13	8	33: H-09 ENSGALT00000007382.1	RIGG12354	-1.04232	10.1545	-3.31721	0.00190811	0.092527	-1.34796
7	8	9	20: F-02 Contig_153_reverse	RIGG07355	1.3034	14.3485	3.311	0.0019127	0.092527	-1.35311
5	13	21	34: P-14 ENSGALT00000008405.1	RIGG12685	-1.84827	9.91288	-3.32491	0.00207794	0.0940633	-1.36267
3	9	9	22: N-13 ENSGALG00000005699.1	RIGG08255	0.986045	9.36593	3.31772	0.00200216	0.0940633	-1.36304
16	20	21	53: E-04 ENSGALT00000027987.1	RIGG19671	1.45281	8.2286	3.41674	0.00224923	0.0940633	-1.37567
5	12	12	31: D-14 ENSGALT00000004897.1	RIGG11485	1.2471	9.29245	3.32916	0.00201339	0.0940633	-1.37791
22	13	12	33: O-06 ENSGALT00000006994.1	RIGG12211	-2.28924	13.9829	-3.29818	0.00198327	0.0940633	-1.38506
35	10	15	26: F-09 ENSGALT00000000032.1	RIGG09710	-1.26568	10.9986	-3.29605	0.00199524	0.0940633	-1.39037
14	14	16	36: O-16 ENSGALT00000010327.1	RIGG13344	-1.45202	9.04119	-3.34762	0.00214173	0.0940633	-1.3932
32	12	3	30: A-08 ENSGALT00000003567.1	RIGG11001	-1.02686	10.2924	-3.2984	0.00204325	0.0940633	-1.40519
16	4	12	10: A-16 ChEST501o5	RIGG03485	1.04174	13.9055	3.29009	0.00202909	0.0940633	-1.4052
9	11	11	28: H-15 ENSGALT00000002075.1	RIGG10477	1.09996	9.31763	3.29423	0.00210084	0.0940633	-1.40845
35	19	14	49: N-09 ENSGALT00000024559.1	RIGG18406	-0.76494	12.665	-3.29591	0.00205751	0.0940633	-1.41132
1	9	12	23: H-01 ENSGALG00000008304.1	RIGG08590	1.8642	7.79571	3.36667	0.00228666	0.0940633	-1.41474
12	4	1	08: M-03 ChEST379g24	RIGG02704	-1.46285	7.80449	-3.37736	0.00230145	0.0940633	-1.41512
33	10	19	26: P-09 ENSGALT00000000176.1	RIGG09769	-1.65398	13.9954	-3.28968	0.00206162	0.0940633	-1.41622
4	14	3	35: E-01 ENSGALT00000008701.1	RIGG12808	1.16275	8.35322	3.31243	0.00219446	0.0940633	-1.41628
29	14	21	37: L-08 ENSGALT00000011690.1	RIGG13787	-1.4962	10.4942	-3.28556	0.00205519	0.0940633	-1.41646
38	21	2	53: K-10 ENSGALT00000028068.1	RIGG19709	-1.01794	11.6122	-3.28897	0.00209779	0.0940633	-1.42842
42	19	4	48: K-11 ENSGALT00000022749.1	RIGG17736	-0.81292	12.8778	-3.28463	0.00209108	0.0940633	-1.42873
12	21	2	53: I-03 ENSGALT00000027812.1	RIGG19600	-1.16243	7.79861	-3.34153	0.0022961	0.0940633	-1.43243
37	6	2	14: D-22 ChEST710o3	RIGG05098	-1.36414	11.2692	-3.29589	0.00212679	0.0940633	-1.43379
41	4	8	09: L-23 ChEST488d24	RIGG03361	-0.8864	12.6756	-3.28677	0.00211072	0.0940633	-1.43384
7	2	1	03: J-02 ChEST127o4	RIGG00987	1.01102	13.5147	3.2766	0.00210767	0.0940633	-1.43869
3	13	18	34: J-01 ENSGALT00000008501.1	RIGG12737	0.79302	13.5214	3.27548	0.00211434	0.0940633	-1.44147
28	2	14	05: A-19 ChEST206n19	RIGG01513	-1.08508	9.96978	-3.28784	0.00213847	0.0940633	-1.44208
25	17	6	43: L-07 ENSGALT00000018221.1	RIGG16137	1.06732	9.97577	3.2957	0.00216585	0.0940633	-1.44624
32	15	2	37: M-08 ENSGALT00000011443.1	RIGG13704	-0.89264	12.2343	-3.29232	0.00218602	0.0940633	-1.45442
37	4	18	10: P-22 ChEST532k8	RIGG03665	-0.86336	12.4442	-3.26918	0.00215215	0.0940633	-1.45709
13	14	17	37: D-04 ENSGALT00000011557.1	RIGG13737	-0.94362	14.1888	-3.26577	0.00217287	0.0940633	-1.46552
16	5	11	12: I-16 ChEST608f10	RIGG04284	-1.1154	10.6922	-3.2673	0.00219508	0.0940633	-1.47151
3	20	21	53: F-01 ENSGALT00000028390.1	RIGG19858	-0.92474	13.6633	-3.26696	0.00219713	0.0940633	-1.47233
44	12	5	30: E-11 ENSGALT00000003387.1	RIGG10933	-0.95878	10.7612	-3.28936	0.00224473	0.0940633	-1.47402
8	18	18	47: I-14 ENSGALT00000022026.1	RIGG17444	-1.15548	10.028	-3.26591	0.00220364	0.0940633	-1.47494
6	8	11	20: K-02 Contig_108_reverse	RIGG07297	0.8978	11.2699	3.2651	0.00220859	0.0940633	-1.47692
2	16	15	42: C-01 ENSGALT00000016237.1	RIGG15428	1.18295	9.21123	3.27316	0.00230393	0.0940633	-1.48237
9	14	2	35: D-15 ENSGALT00000009542.1	RIGG13085	1.19233	9.12962	3.27786	0.0023162	0.0940633	-1.48338
2	5	11	12: K-13 ChEST597n9	RIGG04202	1.1139	10.6997	3.26154	0.00223069	0.0940633	-1.48569
31	13	17	34: F-20 ENSGALT00000008220.1	RIGG12629	-0.94212	9.82527	-3.28923	0.00228924	0.0940633	-1.48736
10	7	1	16: K-15 ChEST793b7	RIGG05706	0.87966	10.7692	3.25662	0.00222948	0.0940633	-1.48818
26	20	21	53: G-07 ENSGALT00000027778.1	RIGG19590	-1.01704	13.5166	-3.26047	0.00223737	0.0940633	-1.48832
48	13	4	32: M-12 ENSGALT00000005909.1	RIGG11826	-1.36556	9.01847	-3.29345	0.00230961	0.0940633	-1.49096
25	17	14	44: L-07 ENSGALT00000019326.1	RIGG16512	-0.9874	11.9047	-3.25601	0.00226545	0.0940633	-1.49931
3	15	9	38: J-13 ENSGALT00000012979.1	RIGG14247	-1.59813	8.70751	-3.29648	0.00251302	0.0966024	-1.50328
36	12	7	30: I-09 ENSGALT00000003449.1	RIGG10956	-1.10816	9.82752	-3.26005	0.00230958	0.0940633	-1.50996
34	5	9	12: G-21 ChEST595e14	RIGG04182	0.98032	9.86299	3.25506	0.00230552	0.0940633	-1.51166
3	14	10	36: B-13 ENSGALT00000010648.1	RIGG13448	2.00433	8.06437	3.38093	0.00228083	0.0940633	-1.5117
26	7	4	17: C-07 ChEST835h3	RIGG06031	-0.92348	13.9653	-3.24705	0.00229015	0.0940633	-1.51182
40	9	1	21: M-22 ENSGALG00000001270.1	RIGG07696	-1.26699	8.90307	-3.26571	0.00239404	0.0948576	-1.51229
27	3	14	07: N-07 ChEST36d4	RIGG02612	-0.88798	13.2207	-3.24671	0.00229229	0.0940633	-1.51264
18	8	11	20: K-05 ChEST993j6	RIGG07206	-1.09686	14.0627	-3.24661	0.00229298	0.0940633	-1.51291
32	15	7	38: E-20 ENSGALT00000012362.1	RIGG14038	-1.14706	10.7102	-3.24616	0.00229582	0.0940633	-1.51399
33	13	17	34: H-21 ENSGALT00000008495.1	RIGG12735	-1.40014	9.60156	-3.2647	0.00240064	0.0948576	-1.5147
20	1	13	02: E-17 AJ851608.1	RIGG00408	1.12285	8.21561	3.27416	0.00253938	0.0970375	-1.5226
23	18	18	47: J-18 ENSGALT00000022287.1	RIGG17539	-0.97688	10.358	-3.27287	0.00239282	0.0948576	-1.52644
16	18	18	47: I-16 ENSGALT00000022034.1	RIGG17445	-1.61261	10.4109	-3.26435	0.00244859	0.0964627	-1.52818
45	3	18	08: H-12 ChEST398g15	RIGG02861	-1.05218	10.6179	-3.24207	0.00235527	0.0946124	-1.53355
31	14	15	36: N-08 ENSGALT00000010578.1	RIGG13422	-1.19484	9.85112	-3.26197	0.00246434	0.0965567	-1.53379
11	3	4	06: J-03 ChEST306g20	RIGG02211	0.98508	13.9671	3.23616	0.00236103	0.0946124	-1.53865
19	4	16	10: J-17 ChEST538g9	RIGG03721	-1.60842	11.9401	-3.23568	0.00236422	0.0946124	-1.53983
8	18	19	47: M-02 ENSGALT00000022081.1	RIGG17461	-0.92992	12.6199	-3.23559	0.00236482	0.0946124	-1.54006
28	16	3	40: I-07 ENSGALT00000014280.1	RIGG14714	0.99804	14.0912	3.23546	0.00236567	0.0946124	-1.54037
33	10	16	26: H-21 ENSGALT00000000072.1	RIGG09728	-1.97318	11.5371	-3.23545	0.00239911	0.0948576	-1.54979
48	12	11	31: A-12 ENSGALT00000004587.1	RIGG11378	-0.9484	10.1913	-3.24285	0.00250292	0.0965914	-1.55476
5	10	11	25: P-02 ENSGALG00000014178.1	RIGG09296	1.02033	9.11066	3.24906	0.00255168	0.0970375	-1.56425
37	11	6	27: P-10 ENSGALT00000000877.1	RIGG10051	-1.07242	9.69682	-3.25396	0.00251821	0.0966024	-1.57153
14	9	10	23: C-04 ENSGALG00000006501.1	RIGG08379	1.577	8.08694	3.25003	0.00270645	0.0990831	-1.57291
5	14	6	35: L-14 ENSGALT00000009378.1	RIGG13037	2.60125	9.44852	3.32447	0.0028217	0.100797	-1.57316
10	8	5	19: O-03 ChEST954d11	RIGG06852	0.99514	9.84885	3.2254	0.00246716	0.0965567	-1.5744
11	3	9	07: B-15 ChEST360j20	RIGG02545	1.40618	10.9107	3.22455	0.00247299	0.0965567	-1.57648
9	8	13	20: P-03 Contig_64_forward	RIGG07510	1.287	11.0476	3.23268	0.00249081	0.0965914	-1.57652
39	20	14	52: F-22 ENSGALT00000027274.1	RIGG19398	-1.16451	9.03601	-3.23108	0.0026782	0.0990831	-1.58618
42	10	21	27: C-11 ENSGALT00000000225.1	RIGG09793	1.07308	12.8803	3.21572	0.00249983	0.0965914	-1.5889
7	4	4	09: B-14 ChEST459a13	RIGG03202	0.79536	12.0098	3.21523	0.00250324	0.0965914	-1.5901
5	4	17	10: P-02 ChEST531e4	RIGG03655	-1.01639	13.4761	-3.21018	0.00257373	0.0975458	-1.59178
20	10	6	25: A-17 ENSGALG00000011829.1	RIGG09032	-1.2497	9.79285	-3.22976	0.00255109	0.0970375	-1.5942
3	14	16	36: N-13 ENSGALT00000010888.1	RIGG13519	1.12308	9.59665	3.21868	0.00262959	0.0984217	-1.60127
22	8	13	20: O-06 Contig_127_forward	RIGG07323	1.15523	8.93914	3.23417	0.0027627	0.0993212	-1.60531
47	11	7	27: N-24 ENSGALT00000000864.1	RIGG10046	-1.0027	9.90574	-3.20932	0.00257987	0.0975458	-1.6137
35	18	9	46: J-09 ENSGALT00000021460.1	RIGG17253	-0.94702	11.3461	-3.2082	0.00258793	0.0975702	-1.61645
14	3	7	06: O-16 ChEST279d10	RIGG02064	-1.24981	8.63881	-3.22167	0.00269764	0.0990831	-1.61662
33	16	21	42: P-09 ENSGALT00000017209.1	RIGG15786	-0.99918	9.22256	-3.23443	0.0027608	0.0993212	-1.62493
7	6	21	16: J-02 ChEST814c9	RIGG05875	0.91748	8.93829	3.21621	0.00264744	0.0986826	-1.62685
17	4	18	10: P-17 ChEST541i17	RIGG03757	-1.0224	9.93439	-3.20225	0.00263099	0.0984217	-1.63096
39	12	19	32: B-10 ENSGALT00000005961.1	RIGG11848	-2.09026	9.39457	-3.22971	0.00291962	0.102361	-1.6327
18	9	6	22: K-05 ENSGALG00000003203.1	RIGG07957	-1.13412	14.1734	-3.1971	0.00263296	0.0984217	-1.63452
19	10	21	27: B-05 ENSGALT00000000898.1	RIGG10060	-1.44363	8.66282	-3.23567	0.00294324	0.102453	-1.63542
15	2	4	03: N-16 ChEST132c10	RIGG01018	1.31859	9.10732	3.19831	0.00273759	0.0993212	-1.6396
28	12	16	31: I-19 ENSGALT00000004472.1	RIGG11336	-0.83562	11.8536	-3.19815	0.00266104	0.0989096	-1.64095
31	5	21	13: N-20 ChEST667g16	RIGG04780	-0.86604	10.2979	-3.20563	0.00268317	0.0990831	-1.642
22	11	21	29: K-18 ENSGALT00000002637.1	RIGG10689	0.8967	11.4843	3.18859	0.00269601	0.0990831	-1.65532
40	11	4	27: I-10 ENSGALT00000000535.1	RIGG09922	-2.76043	7.65314	-3.40969	0.00275711	0.0993212	-1.65679
32	19	5	48: I-20 ENSGALT00000022945.1	RIGG17822	-0.84716	12.371	-3.19144	0.00271089	0.0990831	-1.65726
16	4	18	10: M-16 ChEST515n8	RIGG03556	-1.04345	9.06345	-3.2522	0.00297084	0.102599	-1.66406
30	17	8	43: O-08 ENSGALT00000017718.1	RIGG15972	-0.92854	13.841	-3.18216	0.0027446	0.0993212	-1.67101
15	1	19	03: B-16 ChEST118n10	RIGG00947	1.35895	7.19681	3.30606	0.00319583	0.105127	-1.67222
11	10	11	25: N-03 ENSGALG00000014933.1	RIGG09378	1.01042	12.8026	3.18053	0.00275706	0.0993212	-1.67499
32	14	16	36: M-20 ENSGALT00000010308.1	RIGG13334	-1.45156	8.63915	-3.23903	0.00315974	0.104462	-1.68112
10	10	20	26: O-15 ENSGALG00000015835.1-1	RIGG09490	2.00373	8.15711	3.26237	0.00317251	0.104621	-1.6832
3	7	7	17: F-13 ChEST878f16	RIGG06328	1.68905	8.41386	3.251	0.0031597	0.104462	-1.6848
19	4	18	10: N-17 ChEST53o13	RIGG03745	-0.71744	13.4097	-3.17494	0.00280019	0.100395	-1.68862
34	19	4	48: K-09 ENSGALT00000022748.1	RIGG17735	-1.34383	8.15029	-3.27827	0.00327977	0.105514	-1.69174
35	4	13	10: F-09 ChEST535m16	RIGG03694	-0.90024	10.5527	-3.17154	0.00282672	0.100797	-1.6969
47	10	8	25: F-24 ENSGALG00000013627.1	RIGG09247	1.3709	10.0739	3.2052	0.00292505	0.102361	-1.69949
38	1	19	03: C-22 ChEST1036k17	RIGG00868	-0.99958	14.5083	-3.1661	0.00286962	0.10205	-1.71013
5	10	4	24: P-14 ENSGALG00000011000.1	RIGG08925	-2.1059	7.4373	-3.34115	0.00293968	0.102453	-1.7116
9	8	11	20: L-03 Contig_48_forward	RIGG07486	1.31762	11.5201	3.1761	0.00300021	0.103073	-1.71291
5	13	13	33: P-14 ENSGALT00000007251.1	RIGG12309	1.35695	8.13021	3.20067	0.00322206	0.105201	-1.71722
27	5	21	13: N-19 ChEST682f4	RIGG04874	-0.9776	10.5633	-3.17031	0.00291358	0.102361	-1.71761
34	16	11	41: K-09 ENSGALT00000015379.1	RIGG15103	-0.96342	12.336	-3.16258	0.00289778	0.102361	-1.7187
43	1	18	03: B-11 ChEST135j5	RIGG01039	-1.14198	9.11307	-3.18666	0.00296475	0.102599	-1.71932
32	8	11	20: I-08 Contig_10_reverse	RIGG07288	-1.20622	12.6775	-3.16404	0.00292402	0.102361	-1.72376
11	13	6	33: B-03 ENSGALT00000007268.1	RIGG12315	-1.38288	7.73954	-3.20984	0.00330862	0.105822	-1.72561
25	21	1	53: H-19 ENSGALT00000028429.1	RIGG19879	-0.7915	13.3083	-3.15952	0.0029224	0.102361	-1.72613
22	18	18	47: K-18 ENSGALT00000022058.1	RIGG17457	-0.76984	11.3806	-3.17644	0.00299748	0.103073	-1.73265
19	14	19	37: F-05 ENSGALT00000011838.1	RIGG13843	-1.33928	10.6282	-3.16399	0.00296449	0.102599	-1.73283
44	13	15	34: A-23 ENSGALT00000007567.1	RIGG12418	-0.91914	9.55946	-3.16444	0.00309616	0.104462	-1.74035
7	20	1	50: N-02 ENSGALT00000025296.1	RIGG18683	1.07282	9.04471	3.16602	0.00313375	0.104462	-1.74737
21	1	20	03: H-06 ChEST126d21	RIGG00977	0.94344	11.1079	3.15712	0.00302091	0.103513	-1.74939
14	17	7	43: K-16 ENSGALT00000017661.1	RIGG15952	0.970275	9.30894	3.15052	0.00311944	0.104462	-1.75335
11	8	3	19: J-03 ChEST984o1	RIGG07098	1.16239	8.19926	3.18631	0.003269	0.105425	-1.76359
32	14	6	35: I-20 ENSGALT00000009041.1	RIGG12934	-0.86758	14.1299	-3.14377	0.00305237	0.10432	-1.76432
11	2	7	04: F-03 ChEST199p20	RIGG01435	0.71062	10.8158	3.15033	0.00307756	0.104462	-1.76571
10	5	19	13: K-15 ChEST647c15	RIGG04578	0.95054	10.52	3.1414	0.00307241	0.104462	-1.77006
41	2	15	05: H-11 ChEST246i4	RIGG01827	-1.05534	14.1513	-3.13971	0.00308681	0.104462	-1.77416
30	10	20	26: O-20 ENSGALG00000016605.1	RIGG09586	-0.90454	10.1209	-3.14944	0.00312863	0.104462	-1.77704
42	2	5	04: C-11 ChEST155n24	RIGG01145	-0.82844	12.7853	-3.13738	0.00310675	0.104462	-1.77981
23	20	20	53: B-18 ENSGALT00000028137.1	RIGG19747	-0.94496	10.8352	-3.13492	0.00312787	0.104462	-1.78575
28	3	19	08: E-19 ChEST374d13	RIGG02664	-1.11142	9.64033	-3.14178	0.00315042	0.104462	-1.78625
44	3	4	06: I-11 ChEST263d5	RIGG01933	-1.39809	9.11625	-3.14432	0.00326869	0.105425	-1.78759
38	3	10	07: G-10 ChEST334j19	RIGG02390	1.06846	9.70663	3.13309	0.00314364	0.104462	-1.79016
7	8	18	21: F-14 ENSGALG00000001615.1	RIGG07738	0.74544	9.68872	3.13373	0.0032204	0.105201	-1.80553
48	5	12	12: M-12 ChEST611d13	RIGG04306	0.9664	13.3852	3.1249	0.00321535	0.105201	-1.80994
5	4	6	09: H-14 ChEST464j13	RIGG03238	-1.29987	8.90737	-3.14385	0.00357504	0.109637	-1.81433
19	12	9	30: N-05 ENSGALT00000004254.1	RIGG11259	-1.07324	11.8189	-3.12589	0.00324718	0.105425	-1.81575
46	6	13	15: K-12 ChEST753d3	RIGG05422	0.9436	12.6995	3.11997	0.00325932	0.105425	-1.82185
17	7	1	16: L-17 ChEST829k24	RIGG05989	-0.84254	13.58	-3.11905	0.00326757	0.105425	-1.82406
6	7	10	17: O-02 ChEST85p4	RIGG06193	1.15045	8.22222	3.16509	0.00361479	0.109637	-1.82634
18	8	21	21: O-05 ENSGALG00000000545.1	RIGG07605	-0.9443	11.8635	-3.11653	0.00329023	0.105592	-1.83012
43	17	1	42: N-23 ENSGALT00000017182.1	RIGG15781	-0.8299	11.4887	-3.11846	0.00331394	0.105822	-1.8336
2	21	2	53: K-01 ENSGALT00000027838.1	RIGG19611	1.04364	10.7553	3.1207	0.00333691	0.105822	-1.83671
26	8	9	20: G-07 ChEST992c19	RIGG07183	-0.96936	10.2365	-3.1266	0.00337703	0.106159	-1.84087
31	12	21	32: F-08 ENSGALT00000006014.1	RIGG11871	-1.06626	10.5022	-3.11498	0.00334564	0.105822	-1.84195
34	14	14	36: K-21 ENSGALT00000009989.1	RIGG13229	-0.8647	12.8601	-3.11158	0.00333532	0.105822	-1.84205
37	5	20	13: P-10 ChEST668a11	RIGG04787	-1.2421	14.4507	-3.11085	0.00334199	0.105822	-1.8438
25	7	18	18: P-07 ChEST936m12	RIGG06760	-0.93966	12.7422	-3.10785	0.00336964	0.106159	-1.85102
20	17	2	43: A-05 ENSGALT00000017228.1	RIGG15794	-1.0481	11.5248	-3.11119	0.00338051	0.106159	-1.85104
46	19	3	48: G-24 ENSGALT00000022919.1	RIGG17812	-0.93434	11.4008	-3.10981	0.00339324	0.106305	-1.85433
38	15	16	39: K-10 ENSGALT00000013570.1	RIGG14445	-0.74098	11.7874	-3.11035	0.00343235	0.106768	-1.86145
45	19	3	48: H-24 ENSGALT00000023176.1	RIGG17907	-1.1246	11.7245	-3.10626	0.00342636	0.106768	-1.86284
32	2	10	04: I-20 ChEST180e9	RIGG01278	-1.4756	7.85759	-3.19124	0.00404181	0.113263	-1.8648
7	8	8	20: B-14 Contig_137_reverse	RIGG07338	0.80388	13.1035	3.1017	0.00342705	0.106768	-1.86582
1	14	18	37: D-13 ENSGALT00000011827.1	RIGG13835	-0.86714	10.1525	-3.10848	0.00344978	0.107057	-1.86588
34	14	6	35: K-21 ENSGALT00000008828.1	RIGG12853	-1.66562	8.83015	-3.12169	0.003864	0.112395	-1.86608
19	17	21	45: F-17 ENSGALT00000020343.1	RIGG16858	-0.84916	10.1084	-3.10757	0.00350514	0.108425	-1.87677
11	8	13	20: N-03 Contig_57_reverse	RIGG07498	1.04556	13.9767	3.09293	0.00351036	0.108425	-1.88685
3	11	1	27: B-13 ENSGALT00000000911.1	RIGG10064	1.1029	9.3484	3.10231	0.00377539	0.111534	-1.88954
21	13	2	32: L-06 ENSGALT00000006113.1	RIGG11905	-0.94144	11.6127	-3.09137	0.00352542	0.108636	-1.8906
18	12	2	29: O-17 ENSGALT00000002404.1	RIGG10619	1.33957	8.77237	3.12513	0.00391221	0.112395	-1.89971
48	12	4	30: A-24 ENSGALT00000003591.1	RIGG11009	0.93414	13.946	3.08711	0.00356676	0.109637	-1.90081
47	13	1	32: F-24 ENSGALT00000006040.1	RIGG11879	1.06086	11.6066	3.08864	0.0035951	0.109637	-1.90496
17	18	18	47: L-17 ENSGALT00000022514.1	RIGG17645	-0.71508	13.4099	-3.08511	0.00358629	0.109637	-1.90559
33	19	17	50: D-21 ENSGALT00000025401.1	RIGG18728	-0.77442	12.7609	-3.08583	0.00362269	0.109637	-1.91166
18	7	14	18: G-05 ChEST893m10	RIGG06430	0.89176	13.2811	3.08237	0.00361327	0.109637	-1.91215
9	15	11	38: P-15 ENSGALT00000013061.1	RIGG14284	1.06515	8.45861	3.10321	0.00397312	0.113052	-1.91361
19	6	20	16: F-17 ChEST823l5	RIGG05954	-1.00458	14.0903	-3.08123	0.00362459	0.109637	-1.91489
33	17	17	44: P-21 ENSGALT00000019438.1	RIGG16543	-0.8823	11.2982	-3.09925	0.00368869	0.111179	-1.91495
39	15	1	37: J-22 ENSGALT00000011680.1	RIGG13782	-0.96284	11.2866	-3.07883	0.00369243	0.111179	-1.92836
13	21	9	54: H-16 NM_001006280.1	RIGG20159	-0.73534	11.9476	-3.07783	0.00370244	0.111225	-1.93072
18	15	7	38: G-17 ENSGALT00000012132.1	RIGG13956	-2.26119	10.822	-3.07492	0.00399532	0.113055	-1.933
22	20	20	53: C-18 ENSGALT00000027969.1	RIGG19666	-0.6715	12.1999	-3.0754	0.00372698	0.111462	-1.93651
9	1	4	01: H-03 AJ720910.1	RIGG00319	-1.34779	9.07748	-3.0719	0.00415832	0.114228	-1.93819
18	5	21	13: O-17 ChEST64l20	RIGG04603	0.95184	12.6526	3.071	0.00372727	0.111462	-1.93934
45	9	6	22: L-12 ENSGALG00000004879.1	RIGG08149	-0.76276	12.4176	-3.07707	0.0037567	0.111534	-1.94057
34	3	10	07: G-09 ChEST325c3	RIGG02295	0.93618	8.86933	3.0798	0.00377811	0.111534	-1.94251
10	3	20	08: K-03 ChEST377n14	RIGG02692	-1.03222	12.2388	-3.07183	0.00376336	0.111534	-1.94501
15	7	1	16: J-16 ChEST814p10	RIGG05882	0.81668	9.58393	3.07852	0.00379117	0.111534	-1.94554
31	2	4	03: N-20 ChEST132d15	RIGG01020	-0.72508	13.4667	-3.06824	0.00375547	0.111534	-1.94593
15	16	13	41: N-04 ENSGALT00000015907.1	RIGG15300	-1.5278	9.72901	-3.10109	0.00425251	0.114938	-1.94908
44	5	17	13: E-23 ChEST642d4	RIGG04546	-1.16562	8.7345	-3.18744	0.0045972	0.11671	-1.95005
41	17	19	45: D-23 ENSGALT00000020317.1	RIGG16849	-1.0837	11.1061	-3.06807	0.00380201	0.111534	-1.95395
33	6	20	16: H-21 ChEST826a15	RIGG05968	-1.30386	10.917	-3.06481	0.00379076	0.111534	-1.95411
34	17	16	44: O-09 ENSGALT00000018558.1	RIGG16255	-0.99606	11.5562	-3.06334	0.00380594	0.111534	-1.95761
5	14	10	36: D-14 ENSGALT00000010393.1	RIGG13366	1.2232	9.18562	3.06484	0.00398664	0.113052	-1.9635
3	14	4	35: F-13 ENSGALT00000009566.1	RIGG13096	1.0253	14.1164	3.06045	0.00383602	0.112165	-1.9645
9	6	15	15: P-03 ChEST781e11	RIGG05630	1.56659	7.87743	3.11116	0.00446824	0.116233	-1.96537
31	11	16	29: B-08 ENSGALT00000002719.1	RIGG10719	-0.94542	10.6435	-3.06498	0.00388157	0.112395	-1.9692
9	6	21	16: L-03 ChEST828i3	RIGG05983	1.18432	10.3386	3.06806	0.00389941	0.112395	-1.97019
5	8	6	19: P-14 ChEST97n8	RIGG07045	1.12606	10.1571	3.04615	0.00413576	0.113979	-1.97161
13	4	6	09: H-16 ChEST464n23	RIGG03239	-0.80152	12.9822	-3.05741	0.00386791	0.112395	-1.97174
1	3	4	06: L-01 ChEST309i19	RIGG02221	-1.28964	9.65804	-3.06129	0.00402466	0.113263	-1.97174
30	20	19	53: C-08 ENSGALT00000027955.1	RIGG19661	-0.97516	10.8828	-3.067	0.00391059	0.112395	-1.9727
38	5	8	12: G-10 ChEST604l24	RIGG04270	-0.93202	10.3079	-3.05869	0.00389995	0.112395	-1.97621
19	4	21	11: F-05 ChEST580k16	RIGG04067	-0.92974	13.8768	-3.05524	0.00389089	0.112395	-1.97692
43	17	9	43: N-23 ENSGALT00000018273.1	RIGG16157	1.10668	9.88434	3.06271	0.00395596	0.113052	-1.9828
13	19	13	49: L-16 ENSGALT00000024257.1	RIGG18303	-1.21072	12.0551	-3.05031	0.00394347	0.113046	-1.98866
3	15	11	38: N-13 ENSGALT00000013026.1	RIGG14271	0.87498	9.45948	3.04991	0.00409421	0.113893	-1.98965
1	13	19	34: L-13 ENSGALT00000008553.1	RIGG12755	1.67673	7.72038	3.09991	0.00459362	0.11671	-1.98971
33	5	9	12: H-21 ChEST632j21	RIGG04464	2.0185	7.62734	3.06496	0.00447004	0.116233	-1.9901
19	21	4	53: N-05 gga-let-7d	RIGG19908	-0.79892	11.9351	-3.04838	0.0039642	0.113052	-1.99324
19	17	12	44: F-05 ENSGALT00000019232.1	RIGG16475	1.06288	9.52597	3.05068	0.00398552	0.113052	-1.99519
14	2	4	03: O-16 ChEST116b2	RIGG00936	0.950415	8.66448	3.05506	0.00421081	0.114712	-2.00444
8	15	16	39: I-02 ENSGALT00000013523.1	RIGG14430	-0.95872	10.6701	-3.0467	0.00402874	0.113263	-2.00463
13	5	9	12: H-16 ChEST620p4	RIGG04367	0.84794	12.2263	3.04284	0.00402434	0.113263	-2.0064
14	17	14	44: K-04 ENSGALT00000018734.1	RIGG16322	-1.36413	8.12663	-3.06022	0.00461585	0.116799	-2.0091
28	10	12	25: M-19 ENSGALG00000012394.1	RIGG09105	-0.9974	13.5433	-3.04089	0.00404573	0.113263	-2.01103
30	11	17	29: C-20 ENSGALT00000002489.1	RIGG10642	0.90326	9.28904	3.06154	0.00413931	0.113979	-2.01251
13	5	7	12: D-16 ChEST618p18	RIGG04343	1.44582	8.23566	3.05711	0.00439622	0.116002	-2.01333
23	15	11	38: N-18 ENSGALT00000012803.1	RIGG14179	-0.83264	11.4897	-3.04187	0.00408177	0.113875	-2.01606
46	4	4	09: C-24 ChEST439m19	RIGG03125	-0.80248	12.7136	-3.03734	0.00408487	0.113875	-2.01945
40	2	11	04: M-10 ChEST184k12	RIGG01297	-0.7571	13.1877	-3.03558	0.00410446	0.113938	-2.02363
21	22	2	56: D-18 Alien3_A	Alien3_A	-1.58938	11.8742	-3.03851	0.00411902	0.113979	-2.024
24	19	4	48: I-06 ENSGALT00000022922.1	RIGG17815	-0.74936	12.428	-3.03235	0.0041406	0.113979	-2.03129
9	3	6	06: P-03 ChEST317g24	RIGG02246	-0.912755	13.8794	-3.02189	0.00430793	0.114938	-2.03938
28	9	1	21: M-19 ENSGALG00000000503.1	RIGG07600	-0.9174	10.0287	-3.04983	0.00426939	0.114938	-2.03963
23	7	19	18: N-18 ChEST923g12	RIGG06659	-0.84448	10.7059	-3.03178	0.00419452	0.114712	-2.03988
14	10	4	24: O-16 ENSGALG00000010290.1	RIGG08832	-0.89698	10.5175	-3.03102	0.00420319	0.114712	-2.04168
30	20	5	51: G-08 ENSGALT00000025926.1	RIGG18932	-0.68204	13.712	-3.03063	0.00420764	0.114712	-2.04261
16	17	9	43: M-16 ENSGALT00000017686.1	RIGG15964	-1.45646	9.46867	-3.0376	0.00440931	0.116035	-2.04443
43	15	20	40: B-11 ENSGALT00000014968.1	RIGG14951	-1.21673	10.4798	-3.03304	0.00439922	0.116002	-2.04578
10	7	13	18: C-15 ChEST890i2	RIGG06411	0.78676	11.4745	3.02528	0.00422064	0.114742	-2.04801
5	6	12	15: H-14 ChEST760k8	RIGG05493	1.02026	8.91464	3.02265	0.00458633	0.11671	-2.05103
15	19	18	50: F-04 ENSGALT00000025171.1	RIGG18636	1.11996	11.1045	3.02623	0.0042579	0.114938	-2.05299
8	10	19	26: M-02 ENSGALG00000016434.1	RIGG09566	-2.14582	12.1786	-3.02546	0.00426669	0.114938	-2.05479
36	4	2	08: M-21 ChEST37j11	RIGG02713	1.13704	11.341	3.02831	0.00428462	0.114938	-2.05562
1	10	8	25: H-13 ENSGALG00000014718.1	RIGG09347	-1.78342	7.20511	-3.10411	0.00514855	0.121624	-2.06082
32	2	1	03: I-08 ChEST106p21	RIGG00896	-1.08208	10.6874	-3.02593	0.00431199	0.114938	-2.06118
26	13	21	34: O-19 ENSGALT00000007815.1	RIGG12500	-0.68912	12.4735	-3.02274	0.00429811	0.114938	-2.0612
9	13	19	34: L-15 ENSGALT00000008554.1	RIGG12756	0.94374	11.9985	3.019	0.004293	0.114938	-2.06286
44	21	4	53: M-11 ENSGALT00000027894.1	RIGG19628	-1.00816	10.8993	-3.02127	0.00431521	0.114938	-2.06467
11	1	15	02: J-15 ChEST1019h5	RIGG00712	0.92952	9.7993	3.02343	0.00434111	0.115394	-2.06706
10	11	17	29: C-15 ENSGALT00000002230.1	RIGG10547	0.98504	8.95046	3.02955	0.00438014	0.115963	-2.0688
13	4	4	09: D-16 ChEST460a1	RIGG03215	1.30936	9.38163	3.04003	0.00459502	0.11671	-2.06913
33	6	7	14: P-09 ChEST736a24	RIGG05257	1.79985	7.98246	3.01488	0.00490349	0.119261	-2.07197
41	11	20	29: L-11 ENSGALT00000003222.1	RIGG10874	-0.76492	12.9172	-3.01648	0.00437128	0.115962	-2.07594
23	10	19	26: N-06 ENSGALG00000017170.1	RIGG09662	-0.87528	9.48902	-3.02554	0.0044875	0.116233	-2.08672
48	3	10	07: E-12 ChEST333k10	RIGG02379	-0.93744	9.75079	-3.01701	0.00447097	0.116233	-2.08986
35	3	12	07: J-09 ChEST368f23	RIGG02589	-1.19614	13.9066	-3.00504	0.00445813	0.116233	-2.09581
30	12	6	30: G-20 ENSGALT00000003690.1	RIGG11042	-0.71268	13.2544	-3.00423	0.00446793	0.116233	-2.09772
19	4	13	10: F-05 ChEST535j16	RIGG03692	-0.72098	12.7675	-3.00352	0.0044765	0.116233	-2.0994
28	13	17	34: E-19 ENSGALT00000007643.1	RIGG12440	-0.70774	11.3556	-3.00269	0.00448657	0.116233	-2.10136
12	18	7	46: E-03 ENSGALT00000020546.1	RIGG16945	0.90294	9.02084	3.01522	0.00455021	0.11671	-2.10212
22	8	5	19: O-06 ChEST968e12	RIGG06947	1.0555	10.7605	3.00811	0.00452303	0.116694	-2.10293
24	9	18	24: A-06 ENSGALG00000009569.1	RIGG08744	1.26212	8.27933	3.0166	0.00505694	0.12098	-2.10507
30	1	21	03: G-20 ChEST104i19	RIGG00891	0.8187	14.0637	3.00105	0.00450641	0.116494	-2.10521
7	11	9	28: B-14 ENSGALT00000001701.1	RIGG10346	1.21615	9.99714	2.99713	0.00471416	0.117964	-2.11184
32	16	15	42: A-08 ENSGALT00000016445.1	RIGG15513	-0.86858	11.2793	-2.99993	0.00457022	0.11671	-2.1148
21	4	11	10: D-06 ChEST520k1	RIGG03586	-0.83544	10.249	-3.00605	0.00460349	0.11671	-2.11539
8	13	7	33: A-14 ENSGALT00000006744.1	RIGG12132	-1.02976	12.0497	-2.99424	0.00458989	0.11671	-2.12122
26	4	4	09: C-19 ChEST427g6	RIGG03029	-0.87678	13.8558	-2.99389	0.00459423	0.11671	-2.12205
5	6	1	14: D-02 ChEST70j23	RIGG05088	1.072	13.5239	2.98933	0.00475592	0.117964	-2.1223
38	10	13	26: C-10 ENSGALG00000016036.1	RIGG09510	-1.23553	7.85945	-3.04214	0.00543396	0.124132	-2.12552
11	1	4	01: F-03 AJ720782.1	RIGG00307	0.84538	10.8809	2.99297	0.0046564	0.117436	-2.1311
11	5	16	13: F-03 ChEST671a22	RIGG04819	0.79678	11.1515	2.99206	0.00466781	0.117436	-2.13324
10	17	15	44: K-15 ENSGALT00000018503.1	RIGG16235	0.97376	13.5242	2.98827	0.0046644	0.117436	-2.13527
2	15	15	39: G-13 ENSGALT00000013195.1	RIGG14329	0.94348	13.1548	2.9905	0.0046874	0.117704	-2.13689
6	17	21	45: G-14 ENSGALT00000019824.1	RIGG16680	-0.67708	13.2002	-2.98736	0.00472697	0.117964	-2.14423
11	9	18	24: B-03 ENSGALG00000011041.1	RIGG08931	-1.13127	9.18788	-3.00143	0.00499543	0.120164	-2.14557
15	7	14	18: F-04 ChEST916j16	RIGG06605	-0.879	12.0564	-2.98274	0.0047343	0.117964	-2.14824
38	9	8	22: O-10 ENSGALG00000004323.1-2	RIGG08077	-0.72904	12.6941	-2.98553	0.00475023	0.117964	-2.14851
42	16	6	40: O-23 ENSGALT00000014379.1	RIGG14758	-1.26504	10.4623	-2.99114	0.00478984	0.118378	-2.15005
45	1	9	01: P-24 AJ720670.1	RIGG00282	-0.9103	10.4757	-2.98472	0.00476051	0.117964	-2.15039
24	2	13	05: A-06 ChEST215f20	RIGG01600	-1.31432	9.16052	-2.99929	0.00549263	0.124393	-2.1513
14	18	7	46: G-04 ENSGALT00000020844.1	RIGG17050	-0.8303	12.0086	-2.98071	0.00476014	0.117964	-2.15298
35	9	8	22: N-09 ENSGALG00000005695.1	RIGG08253	0.8449	9.14243	2.98625	0.00479522	0.118378	-2.15395
16	10	11	25: M-04 ENSGALG00000013094.1	RIGG09190	1.10076	9.70991	2.98507	0.00481034	0.118529	-2.1567
22	15	19	39: O-18 ENSGALT00000013646.1	RIGG14473	-1.30026	9.27866	-2.9849	0.00538529	0.123881	-2.16234
6	19	8	49: C-02 ENSGALT00000023902.1	RIGG18154	0.77692	10.8772	2.97947	0.00482795	0.118556	-2.16266
33	12	20	32: D-21 ENSGALT00000006291.1	RIGG11960	-0.90056	8.24443	-2.99198	0.00490276	0.119261	-2.16411
13	18	9	46: L-04 ENSGALT00000021230.1	RIGG17169	-0.92338	10.3306	-2.97858	0.00483947	0.118556	-2.16474
6	6	19	16: G-02 ChEST799l18	RIGG05770	0.75534	10.7356	2.97814	0.00484519	0.118556	-2.16577
16	12	18	31: M-16 ENSGALT00000004814.1	RIGG11452	-1.38641	10.1892	-2.98338	0.00508351	0.121395	-2.16781
37	1	19	03: D-22 ChEST123a13	RIGG00961	-2.09818	8.9076	-3.03677	0.00550495	0.124393	-2.168
10	4	9	09: O-03 ChEST435g17	RIGG03092	0.96206	13.4434	2.97395	0.00484746	0.118556	-2.16883
20	2	7	04: E-05 ChEST157i6	RIGG01154	1.22872	8.6585	2.99002	0.00514518	0.121624	-2.17118
28	13	14	34: A-07 ENSGALT00000007526.1	RIGG12410	-1.06774	9.40572	-2.98382	0.00494465	0.120013	-2.17476
25	17	16	44: P-07 ENSGALT00000019425.1	RIGG16536	-1.55568	12.8455	-2.97007	0.00489827	0.119261	-2.17792
20	3	6	06: M-05 ChEST266f5	RIGG01954	0.95352	9.406	2.97413	0.00495265	0.120013	-2.18213
9	16	21	42: P-03 ENSGALT00000017197.1	RIGG15783	1.10204	9.11972	2.97665	0.00517359	0.121778	-2.18302
45	20	15	52: L-12 ENSGALT00000027366.1	RIGG19428	-1.2108	10.6608	-2.972	0.00498073	0.12003	-2.18706
9	14	17	37: D-03 ENSGALT00000011817.1	RIGG13830	0.86532	11.4385	2.96875	0.0049683	0.12003	-2.18765
29	19	20	50: L-08 ENSGALT00000025267.1	RIGG18674	-1.13434	9.01374	-2.95642	0.0053823	0.123881	-2.19073
42	9	4	22: G-11 ENSGALG00000003019.1	RIGG07936	-0.88164	13.4357	-2.96427	0.00497502	0.12003	-2.19146
8	11	10	28: E-02 ENSGALT00000001442.1	RIGG10270	-0.81204	10.008	-2.96824	0.00503087	0.120796	-2.1958
10	10	12	25: O-15 ENSGALG00000012484.1	RIGG09114	0.87474	8.57515	2.98571	0.00512524	0.121622	-2.19595
3	4	14	10: F-13 ChEST536d22	RIGG03696	2.7533	7.29738	3.14708	0.00553328	0.124456	-2.19752
38	7	3	16: O-22 ChEST807j6	RIGG05827	-0.77804	12.3695	-2.963	0.00504521	0.12092	-2.20104
19	12	4	30: B-17 ENSGALT00000004083.1	RIGG11194	1.74707	7.28589	3.08356	0.00582477	0.126444	-2.21152
2	5	20	13: O-01 ChEST64a3	RIGG04595	1.10003	8.62386	2.96193	0.00570974	0.125844	-2.21189
43	10	14	26: B-23 ENSGALG00000017427.1	RIGG09693	0.90618	12.8568	2.95499	0.00510024	0.121574	-2.21312
14	7	1	16: K-16 ChEST802h8	RIGG05800	0.87108	13.5266	2.95405	0.00511319	0.121622	-2.21533
15	18	15	47: F-04 ENSGALT00000022198.1	RIGG17509	0.88496	12.1415	2.95676	0.00512996	0.121622	-2.21556
43	6	20	16: F-23 ChEST824b19	RIGG05957	-1.56003	10.2133	-2.95836	0.00535503	0.123617	-2.21609
31	17	16	44: N-08 ENSGALT00000019113.1	RIGG16430	-1.49917	7.3263	-3.02414	0.00620575	0.128187	-2.21782
1	7	4	17: D-01 ChEST875n22	RIGG06310	-0.76806	14.0536	-2.9503	0.00516464	0.121778	-2.22404
15	20	20	53: B-16 ENSGALT00000028136.1	RIGG19746	-0.81446	12.6504	-2.9485	0.00518964	0.121938	-2.22825
39	8	12	20: J-22 Contig_200_reverse	RIGG07389	1.12947	9.69905	2.94037	0.00541697	0.124132	-2.23478
8	18	9	46: I-02 ENSGALT00000020873.1	RIGG17061	-1.39704	10.4024	-2.94854	0.00530105	0.123617	-2.2414
10	6	14	15: K-15 ChEST744f12	RIGG05330	0.99208	11.292	2.94555	0.00528546	0.123617	-2.24157
7	13	10	33: J-02 ENSGALT00000007148.1	RIGG12267	-1.46988	9.8329	-2.94177	0.00611103	0.128121	-2.24387
20	17	12	44: E-05 ENSGALT00000018392.1	RIGG16194	1.18774	11.1503	2.94401	0.00530716	0.123617	-2.24513
3	4	13	10: F-01 ChEST535b18	RIGG03690	-1.64356	12.5207	-2.94061	0.00530023	0.123617	-2.2466
7	3	13	07: J-14 ChEST355g16	RIGG02498	1.08066	12.0134	2.94311	0.00531985	0.123617	-2.24721
18	20	10	51: O-17 ENSGALT00000025823.1	RIGG18891	2.05815	7.84474	2.98863	0.0060288	0.127535	-2.24779
10	2	18	05: K-15 ChEST212d24	RIGG01570	-1.06032	11.4356	-2.94248	0.00532884	0.123617	-2.24868
7	3	4	06: J-02 ChEST28e23	RIGG02115	0.87418	14.5468	2.93949	0.00531602	0.123617	-2.24919
38	20	19	53: C-10 ENSGALT00000027956.1	RIGG19662	-1.23441	10.4591	-2.92989	0.00576826	0.126362	-2.24973
27	19	3	48: F-19 ENSGALT00000023398.1	RIGG17987	-0.94318	10.1787	-2.94095	0.00535054	0.123617	-2.25222
32	3	17	08: A-20 ChEST383a17	RIGG02735	-1.54293	11.2996	-2.93266	0.00552869	0.124456	-2.2524
40	21	18	55: I-10 XM_427617.1	RIGG20450	-0.8505	12.1261	-2.93723	0.00534823	0.123617	-2.25445
15	17	21	45: F-16 ENSGALT00000020080.1	RIGG16763	1.15793	9.13553	2.93396	0.00557192	0.124686	-2.25637
6	13	14	34: C-02 ENSGALT00000007876.1	RIGG12513	1.33803	8.04664	2.9299	0.00619282	0.128121	-2.25822
18	3	16	08: C-05 ChEST372f8	RIGG02645	-0.80858	9.87221	-2.94109	0.0054067	0.124132	-2.25859
3	8	4	19: J-13 ChEST985c24	RIGG07103	0.900325	9.39422	2.94944	0.00589367	0.126934	-2.26159
18	1	8	01: O-05 AJ719653.1	RIGG00085	0.9127	8.9705	2.95237	0.00551155	0.124393	-2.26297
41	9	11	23: D-23 ENSGALG00000008197.1	RIGG08577	0.88578	9.86016	2.93845	0.00544471	0.124162	-2.26469
10	12	11	31: C-03 ENSGALT00000004358.1	RIGG11293	-0.95118	13.355	-2.93187	0.00542528	0.124132	-2.2669
7	5	12	12: N-02 ChEST624f9	RIGG04396	1.03716	9.638	2.93213	0.00566479	0.125695	-2.26775
45	12	7	30: L-12 ENSGALT00000004005.1	RIGG11156	0.82152	10.5408	2.93947	0.00549167	0.124393	-2.26931
14	7	20	19: C-04 ChEST958g8	RIGG06875	0.8766	10.4689	2.93587	0.00548188	0.124393	-2.27061
39	7	19	18: N-22 ChEST924b24	RIGG06661	-0.76212	13.28	-2.93062	0.00549939	0.124393	-2.27611
19	6	21	16: J-05 ChEST827a6	RIGG05972	-1.4144	8.82158	-2.93206	0.00597314	0.127462	-2.28057
24	18	18	47: I-18 ENSGALT00000022038.1	RIGG17446	-0.99962	10.2901	-2.9375	0.00558566	0.124781	-2.2811
36	11	6	27: M-09 ENSGALT00000000351.1	RIGG09851	-1.1051	13.0728	-2.92359	0.00554631	0.124536	-2.28609
30	19	1	48: C-20 ENSGALT00000022866.1	RIGG17787	-1.49852	11.7331	-2.92607	0.00556631	0.124686	-2.28663
25	14	15	36: P-07 ENSGALT00000010906.1	RIGG13528	-1.92769	12.6993	-2.91861	0.0058014	0.126444	-2.29121
6	12	19	32: C-02 ENSGALT00000005733.1	RIGG11762	1.86262	8.50083	2.91998	0.00625216	0.128307	-2.29228
7	14	14	36: J-14 ENSGALT00000010524.1	RIGG13401	0.78782	14.2688	2.92016	0.0055972	0.124827	-2.29403
15	15	21	40: B-16 ENSGALT00000014691.1	RIGG14859	-0.89342	11.3713	-2.93094	0.00568241	0.125844	-2.29606
20	18	1	45: I-05 ENSGALT00000019563.1	RIGG16593	-1.13881	10.0913	-2.90934	0.0058185	0.126444	-2.29909
3	15	8	38: J-01 ENSGALT00000012962.1	RIGG14241	0.9062	10.5492	2.92918	0.00570868	0.125844	-2.30008
11	15	15	39: F-15 ENSGALT00000014034.1	RIGG14601	1.10618	13.6922	2.9173	0.00563987	0.125566	-2.30063
36	10	7	25: E-09 ENSGALG00000011997.1	RIGG09052	-0.84726	13.5392	-2.91658	0.00565081	0.125597	-2.30232
40	15	7	38: E-22 ENSGALT00000012367.1	RIGG14039	-1.05324	8.49213	-2.93532	0.00601273	0.127535	-2.30239
15	11	16	29: B-04 ENSGALT00000002711.1	RIGG10717	-1.9923	9.42364	-2.94091	0.00676737	0.132059	-2.30451
11	9	7	22: J-15 ENSGALG00000005549.1	RIGG08233	1.44425	7.7026	2.93897	0.00650999	0.13018	-2.30601
35	4	16	10: J-21 ChEST538i24	RIGG03723	-0.88974	11.1013	-2.91329	0.00570043	0.125844	-2.30992
40	19	5	48: I-22 ENSGALT00000022946.1	RIGG17823	-1.02734	9.84499	-2.91794	0.00574788	0.126261	-2.31186
31	13	15	34: B-20 ENSGALT00000008140.1	RIGG12605	-0.97574	11.0527	-2.91423	0.0057436	0.126261	-2.31391
6	19	13	49: K-14 ENSGALT00000024020.1	RIGG18207	1.44512	7.88516	2.93035	0.00678956	0.132059	-2.31446
3	12	9	30: N-01 ENSGALT00000004252.1	RIGG11257	0.81172	14.1509	2.90861	0.00577166	0.126362	-2.32071
38	5	9	12: G-22 ChEST606f13	RIGG04275	-1.31536	12.5474	-2.91024	0.00580457	0.126444	-2.32309
13	8	12	20: L-16 Contig_21_reverse	RIGG07398	1.86835	8.42178	2.94677	0.00701286	0.133732	-2.32595
37	12	2	29: P-22 ENSGALT00000003022.1	RIGG10809	-0.850045	9.55735	-2.93359	0.00623807	0.128307	-2.32608
35	3	13	07: J-21 ChEST368n23	RIGG02595	-1.91	14.0735	-2.90628	0.0058075	0.126444	-2.32609
18	13	19	34: K-17 ENSGALT00000007738.1	RIGG12475	-1.1653	10.5706	-2.90839	0.00583308	0.126444	-2.32735
2	18	1	45: K-01 ENSGALT00000019595.1	RIGG16603	0.93948	11.6852	2.9076	0.00584533	0.126501	-2.32917
2	12	11	31: C-01 ENSGALT00000004357.1	RIGG11292	-1.32506	8.64915	-2.89688	0.00653514	0.130223	-2.33306
28	2	19	05: M-07 ChEST212o18	RIGG01578	-1.01894	8.91996	-2.9104	0.0059277	0.127299	-2.33584
10	15	17	39: K-15 ENSGALT00000013288.1	RIGG14354	0.89558	11.4382	2.90451	0.0058932	0.126934	-2.33626
28	18	21	48: A-07 ENSGALT00000022576.1	RIGG17675	-1.07442	9.77124	-2.90839	0.00617692	0.128121	-2.3363
47	8	18	21: F-24 ENSGALG00000001662.1	RIGG07743	-1.03286	9.7478	-2.9096	0.00594022	0.127299	-2.33767
31	4	1	08: N-08 ChEST401a13	RIGG02894	1.03248	10.5634	2.90069	0.00589427	0.126934	-2.33898
16	13	15	34: A-16 ENSGALT00000007859.1	RIGG12509	-0.84952	8.97302	-2.92571	0.006071	0.128121	-2.34017
24	17	6	43: I-06 ENSGALT00000017615.1	RIGG15936	-0.96398	13.8071	-2.8978	0.00593957	0.127299	-2.34563
30	20	13	52: G-08 ENSGALT00000027002.1	RIGG19308	-0.813	9.9072	-2.91813	0.00610401	0.128121	-2.34856
7	6	8	14: N-14 ChEST722c18	RIGG05154	0.85206	10.0204	2.90091	0.00601151	0.127535	-2.35086
22	16	6	40: O-18 ENSGALT00000014667.1	RIGG14849	0.8589	11.732	2.89545	0.00597674	0.127462	-2.35105
18	2	18	05: K-17 ChEST212e4	RIGG01571	0.7507	10.7864	2.89544	0.0059769	0.127462	-2.35108
10	7	6	17: G-03 ChEST838e10	RIGG06052	0.973375	8.67109	2.89448	0.00699775	0.133732	-2.35156
43	17	8	43: N-11 ENSGALT00000018260.1	RIGG16151	-1.10551	9.47399	-2.89185	0.00622276	0.128307	-2.35168
38	11	11	28: G-22 ENSGALT00000001493.1	RIGG10292	-1.36627	9.50711	-2.88457	0.00694272	0.133499	-2.35205
37	10	8	25: H-22 ENSGALG00000013740.1	RIGG09258	-1.40472	10.6377	-2.90021	0.00602254	0.127535	-2.35246
20	4	3	09: A-05 ChEST423f5	RIGG03010	-0.82014	11.2232	-2.89599	0.00602734	0.127535	-2.35582
23	20	9	51: N-06 ENSGALT00000026309.1	RIGG19061	-1.0562	9.78831	-2.89072	0.00611172	0.128121	-2.3679
41	2	18	05: L-23 ChEST251k14	RIGG01857	-0.65734	11.181	-2.8963	0.00615068	0.128121	-2.36796
37	2	20	05: P-22 ChEST239n2	RIGG01785	-0.78314	11.8259	-2.88803	0.00609535	0.128121	-2.36812
40	21	1	53: E-22 ENSGALT00000028018.1	RIGG19680	-0.9661	9.57847	-2.89312	0.00613584	0.128121	-2.36866
43	8	1	19: F-11 ChEST982m24	RIGG07078	-1.2168	9.12665	-2.89848	0.00670402	0.132059	-2.37212
15	3	12	07: J-04 ChEST354h14	RIGG02493	-0.78824	11.6851	-2.8857	0.00613309	0.128121	-2.37348
43	11	17	29: B-23 ENSGALT00000003083.1	RIGG10821	-0.91784	12.1049	-2.88484	0.0061469	0.128121	-2.37543
25	20	8	51: L-19 ENSGALT00000026577.1	RIGG19150	-0.69006	12.1045	-2.88985	0.0061888	0.128121	-2.37613
38	16	12	41: K-22 ENSGALT00000015666.1	RIGG15203	-1.64812	11.7118	-2.88653	0.00617968	0.128121	-2.37751
38	10	11	25: O-10 ENSGALG00000013207.1	RIGG09205	0.883173	7.94436	2.92273	0.00707056	0.134055	-2.37872
48	14	14	36: I-24 ENSGALT00000010253.1	RIGG13312	0.9648	12.9553	2.88595	0.00618912	0.128121	-2.37883
5	4	2	08: P-14 ChEST404o7	RIGG02909	1.05661	9.3005	2.86922	0.00675067	0.132059	-2.38348
30	6	14	15: K-20 ChEST753g11	RIGG05426	1.75703	8.34369	2.86557	0.00728173	0.135201	-2.38638
10	2	6	04: C-15 ChEST155p2	RIGG01147	1.54852	7.8913	2.89214	0.00744956	0.135576	-2.38674
1	18	14	47: D-13 ENSGALT00000022409.1	RIGG17596	1.1556	8.75227	2.89659	0.00663467	0.131119	-2.38753
11	10	18	26: J-15 ENSGALT00000000104.1	RIGG09737	-0.96262	11.91	-2.8816	0.00626028	0.128307	-2.38876
5	10	21	27: D-02 ENSGALT00000000647.1	RIGG09976	2.17715	7.77279	3.00786	0.00719176	0.134608	-2.39086
43	2	13	05: B-11 ChEST23n19	RIGG01791	-0.76124	11.7965	-2.87797	0.00625968	0.128307	-2.39121
24	2	14	05: A-18 ChEST215m24	RIGG01606	-0.84848	8.69065	-2.90097	0.0064673	0.130117	-2.39533
19	20	16	52: J-17 ENSGALT00000027560.1	RIGG19513	-0.92772	12.3348	-2.87815	0.00631751	0.129278	-2.39666
34	5	20	13: O-09 ChEST64i22	RIGG04599	0.80914	9.79609	2.88045	0.00634331	0.129288	-2.39755
22	10	16	26: G-18 ENSGALG00000016242.1	RIGG09538	-0.7769	12.7001	-2.87656	0.006344	0.129288	-2.4003
14	18	19	47: O-04 ENSGALT00000022107.1	RIGG17474	-1.03736	11.2355	-2.87635	0.00634747	0.129288	-2.40077
37	3	15	07: P-22 ChEST35h3	RIGG02537	-2.77267	10.4693	-2.8849	0.00673767	0.132059	-2.40452
11	12	1	29: N-03 ENSGALT00000003239.1	RIGG10882	0.85096	9.88842	2.87995	0.00641907	0.129723	-2.40509
25	12	15	31: L-07 ENSGALT00000005339.1	RIGG11624	-0.73844	10.9624	-2.88494	0.0064821	0.13018	-2.40759
30	6	10	15: C-20 ChEST748o1	RIGG05378	-0.8003	12.718	-2.87062	0.00638221	0.129606	-2.40803
16	10	2	24: I-16 ENSGALG00000010074.1	RIGG08796	-0.76678	13.2254	-2.87059	0.00638281	0.129606	-2.40812
6	6	10	15: C-14 ChEST748i8	RIGG05375	0.90768	12.5471	2.87253	0.00641145	0.129723	-2.40948
4	3	19	08: E-13 ChEST374a1	RIGG02661	0.95078	14.0668	2.8689	0.00641129	0.129723	-2.41198
6	4	20	11: C-14 ChEST555l6	RIGG03872	1.43654	11.2794	2.87097	0.00643786	0.129723	-2.41305
44	3	19	08: E-23 ChEST374j19	RIGG02666	-1.09646	9.71532	-2.86791	0.00642806	0.129723	-2.41424
16	19	19	50: E-16 ENSGALT00000024916.1	RIGG18548	-0.91332	12.6151	-2.87374	0.00652387	0.130223	-2.41916
15	11	19	29: F-16 ENSGALT00000002833.1	RIGG10746	1.58878	7.80294	2.8715	0.00767857	0.137089	-2.41991
11	7	3	16: N-15 ChEST830j11	RIGG06000	0.95472	10.3594	2.86783	0.00649111	0.13018	-2.42019
15	4	1	08: N-04 ChEST400i9	RIGG02892	0.973992	7.96189	2.86356	0.00731846	0.135393	-2.42165
45	3	10	07: H-12 ChEST352m3	RIGG02485	0.876553	7.77429	2.92415	0.00759993	0.136426	-2.42169
28	9	3	22: A-19 ENSGALG00000002745.1	RIGG07905	-0.80702	12.2569	-2.8636	0.00650153	0.13018	-2.4241
27	7	3	16: N-19 ChEST831e17	RIGG06002	-0.795	8.97759	-2.89554	0.00675375	0.132059	-2.42527
6	17	1	42: O-14 ENSGALT00000016703.1	RIGG15599	0.976593	8.90039	2.8726	0.007267	0.135201	-2.42583
42	17	7	43: K-23 ENSGALT00000017438.1	RIGG15862	-0.80348	10.2214	-2.86487	0.00654182	0.130223	-2.42695
19	13	4	32: N-05 ENSGALT00000006427.1	RIGG12012	-1.6657	8.98822	-2.86099	0.00736572	0.135519	-2.42708
38	15	2	37: O-10 ENSGALT00000011484.1	RIGG13717	-1.0263	8.66277	-2.86339	0.00711598	0.134361	-2.43048
32	11	9	28: A-20 ENSGALT00000001409.1	RIGG10255	-1.00778	10.4215	-2.86256	0.00658162	0.13062	-2.43221
45	5	6	12: D-12 ChEST618k5	RIGG04341	-0.67882	13.246	-2.85907	0.00657955	0.13062	-2.43445
36	5	8	12: E-09 ChEST593f15	RIGG04164	-0.84338	10.7588	-2.85613	0.00663053	0.131119	-2.44114
20	14	3	35: E-05 ENSGALT00000008705.1	RIGG12810	-0.81834	12.016	-2.85578	0.00663667	0.131119	-2.44194
16	13	11	33: I-16 ENSGALT00000006904.1	RIGG12180	-0.8329	11.3821	-2.86555	0.00673761	0.132059	-2.44426
34	4	6	09: G-21 ChEST430f7	RIGG03054	1.04464	8.99335	2.86229	0.00679462	0.132059	-2.45158
29	1	20	03: H-08 ChEST126e10	RIGG00978	1.12041	9.57528	2.85248	0.00704813	0.133987	-2.4532
41	10	3	24: P-11 ENSGALG00000011639.1	RIGG09018	-1.22928	10.6378	-2.86375	0.00684663	0.132859	-2.45516
8	15	11	38: M-14 ENSGALT00000012504.1	RIGG14083	-1.0175	11.5571	-2.8499	0.00674009	0.132059	-2.45535
24	12	15	31: I-06 ENSGALT00000004739.1	RIGG11423	-1.2333	8.23226	-2.82737	0.00769632	0.13722	-2.45637
10	13	18	34: K-03 ENSGALT00000007724.1	RIGG12468	1.00934	8.42722	2.85758	0.00712754	0.134361	-2.45651
31	4	13	10: F-08 ChEST525e5	RIGG03599	-0.69132	11.572	-2.84892	0.00675754	0.132059	-2.45759
30	7	15	18: G-20 ChEST909h20	RIGG06530	0.9045	11.7538	2.84787	0.0067762	0.132059	-2.45998
10	8	14	20: O-15 ChEST996k24	RIGG07234	0.90746	9.89165	2.85556	0.00691401	0.133394	-2.46671
37	1	11	02: D-22 ChEST1009j7	RIGG00585	1.21552	11.3538	2.85856	0.00693871	0.133499	-2.46677
44	17	17	44: M-23 ENSGALT00000018535.1	RIGG16250	-0.82056	13.1852	-2.84688	0.00685753	0.132859	-2.46783
2	16	5	40: O-01 ENSGALT00000014350.1	RIGG14747	0.932825	8.54761	2.84572	0.00744155	0.135576	-2.46872
3	8	13	20: N-01 Contig_56_forward	RIGG07497	1.32514	11.3126	2.84552	0.00688192	0.13297	-2.4709
12	7	15	18: E-15 ChEST892d7	RIGG06423	-0.81156	14.007	-2.84285	0.00686611	0.132859	-2.4714
1	21	1	53: H-13 ENSGALT00000028423.1	RIGG19876	-0.97498	10.5522	-2.85661	0.00705677	0.133987	-2.47824
12	17	20	45: E-03 ENSGALT00000019496.1	RIGG16568	-0.7427	10.9682	-2.84479	0.00696259	0.133499	-2.4784
48	7	4	17: A-12 ChEST847m20	RIGG06115	-0.74792	10.8179	-2.84437	0.00697022	0.133499	-2.47935
32	8	10	20: E-20 ChEST999f16	RIGG07271	-0.94424	11.6019	-2.84109	0.00696224	0.133499	-2.48096
26	18	19	47: O-07 ENSGALT00000021842.1	RIGG17382	-0.6523	11.1851	-2.84627	0.00700687	0.133732	-2.48116
2	2	1	03: K-01 ChEST1028k19	RIGG00812	0.937095	9.60829	2.83906	0.00729541	0.135201	-2.48288
11	7	5	17: B-15 ChEST874n7	RIGG06305	1.04393	8.68625	2.81275	0.00780381	0.138386	-2.49142
40	20	2	50: M-22 ENSGALT00000025059.1	RIGG18599	-0.70492	12.0849	-2.83367	0.00703337	0.133929	-2.49225
40	22	3	56: E-10 Alien4	Alien4	-0.904625	10.5848	-2.83407	0.00738935	0.135519	-2.49389
21	20	8	51: L-18 ENSGALT00000026294.1	RIGG19055	-1.21257	8.12261	-2.83888	0.00831231	0.142487	-2.49551
3	2	6	04: B-13 ChEST198j19	RIGG01416	1.27395	8.28713	2.84511	0.0075551	0.136189	-2.49969
17	13	10	33: L-05 ENSGALT00000007428.1	RIGG12375	-1.66083	7.67787	-2.84804	0.00845763	0.14378	-2.50058
42	7	11	17: O-23 ChEST847b13	RIGG06110	0.9717	12.6248	2.83219	0.00712593	0.134361	-2.5011
15	15	6	38: F-04 ENSGALT00000012624.1	RIGG14125	-1.04758	12.4938	-2.82934	0.00711353	0.134361	-2.50206
43	6	7	14: N-11 ChEST733p24	RIGG05246	-0.829035	8.91965	-2.83916	0.00756608	0.136189	-2.50455
31	16	3	40: J-08 ENSGALT00000014836.1	RIGG14903	0.82654	11.0147	2.82739	0.00714989	0.134539	-2.50648
26	13	15	34: C-19 ENSGALT00000007597.1	RIGG12428	-0.7369	11.9336	-2.8294	0.00717785	0.134539	-2.50739
36	20	6	51: E-21 ENSGALT00000025686.1	RIGG18834	1.05876	13.4507	2.82671	0.00716263	0.134539	-2.50802
20	5	5	11: M-17 ChEST550e3	RIGG03839	-0.78866	12.3193	-2.82601	0.0071759	0.134539	-2.50962
18	1	11	02: C-17 AJ851542.1	RIGG00396	1.53715	7.09608	2.91942	0.0084355	0.143589	-2.51045
38	7	18	18: O-10 ChEST912k21	RIGG06573	0.77922	10.9675	2.82443	0.00720554	0.134674	-2.51319
22	4	10	09: O-18 ChEST457g17	RIGG03193	-0.7544	12.1068	-2.82644	0.00723345	0.135004	-2.51407
23	19	4	48: J-06 ENSGALT00000023181.1	RIGG17910	-0.6644	11.1305	-2.8283	0.00726762	0.135201	-2.51557
15	11	14	28: N-04 ENSGALT00000001892.1	RIGG10412	-0.62416	12.2784	-2.82351	0.00728894	0.135201	-2.52069
26	21	15	55: C-19 NM_001008472.1	RIGG20324	0.94784	9.40327	2.8252	0.0073263	0.135393	-2.52254
10	8	20	21: K-15 ENSGALG00000000362.1	RIGG07586	-0.99246	14.3732	-2.81714	0.00734421	0.135519	-2.52969
47	5	3	11: J-24 ChEST572c2	RIGG04007	-1.50432	7.70219	-2.85496	0.00917054	0.147671	-2.52971
44	21	5	53: M-23 ENSGALT00000027916.1	RIGG19634	0.8872	9.10191	2.82161	0.00739482	0.135519	-2.5306
33	9	19	24: D-21 ENSGALG00000011169.1	RIGG08952	-0.61706	11.671	-2.81565	0.00737279	0.135519	-2.53305
45	16	9	41: H-12 ENSGALT00000015828.1	RIGG15268	0.82638	9.77218	2.82013	0.00742343	0.135576	-2.53395
44	14	17	37: A-11 ENSGALT00000010956.1	RIGG13541	1.1899	13.9016	2.8145	0.00739495	0.135519	-2.53565
29	17	17	44: P-20 ENSGALT00000019143.1	RIGG16448	-1.27933	10.5996	-2.79328	0.008034	0.140201	-2.53638
6	15	17	39: K-14 ENSGALT00000013580.1	RIGG14447	0.974735	8.86802	2.80803	0.00773474	0.137692	-2.53879
8	21	7	54: A-14 gi|212194	RIGG20028	-0.79122	11.1499	-2.82333	0.00751313	0.135905	-2.53881
25	16	13	41: P-07 ENSGALT00000016193.1	RIGG15408	-1.5219	12.1627	-2.81532	0.00744608	0.135576	-2.53916
25	11	13	28: L-19 ENSGALT00000002128.1	RIGG10503	-0.77588	12.7788	-2.81275	0.0074289	0.135576	-2.53961
36	15	20	40: A-09 ENSGALT00000014189.1	RIGG14668	0.8483	10.1046	2.81655	0.00749251	0.135895	-2.54197
35	1	6	01: J-09 AJ720997.1	RIGG00334	-1.46402	11.4215	-2.81277	0.00749559	0.135895	-2.54489
12	19	13	49: I-15 ENSGALT00000023726.1	RIGG18102	-0.86578	9.9688	-2.81709	0.00755624	0.136189	-2.54661
30	11	18	29: G-08 ENSGALT00000002530.1	RIGG10660	0.84416	13.7831	2.8092	0.00749806	0.135895	-2.54763
15	16	19	42: J-04 ENSGALT00000016890.1	RIGG15653	2.035	8.00583	2.80806	0.00912194	0.147519	-2.54876
35	5	12	12: N-09 ChEST635d23	RIGG04493	-1.4037	11.351	-2.80811	0.0075193	0.135905	-2.55007
37	12	17	31: P-10 ENSGALT00000005113.1	RIGG11555	-1.2999	7.98077	-2.82238	0.00899076	0.147519	-2.55147
37	1	13	02: H-22 ChEST1010g4	RIGG00609	0.72988	9.0301	2.81976	0.00766527	0.137038	-2.55322
37	20	4	51: D-22 ENSGALT00000026158.1	RIGG19010	1.22552	12.4444	2.80489	0.00758277	0.136303	-2.55734
3	3	11	07: F-13 ChEST362e9	RIGG02568	1.4059	8.17712	2.79807	0.00887484	0.14689	-2.55805
26	11	3	27: G-19 ENSGALT00000000281.1	RIGG09820	-1.08407	9.42892	-2.78868	0.00829765	0.142487	-2.55842
30	1	18	03: C-08 ChEST1036e11	RIGG00861	-1.12428	9.30786	-2.78794	0.00831339	0.142487	-2.56002
9	15	17	39: L-15 ENSGALT00000014108.1	RIGG14636	0.84624	10.123	2.82127	0.00781616	0.138419	-2.56369
47	14	18	37: B-24 ENSGALT00000011553.1	RIGG13735	1.17168	13.4642	2.80185	0.00764295	0.137011	-2.56418
10	15	6	38: G-03 ENSGALT00000012114.1	RIGG13949	0.8471	9.05351	2.81148	0.00774555	0.137692	-2.56522
5	6	15	15: P-02 ChEST765k14	RIGG05535	-1.32183	8.78668	-2.77229	0.00884404	0.146771	-2.5658
20	19	16	50: A-05 ENSGALT00000024599.1	RIGG18426	-0.6489	12.3741	-2.80094	0.00766107	0.137038	-2.56623
39	8	14	20: N-22 Contig_232_reverse	RIGG07413	-1.9045	12.4491	-2.79554	0.0079874	0.140201	-2.56638
29	18	15	47: H-08 ENSGALT00000022235.1	RIGG17523	-1.73489	10.0533	-2.78921	0.00847541	0.143896	-2.57052
1	13	21	34: P-13 ENSGALT00000008618.1	RIGG12779	0.92028	11.3425	2.80329	0.0077542	0.137692	-2.57169
6	13	1	32: G-14 ENSGALT00000005804.1	RIGG11791	-1.453	9.56721	-2.80477	0.00814928	0.141462	-2.57185
14	7	17	18: K-16 ChEST910p6	RIGG06552	1.01743	8.18303	2.80301	0.00818559	0.141718	-2.57567
10	18	21	48: C-03 ENSGALT00000022606.1	RIGG17685	0.87728	9.91171	2.79953	0.00782989	0.138475	-2.5801
9	12	17	31: P-03 ENSGALT00000005393.1	RIGG11646	1.0027	10.6798	2.79062	0.00817057	0.141645	-2.58312
45	13	6	33: D-12 ENSGALT00000007043.1	RIGG12236	0.866075	8.48582	2.81704	0.00876362	0.146335	-2.5843
22	21	7	54: C-18 gi|48526728	RIGG20042	-1.0015	11.1087	-2.80266	0.0079226	0.139552	-2.5848
38	18	14	47: C-22 ENSGALT00000021932.1	RIGG17412	-0.72718	10.6554	-2.80189	0.00793834	0.139643	-2.58652
14	15	13	39: C-16 ENSGALT00000013440.1	RIGG14401	0.8488	12.8468	2.79024	0.00787744	0.139129	-2.5903
22	2	4	03: O-18 ChEST116k16	RIGG00937	1.2158	7.79401	2.78996	0.00952549	0.150103	-2.59233
8	8	1	19: E-02 ChEST95e6	RIGG06886	0.8379	10.6628	2.78838	0.00791566	0.139552	-2.59449
45	5	7	12: D-24 ChEST619h23	RIGG04347	-0.72708	12.6699	-2.79134	0.00799721	0.140201	-2.59839
4	15	2	37: M-01 ENSGALT00000011181.1	RIGG13608	0.808905	10.0635	2.77577	0.00824975	0.142081	-2.59912
18	11	15	28: O-17 ENSGALT00000001362.1	RIGG10243	0.84542	10.3404	2.79033	0.00801797	0.140201	-2.60063
41	12	8	30: L-23 ENSGALT00000004242.1	RIGG11256	-0.73676	12.1494	-2.78733	0.00800682	0.140201	-2.60196
1	18	11	46: P-01 ENSGALT00000021560.1	RIGG17285	1.16852	8.24642	2.79228	0.00985688	0.152518	-2.60422
17	18	21	48: D-05 ENSGALT00000023358.1	RIGG17968	-0.69904	12.2326	-2.78313	0.00802422	0.140201	-2.60626
18	17	6	43: K-05 ENSGALT00000017404.1	RIGG15853	0.93398	9.66866	2.78986	0.00810488	0.140877	-2.6073
43	15	21	40: B-23 ENSGALT00000014988.1	RIGG14957	-0.79738	11.5149	-2.78492	0.00805685	0.140413	-2.60735
17	9	4	22: H-05 ENSGALG00000005416.1	RIGG08216	-0.93463	9.60408	-2.77948	0.00840629	0.143397	-2.60753
30	3	20	08: K-08 ChEST389l11	RIGG02788	-0.71232	13.0115	-2.78001	0.0080895	0.140796	-2.61325
48	19	13	49: I-24 ENSGALT00000024007.1	RIGG18200	-0.8054	11.603	-2.78457	0.00821567	0.142052	-2.61904
24	8	11	20: I-06 Contig_10_forward	RIGG07287	-0.7674	12.3392	-2.77937	0.00824763	0.142081	-2.62505
16	8	3	19: I-04 ChEST963l23	RIGG06910	0.68496	11.2004	2.7727	0.00824419	0.142081	-2.62961
14	4	18	10: O-16 ChEST518k13	RIGG03568	1.36433	8.14533	2.75512	0.00985506	0.152518	-2.63193
35	3	11	07: F-21 ChEST363c2	RIGG02572	-0.76686	9.91632	-2.78062	0.00838186	0.143397	-2.63358
39	3	19	08: F-22 ChEST397j9	RIGG02854	-1.00386	10.4638	-2.77264	0.00831661	0.142487	-2.63476
3	9	6	22: J-01 ENSGALG00000005517.1	RIGG08226	1.8753	8.29409	2.78049	0.0103551	0.156793	-2.63589
39	20	9	51: N-10 ENSGALT00000026313.1	RIGG19063	-1.15794	10.1765	-2.76874	0.00872871	0.145937	-2.63698
41	15	4	38: D-11 ENSGALT00000012892.1	RIGG14211	0.78932	9.82071	2.77529	0.00841331	0.143397	-2.6396
19	10	14	26: B-17 ENSGALG00000017349.1	RIGG09690	-0.73684	10.5304	-2.77966	0.00849021	0.143908	-2.64178
12	7	14	18: E-03 ChEST891j16	RIGG06417	-0.7856	13.2916	-2.76562	0.00839674	0.143397	-2.64544
20	14	9	36: A-05 ENSGALT00000009804.1	RIGG13162	-0.96944	9.83823	-2.77138	0.00849799	0.143908	-2.64826
17	21	2	53: L-05 ENSGALT00000028475.1	RIGG19896	-0.814	11.759	-2.76274	0.00853169	0.144293	-2.65681
48	2	17	05: I-12 ChEST220b7	RIGG01650	0.9506	8.93074	2.76589	0.0086183	0.145384	-2.66041
46	18	16	47: G-24 ENSGALT00000022001.1	RIGG17437	-0.80434	12.4206	-2.75814	0.00856064	0.144597	-2.66212
48	9	13	23: E-24 ENSGALG00000006663.1	RIGG08401	-1.15398	11.7986	-2.76234	0.00869669	0.145785	-2.66823
21	9	15	23: L-18 ENSGALG00000007807.1	RIGG08528	-0.66186	13.6255	-2.75427	0.00864672	0.145677	-2.67075
48	4	10	09: M-24 ChEST44l4	RIGG03185	-1.4973	10.0045	-2.75302	0.00908312	0.147519	-2.6711
39	4	12	10: B-22 ChEST51m18	RIGG03582	-0.79295	9.62017	-2.75032	0.00905395	0.147519	-2.67114
22	19	2	48: G-06 ENSGALT00000022901.1	RIGG17803	-1.1265	9.04127	-2.74803	0.0096248	0.150586	-2.67173
11	18	12	46: N-15 ENSGALT00000021555.1	RIGG17280	-0.75384	12.9755	-2.75345	0.00866489	0.145785	-2.67257
22	21	2	53: K-06 ENSGALT00000028064.1	RIGG19707	-1.016	9.93086	-2.75548	0.00869262	0.145785	-2.67294
22	18	12	46: O-18 ENSGALT00000021001.1	RIGG17105	-0.63376	11.045	-2.75523	0.00869812	0.145785	-2.67349
40	21	4	53: M-10 ENSGALT00000028094.1	RIGG19721	-0.88188	10.4999	-2.75151	0.00870855	0.145785	-2.6769
3	6	7	14: N-01 ChEST733l11	RIGG05241	1.7898	7.72437	2.77261	0.011063	0.160493	-2.67788
45	16	4	40: L-24 ENSGALT00000014882.1	RIGG14922	-1.08556	9.41421	-2.77803	0.0090544	0.147519	-2.68039
6	1	11	02: C-14 ChEST1002b22	RIGG00488	1.06281	8.47482	2.7427	0.00975243	0.152041	-2.68288
16	13	13	33: M-16 ENSGALT00000006975.1	RIGG12204	-0.99988	11.3164	-2.75057	0.00880293	0.146719	-2.68382
14	12	16	31: K-16 ENSGALT00000004779.1	RIGG11440	0.77876	10.1141	2.75439	0.00887504	0.14689	-2.68577
40	5	1	11: E-22 ChEST557o2	RIGG03888	1.06544	13.5561	2.74706	0.00880892	0.146719	-2.68678
11	3	2	06: F-03 ChEST301l1	RIGG02187	0.82894	10.5429	2.74869	0.00884555	0.146771	-2.68799
3	18	8	46: F-13 ENSGALT00000021398.1	RIGG17231	0.86296	13.4534	2.74594	0.00883453	0.146771	-2.68929
22	1	17	02: O-18 ChEST1007g23	RIGG00561	-0.7175	10.5433	-2.75122	0.00894722	0.147519	-2.69276
23	18	11	46: N-06 ENSGALT00000021256.1	RIGG17182	-0.83061	9.82348	-2.73947	0.00930645	0.148245	-2.69469
20	13	18	34: I-05 ENSGALT00000007692.1	RIGG12457	0.73998	13.9474	2.74339	0.00889269	0.146896	-2.69494
23	1	6	01: J-06 AJ720446.1	RIGG00238	0.85924	12.7509	2.74317	0.00889774	0.146896	-2.69543
46	16	21	42: O-12 ENSGALT00000016702.1	RIGG15598	-2.16486	11.0776	-2.75239	0.0090064	0.147519	-2.69572
27	11	21	29: J-19 ENSGALT00000003192.1	RIGG10866	-1.01206	11.4075	-2.74345	0.00896549	0.147519	-2.69961
2	2	16	05: G-13 ChEST20c2	RIGG01546	1.77373	8.05122	2.74109	0.0108969	0.159893	-2.70084
36	3	16	08: A-09 ChEST371l19	RIGG02636	-0.960405	10.7074	-2.73177	0.0093174	0.148245	-2.70085
45	11	15	28: P-24 ENSGALT00000001966.1	RIGG10434	1.77436	14.2406	2.73855	0.00900424	0.147519	-2.70569
37	15	14	39: H-10 ENSGALT00000013786.1	RIGG14516	-0.9047	9.45167	-2.74264	0.00906225	0.147519	-2.70639
35	7	12	18: B-09 ChEST927g14	RIGG06677	-1.05755	8.74541	-2.73124	0.00980082	0.152434	-2.70658
33	15	20	40: D-09 ENSGALT00000014995.1	RIGG14962	-1.17855	8.6566	-2.72142	0.0108534	0.159742	-2.70706
18	12	3	30: C-05 ENSGALT00000003335.1	RIGG10918	-0.84654	12.8574	-2.73686	0.00904349	0.147519	-2.70944
22	21	4	53: O-06 ENSGALT00000028107.1	RIGG19731	-0.81264	11.4876	-2.73663	0.00904877	0.147519	-2.70994
2	18	7	46: G-01 ENSGALT00000020582.1	RIGG16955	0.792	10.6763	2.74287	0.00913959	0.147519	-2.71113
6	12	11	31: C-02 ENSGALT00000004601.1	RIGG11385	0.68656	12.5969	2.73819	0.00908729	0.147519	-2.71124
41	20	15	52: L-11 ENSGALT00000027590.1	RIGG19522	-0.76702	11.0529	-2.73808	0.00908971	0.147519	-2.71147
33	16	6	40: P-21 ENSGALT00000015224.1	RIGG15039	-1.0234	10.7814	-2.73987	0.0091267	0.147519	-2.7125
11	8	1	19: F-03 ChEST982h9	RIGG07074	0.7053	10.3623	2.73981	0.00912821	0.147519	-2.71265
31	14	1	35: B-08 ENSGALT00000009151.1	RIGG12975	-1.68573	9.4791	-2.71185	0.0107942	0.159354	-2.71742
43	1	2	01: B-11 AJ720691.1	RIGG00287	-1.2001	11.0616	-2.7332	0.0091291	0.147519	-2.71756
30	8	7	20: C-08 ChEST997l22	RIGG07253	-0.68578	12.8382	-2.73237	0.00914846	0.147519	-2.71938
9	3	14	07: P-03 ChEST36o16	RIGG02622	0.75962	9.02124	2.74141	0.00926081	0.147881	-2.71978
18	2	21	06: C-05 ChEST257e20	RIGG01894	0.85228	9.40749	2.73421	0.00918035	0.147671	-2.72003
12	5	13	12: M-15 ChEST598m16	RIGG04214	0.78068	11.0457	2.73624	0.0092117	0.147718	-2.7205
14	2	8	04: G-16 ChEST177i23	RIGG01264	0.9659	10.5668	2.72976	0.00921015	0.147718	-2.72517
42	18	6	46: C-23 ENSGALT00000020544.1	RIGG16943	-0.7036	11.5485	-2.73614	0.00929733	0.148245	-2.72589
28	14	9	36: A-07 ENSGALT00000009805.1	RIGG13163	-0.85492	10.9375	-2.7313	0.00924906	0.147873	-2.72645
17	11	4	27: L-05 ENSGALT00000001015.1	RIGG10120	0.8266	13.2926	2.72914	0.00922475	0.147718	-2.72654
42	12	17	31: O-11 ENSGALT00000004554.1	RIGG11368	-0.8085	14.3339	-2.72899	0.00922819	0.147718	-2.72686
46	2	15	05: G-12 ChEST218p7	RIGG01639	-0.89792	8.97365	-2.74457	0.00947994	0.149744	-2.73093
30	14	8	35: O-20 ENSGALT00000009126.1	RIGG12970	-1.60385	9.01527	-2.7137	0.01123	0.16121	-2.73104
44	12	18	31: M-23 ENSGALT00000004540.1	RIGG11362	-1.20205	11.246	-2.71612	0.00969619	0.151523	-2.7349
14	4	20	11: C-16 ChEST555m24	RIGG03873	1.54723	7.31797	2.71693	0.0115331	0.162859	-2.73541
47	17	20	45: F-12 ENSGALT00000020075.1	RIGG16761	-1.33237	8.92953	-2.72067	0.0104267	0.157333	-2.73596
3	9	17	23: N-13 ENSGALG00000008593.1	RIGG08632	1.19224	8.07241	2.74073	0.0107099	0.159354	-2.7379
28	21	3	53: I-19 ENSGALT00000027834.1	RIGG19608	-0.6651	12.1124	-2.72558	0.00938548	0.148968	-2.73907
40	19	7	48: M-22 ENSGALT00000023015.1	RIGG17847	-0.72656	11.738	-2.72335	0.00936289	0.148789	-2.73934
43	4	13	10: F-11 ChEST536d16	RIGG03695	-0.92681	8.82594	-2.72107	0.00994548	0.153595	-2.74586
35	4	14	10: F-21 ChEST536k16	RIGG03700	-0.87632	11.6352	-2.7201	0.00944139	0.14966	-2.74653
18	4	14	10: G-17 ChEST495g24	RIGG03427	0.74566	13.1973	2.71961	0.0094531	0.14966	-2.7476
23	12	17	31: N-06 ENSGALT00000005077.1	RIGG11541	0.77614	12.8097	2.7192	0.0094632	0.14966	-2.74852
7	1	9	01: N-14 AJ720586.1	RIGG00266	-1.19428	11.7985	-2.72082	0.0095003	0.149886	-2.74955
39	22	3	56: F-10 Alien4	Alien4	-0.82856	10.4649	-2.72478	0.00956952	0.150243	-2.75078
16	14	3	35: E-04 ENSGALT00000008962.1	RIGG12902	1.10885	8.27625	2.712	0.0109402	0.160008	-2.75234
26	7	14	18: G-07 ChEST893m21	RIGG06431	-0.99702	11.4731	-2.71872	0.00955137	0.150152	-2.75417
35	3	21	08: J-21 ChEST416m15	RIGG02972	-0.91118	11.0982	-2.716	0.00954114	0.150152	-2.75558
26	2	9	04: K-07 ChEST164b10	RIGG01191	0.69634	10.0465	2.71755	0.00957999	0.150243	-2.75674
6	4	4	09: C-14 ChEST439a8	RIGG03120	0.9677	11.0545	2.71583	0.0096222	0.150586	-2.76053
31	5	4	11: N-08 ChEST575g1	RIGG04023	-1.25463	8.27516	-2.69285	0.0114571	0.162756	-2.7629
15	2	7	04: F-04 ChEST190k20	RIGG01341	1.03953	7.39967	2.71197	0.0116678	0.163845	-2.76791
34	17	21	45: G-21 ENSGALT00000019552.1	RIGG16589	-1.54871	9.99392	-2.69826	0.0107556	0.159354	-2.76883
24	21	9	54: E-18 IFN-beta	RIGG20053	-0.88678	11.5713	-2.7114	0.00973167	0.151897	-2.77027
4	22	6	56: I-13 Alien8_70	Alien8_70	0.90035	8.97561	2.72831	0.0105174	0.157977	-2.77262
43	14	15	36: N-11 ENSGALT00000010884.1	RIGG13518	1.1858	14.1269	2.70628	0.0097814	0.152312	-2.77698
19	18	13	47: B-05 ENSGALT00000022366.1	RIGG17580	-0.76666	10.4868	-2.70774	0.00982297	0.152518	-2.77831
42	9	7	22: K-23 ENSGALG00000003285.1	RIGG07966	-1.3127	12.6734	-2.70609	0.00986418	0.152518	-2.78191
43	4	15	10: J-11 ChEST538c23	RIGG03718	-0.93364	10.9211	-2.70337	0.00985438	0.152518	-2.78337
12	7	21	19: A-15 ChEST938o6	RIGG06775	-0.924667	9.01635	-2.66638	0.0115107	0.162859	-2.78903
27	10	10	25: J-19 ENSGALG00000014813.1	RIGG09362	1.4047	7.42067	2.74726	0.013183	0.171914	-2.78997
10	1	10	02: C-03 AJ851491.1	RIGG00389	0.6275	12.8042	2.70161	0.00997734	0.153795	-2.79173
15	2	18	05: J-16 ChEST235h1	RIGG01746	-0.96304	12.0653	-2.70144	0.00998181	0.153795	-2.79211
12	4	5	09: E-03 ChEST428m12	RIGG03033	-0.88378	9.77582	-2.70522	0.0100555	0.154267	-2.79348
13	11	13	28: L-16 ENSGALT00000001879.1	RIGG10406	0.8845	9.44757	2.70673	0.0101087	0.154651	-2.79535
23	11	2	27: F-06 ENSGALT00000000684.1	RIGG09990	-1.76098	12.8509	-2.69752	0.0100029	0.153939	-2.79624
37	5	18	13: L-10 ChEST665n17	RIGG04763	-0.82262	11.2701	-2.70386	0.0100899	0.154555	-2.79642
12	3	5	06: I-15 ChEST263o10	RIGG01935	-0.9662	13.3956	-2.69617	0.0100374	0.154267	-2.7992
4	7	18	18: M-01 ChEST901j2	RIGG06464	1.3889	8.50079	2.68431	0.0109001	0.159893	-2.7997
15	3	10	07: F-04 ChEST350n11	RIGG02469	-0.77808	13.3408	-2.69531	0.0100593	0.154267	-2.80108
41	15	16	39: L-11 ENSGALT00000014106.1	RIGG14634	-1.7434	7.90239	-2.69413	0.0129093	0.170374	-2.80398
34	4	10	09: O-21 ChEST436c15	RIGG03101	0.83426	10.1152	2.69784	0.0101568	0.15468	-2.80465
31	6	15	15: N-08 ChEST764j17	RIGG05526	-0.70252	11.5954	-2.69542	0.0101359	0.154651	-2.80529
43	10	16	26: F-23 ENSGALT00000000049.1	RIGG09717	-1.05296	11.3147	-2.69271	0.0101264	0.154651	-2.80679
10	2	17	05: K-03 ChEST211i1	RIGG01564	0.81872	11.0854	2.69206	0.0101431	0.154651	-2.80821
42	18	1	45: K-11 ENSGALT00000019605.1	RIGG16608	-0.7625	12.5047	-2.69396	0.0101736	0.154756	-2.80849
6	14	13	36: K-02 ENSGALT00000010254.1	RIGG13313	1.31557	10.3732	2.68183	0.0105769	0.158328	-2.8091
2	3	16	08: C-01 ChEST372f17	RIGG02643	0.924575	8.92987	2.67936	0.0110349	0.160439	-2.81011
33	20	8	51: L-21 ENSGALT00000026578.1	RIGG19151	-0.83938	11.331	-2.69747	0.010347	0.156793	-2.81543
6	16	5	40: O-02 ENSGALT00000014641.1	RIGG14841	0.60788	12.9455	2.68774	0.0102556	0.155823	-2.81768
23	8	5	19: N-06 ChEST978p13	RIGG07029	-1.2545	13.3904	-2.68724	0.0102687	0.155842	-2.81878
10	14	14	36: K-15 ENSGALT00000009979.1	RIGG13226	-1.4439	9.18827	-2.65072	0.0120876	0.165986	-2.81942
24	14	13	36: I-06 ENSGALT00000010225.1	RIGG13303	-1.17346	8.19319	-2.69035	0.0120639	0.165986	-2.82169
19	17	16	44: N-05 ENSGALT00000019358.1	RIGG16523	-1.08638	12.0561	-2.68489	0.0104105	0.157333	-2.82828
28	13	20	34: M-07 ENSGALT00000007753.1	RIGG12482	-1.0126	10.2287	-2.68919	0.0104706	0.157534	-2.8283
29	17	5	43: H-20 ENSGALT00000017882.1	RIGG16024	0.97902	9.71647	2.69578	0.0105934	0.158395	-2.82996
41	20	14	52: H-23 ENSGALT00000027546.1	RIGG19504	0.68584	10.2925	2.68133	0.0104243	0.157333	-2.83171
37	8	20	21: L-22 ENSGALG00000001835.1	RIGG07777	-0.79014	12.132	-2.68044	0.0104478	0.157471	-2.83364
39	16	18	42: F-22 ENSGALT00000016836.1	RIGG15638	-0.75882	9.73846	-2.68242	0.0104759	0.157534	-2.83367
36	3	15	07: M-21 ChEST329i14	RIGG02337	-1.04353	7.98783	-2.67193	0.0128118	0.170374	-2.83851
32	11	10	28: E-08 ENSGALT00000001449.1	RIGG10273	-0.71854	14.0203	-2.67587	0.0105701	0.158328	-2.84364
11	11	3	27: F-15 ENSGALT00000000960.1	RIGG10089	0.88354	12.99	2.6758	0.0105718	0.158328	-2.84378
2	11	2	27: G-01 ENSGALT00000000269.1	RIGG09811	1.06463	8.4511	2.66369	0.0132946	0.173198	-2.8453
10	4	5	09: G-03 ChEST42h23	RIGG03045	-1.85536	12.8208	-2.66795	0.0111413	0.160567	-2.84844
10	13	14	34: C-03 ENSGALT00000007570.1	RIGG12420	0.6721	10.5703	2.67349	0.0106342	0.158826	-2.84884
2	8	14	20: O-13 ChEST996i20	RIGG07233	1.52705	7.42719	2.73015	0.0136738	0.1749	-2.84904
40	14	16	36: M-22 ENSGALT00000010309.1	RIGG13335	-0.63804	12.3201	-2.67287	0.0106508	0.158893	-2.85017
42	19	2	48: G-11 ENSGALT00000022698.1	RIGG17713	-0.89462	11.0031	-2.67239	0.0106639	0.158908	-2.85123
42	17	13	44: G-23 ENSGALT00000018443.1	RIGG16215	-0.79578	9.14185	-2.6779	0.0107723	0.159354	-2.85274
7	1	12	02: F-02 ChEST1009l18	RIGG00587	1.53967	8.39263	2.67161	0.0135854	0.1749	-2.85368
18	12	7	30: K-05 ENSGALT00000003474.1	RIGG10965	-0.89014	9.18714	-2.6771	0.0114589	0.162756	-2.85749
25	8	18	21: H-19 ENSGALG00000002312.1	RIGG07847	-0.6917	12.3924	-2.66873	0.0107634	0.159354	-2.8592
32	13	2	32: I-08 ENSGALT00000005830.1	RIGG11800	-0.78006	13.4433	-2.66852	0.0107691	0.159354	-2.85966
31	12	17	31: N-08 ENSGALT00000005082.1	RIGG11542	-0.70792	12.9919	-2.66847	0.0107706	0.159354	-2.85978
47	4	17	10: N-12 ChEST530m17	RIGG03648	-1.1266	8.46627	-2.66646	0.0122069	0.166444	-2.86171
11	21	7	54: B-15 NM_001006431.1	RIGG20217	0.87144	13.5527	2.66736	0.010801	0.159354	-2.86219
32	8	4	19: I-20 ChEST964l8	RIGG06918	-0.73204	11.4778	-2.66729	0.0108028	0.159354	-2.86234
30	2	2	03: K-20 ChEST110f22	RIGG00914	-0.98912	10.6343	-2.67027	0.0108898	0.159893	-2.86457
46	3	19	08: G-24 ChEST387f2	RIGG02773	1.03218	12.6788	2.66553	0.0108511	0.159742	-2.86617
24	11	13	28: I-18 ENSGALT00000001533.1	RIGG10302	-0.83368	10.7527	-2.67054	0.0109735	0.160076	-2.86866
16	1	20	03: E-04 ChEST1037d19	RIGG00871	-1.66295	8.37242	-2.67984	0.0143421	0.175832	-2.86987
2	14	2	35: C-13 ENSGALT00000008685.1	RIGG12802	1.03062	13.0485	2.66514	0.0109445	0.160008	-2.87126
32	8	13	20: M-08 Contig_119_forward	RIGG07312	-0.65796	13.4782	-2.6629	0.0109237	0.160008	-2.87189
32	18	2	45: I-20 ENSGALT00000019862.1	RIGG16695	-0.69246	9.74843	-2.67095	0.0110581	0.160493	-2.87264
40	4	18	10: M-22 ChEST516j1	RIGG03559	-1.42112	7.12398	-2.67366	0.0141638	0.175832	-2.87479
41	13	7	33: D-23 ENSGALT00000007321.1	RIGG12337	-0.61752	10.9827	-2.67209	0.0111283	0.160567	-2.87532
38	16	5	40: O-10 ENSGALT00000014656.1	RIGG14845	-0.9448	9.33249	-2.67205	0.0111294	0.160567	-2.87541
26	13	7	33: C-19 ENSGALT00000006521.1	RIGG12053	0.65484	10.9449	2.66113	0.010973	0.160076	-2.87576
6	1	8	01: O-02 AJ720119.1	RIGG00177	0.6704	12.826	2.66286	0.0110079	0.160223	-2.87622
17	20	15	52: L-05 ENSGALT00000027576.1	RIGG19519	-1.10424	9.52161	-2.65815	0.0128109	0.170374	-2.87652
27	7	15	18: F-19 ChEST92j14	RIGG06706	-0.74268	13.3315	-2.66056	0.0109889	0.160125	-2.877
7	12	1	29: N-02 ENSGALT00000002964.1	RIGG10787	0.93464	9.64017	2.66586	0.0111031	0.160567	-2.87875
7	7	7	17: F-14 ChEST864n14	RIGG06233	0.79202	10.2216	2.65985	0.0110918	0.160567	-2.88274
16	20	19	53: A-04 ENSGALT00000027941.1	RIGG19647	-0.89464	10.6487	-2.66826	0.0112349	0.16121	-2.88353
15	3	2	06: F-04 ChEST283k10	RIGG02093	0.8528	9.43817	2.64806	0.0116092	0.163289	-2.88602
4	5	18	13: I-01 ChEST645h1	RIGG04559	1.13106	8.70239	2.62934	0.012607	0.169085	-2.88724
43	8	13	20: N-11 Contig_6_forward	RIGG07502	0.689	13.0223	2.65583	0.0111214	0.160567	-2.88728
17	1	2	01: D-05 AJ720734.1	RIGG00296	0.91274	9.16697	2.67069	0.0113889	0.162756	-2.88929
46	9	19	24: C-24 ENSGALG00000009768.1	RIGG08765	-1.38828	11.6527	-2.65644	0.0111876	0.161048	-2.89012
24	1	3	01: A-18 AJ719743.1	RIGG00102	-0.84626	10.1999	-2.65603	0.0111992	0.161048	-2.89101
34	3	17	08: C-21 ChEST372n12	RIGG02653	0.80224	11.9587	2.65043	0.0112742	0.161597	-2.89899
7	6	12	15: F-14 ChEST759p19	RIGG05481	1.7215	7.85708	2.62598	0.0142536	0.175832	-2.89988
34	4	18	10: O-21 ChEST4o15	RIGG03477	0.79348	7.70031	2.66838	0.0115758	0.163078	-2.90009
6	19	9	49: C-14 ENSGALT00000023925.1	RIGG18160	0.732315	9.10413	2.65125	0.012072	0.165986	-2.90533
10	11	13	28: K-15 ENSGALT00000001317.1	RIGG10218	0.70962	11.662	2.64817	0.0114234	0.162756	-2.90802
22	7	15	18: G-18 ChEST909b24	RIGG06529	-0.71254	13.4182	-2.64574	0.0114088	0.162756	-2.90916
31	18	5	46: B-08 ENSGALT00000021016.1	RIGG17111	0.85668	11.1914	2.64961	0.0114708	0.162756	-2.90921
42	7	3	16: O-23 ChEST795h17	RIGG05734	-0.79424	10.2829	-2.64759	0.01144	0.162756	-2.90926
8	16	20	42: I-14 ENSGALT00000016603.1	RIGG15563	-1.09826	10.2463	-2.64933	0.0114787	0.162756	-2.90981
14	3	10	07: G-04 ChEST334g16	RIGG02387	0.929475	8.53827	2.63689	0.0125029	0.168731	-2.90989
15	11	10	28: F-04 ENSGALT00000001745.1	RIGG10365	-0.73068	13.0734	-2.64482	0.0114352	0.162756	-2.91115
1	15	15	39: H-13 ENSGALT00000014066.1	RIGG14611	-0.96568	11.9111	-2.6441	0.0114561	0.162756	-2.91271
4	5	12	12: M-01 ChEST598e16	RIGG04207	0.82966	11.8525	2.64386	0.0115479	0.162859	-2.91731
27	18	2	45: J-19 ENSGALT00000020385.1	RIGG16882	-0.965067	8.18892	-2.62127	0.0137778	0.1749	-2.91795
7	9	21	24: F-14 ENSGALG00000010540.1	RIGG08866	1.11205	8.90924	2.63747	0.0121267	0.165986	-2.918
18	6	18	16: C-17 ChEST788k16	RIGG05660	-0.65372	13.7323	-2.64151	0.0115312	0.162859	-2.91831
12	14	11	36: E-03 ENSGALT00000009858.1	RIGG13185	-0.89556	12.9818	-2.64136	0.0115356	0.162859	-2.91864
18	8	9	20: G-05 ChEST992b15	RIGG07182	-0.927	8.61659	-2.66199	0.0118895	0.165548	-2.91974
17	3	10	07: H-05 ChEST363p20	RIGG02575	0.993325	8.4278	2.62679	0.012565	0.169085	-2.91991
44	17	1	42: M-23 ENSGALT00000016411.1	RIGG15498	-1.62086	7.76523	-2.62763	0.0150035	0.178388	-2.92168
19	21	7	54: B-17 NM_001006432.1	RIGG20218	-0.5286	11.7976	-2.63862	0.0116157	0.163289	-2.92457
3	2	7	04: F-01 ChEST199k17	RIGG01434	0.936193	8.72208	2.62223	0.0129573	0.170492	-2.92562
18	15	9	38: K-17 ENSGALT00000012198.1	RIGG13979	-0.75964	11.4801	-2.645	0.0117976	0.164528	-2.92828
3	8	10	20: F-13 Contig_29_reverse	RIGG07456	1.05812	10.0556	2.62568	0.0121792	0.166239	-2.92918
23	13	9	33: F-18 ENSGALT00000007083.1	RIGG12251	0.68948	12.5803	2.63643	0.0116801	0.163845	-2.92931
44	17	21	45: E-23 ENSGALT00000019526.1	RIGG16578	-1.00539	11.3161	-2.62913	0.012272	0.167032	-2.93077
2	2	3	03: O-01 ChEST1031e5	RIGG00835	0.66384	13.8119	2.63499	0.0117225	0.164264	-2.93241
36	14	18	37: A-21 ENSGALT00000010970.1	RIGG13546	0.93914	10.5208	2.63377	0.0117585	0.164528	-2.93504
23	19	2	48: F-06 ENSGALT00000023115.1	RIGG17886	-0.87764	10.8592	-2.63548	0.0117939	0.164528	-2.93539
3	9	1	21: N-13 ENSGALG00000002588.1	RIGG07879	0.73174	10.6255	2.63514	0.0118038	0.164528	-2.93611
14	1	5	01: G-16 AJ719868.1	RIGG00136	0.74126	13.5462	2.63297	0.0117823	0.164528	-2.93677
28	6	4	14: E-19 ChEST690b12	RIGG04921	-0.81444	9.69551	-2.64479	0.0120202	0.165986	-2.93876
34	4	8	09: K-21 ChEST433i2	RIGG03078	0.78852	9.40114	2.64111	0.0120182	0.165986	-2.94147
28	8	20	21: I-19 ENSGALG00000000306.1	RIGG07576	-1.2644	14.4576	-2.62843	0.0119177	0.165765	-2.94656
15	14	8	35: N-16 ENSGALT00000009418.1	RIGG13050	-0.91229	9.26606	-2.62584	0.0125943	0.169085	-2.94746
5	3	19	08: H-14 ChEST398k5	RIGG02862	1.01348	8.48487	2.64287	0.0129155	0.170374	-2.94871
15	9	21	24: F-16 ENSGALG00000010554.1	RIGG08867	-0.5733	13.0543	-2.62699	0.0119613	0.165986	-2.94969
20	12	16	31: I-17 ENSGALT00000004470.1	RIGG11335	0.77648	12.9837	2.62659	0.0119733	0.165986	-2.95054
18	8	4	19: K-17 ChEST952c16	RIGG06836	0.71478	13.6393	2.62522	0.0120146	0.165986	-2.9535
37	12	4	30: D-22 ENSGALT00000003902.1	RIGG11113	-0.82838	11.4353	-2.62609	0.0120753	0.165986	-2.95559
15	1	2	01: B-04 AJ720162.1	RIGG00189	0.8101	11.3522	2.62381	0.0120573	0.165986	-2.95653
15	11	13	28: J-16 ENSGALT00000001837.1	RIGG10394	-0.63986	12.4827	-2.62369	0.0120607	0.165986	-2.95678
21	13	19	34: L-18 ENSGALT00000008337.1	RIGG12664	-0.5503	13.3427	-2.62344	0.0120683	0.165986	-2.95732
26	13	3	32: K-19 ENSGALT00000005645.1	RIGG11724	-1.27674	9.13561	-2.60133	0.0133746	0.173897	-2.95789
36	19	6	48: M-09 ENSGALT00000022776.1	RIGG17747	1.15101	8.17185	2.62333	0.0127938	0.170374	-2.95794
4	19	9	49: A-13 ENSGALT00000023579.1	RIGG18054	-1.05118	12.0312	-2.6241	0.0121354	0.165986	-2.95985
30	9	20	24: G-08 ENSGALG00000009896.1	RIGG08781	-0.725135	8.44561	-2.62436	0.0128903	0.170374	-2.96128
35	13	21	34: N-21 ENSGALT00000008592.1	RIGG12771	0.78574	12.7773	2.62146	0.0121286	0.165986	-2.96158
39	17	17	44: N-22 ENSGALT00000019125.1	RIGG16437	-1.35076	10.9848	-2.62146	0.0121288	0.165986	-2.9616
15	6	11	15: F-04 ChEST759b4	RIGG05476	-0.5755	12.3026	-2.62025	0.0121657	0.166226	-2.96419
6	2	11	04: O-02 ChEST185i13	RIGG01305	1.05406	8.0511	2.59851	0.0140178	0.1749	-2.9666
31	14	20	37: F-20 ENSGALT00000011617.1	RIGG13757	-0.71666	9.91445	-2.62187	0.0122956	0.167134	-2.96876
21	4	4	09: D-18 ChEST460a22	RIGG03216	0.83066	10.2944	2.62136	0.0123114	0.167175	-2.96986
17	15	9	38: L-17 ENSGALT00000013007.1	RIGG14261	0.77238	10.6937	2.61668	0.0122754	0.167032	-2.97188
1	15	21	40: D-13 ENSGALT00000015005.1	RIGG14964	1.18826	11.7745	2.61975	0.0123608	0.167465	-2.9733
31	14	2	35: B-20 ENSGALT00000009176.1	RIGG12981	-1.51032	11.0877	-2.59145	0.0135823	0.1749	-2.97339
47	12	12	31: B-24 ENSGALT00000004886.1	RIGG11478	0.85372	10.4626	2.61901	0.0123836	0.167465	-2.97487
5	2	7	04: H-02 ChEST191e8	RIGG01352	1.01458	13.6465	2.61474	0.0123353	0.167327	-2.97604
28	15	1	37: I-19 ENSGALT00000011134.1	RIGG13593	-0.8307	13.2656	-2.61331	0.0123797	0.167465	-2.97912
16	3	19	08: E-16 ChEST385a20	RIGG02757	-0.68654	10.3091	-2.62292	0.0125707	0.169085	-2.98007
14	5	15	13: C-16 ChEST652h10	RIGG04624	0.941925	8.87446	2.59664	0.0135287	0.174863	-2.98225
32	9	4	22: E-08 ENSGALG00000003732.1	RIGG08016	-0.74178	10.5552	-2.6127	0.0124868	0.168688	-2.98429
42	5	5	11: O-23 ChEST552f4	RIGG03854	0.887005	8.74866	2.61113	0.0133117	0.173249	-2.98868
20	17	4	43: E-05 ENSGALT00000017298.1	RIGG15817	-0.9556	7.6426	-2.61392	0.014905	0.178291	-2.98921
16	21	16	55: E-04 XM_420474.1	RIGG20423	-1.29287	9.09829	-2.60073	0.0146609	0.17779	-2.98932
5	19	12	49: L-02 ENSGALT00000024230.1	RIGG18296	1.05526	9.20103	2.612	0.012602	0.169085	-2.98985
39	7	4	17: B-10 ChEST862c13	RIGG06208	-0.88188	10.298	-2.61105	0.0126319	0.169085	-2.99188
10	16	20	42: K-15 ENSGALT00000016366.1	RIGG15483	-0.9153	12.2601	-2.60644	0.0125946	0.169085	-2.99385
47	3	14	07: N-12 ChEST358m18	RIGG02520	0.72608	11.9183	2.60553	0.0126236	0.169085	-2.99581
7	19	5	48: J-14 ENSGALT00000023192.1	RIGG17914	-1.12676	9.71283	-2.58689	0.0145769	0.17743	-2.99584
48	6	2	14: A-24 ChEST698j4	RIGG04993	-0.60024	12.3666	-2.60648	0.0126827	0.169592	-2.99761
7	3	9	07: B-14 ChEST347n11	RIGG02450	1.00537	8.46849	2.57851	0.0145502	0.17743	-3.00075
43	3	13	07: J-23 ChEST368n24	RIGG02596	1.0713	10.4808	2.60675	0.0127679	0.170374	-3.00105
31	8	21	21: N-08 ENSGALG00000001851.1	RIGG07782	-0.67918	9.94646	-2.61011	0.0128639	0.170374	-3.00251
15	8	11	20: J-04 Contig_188_reverse	RIGG07380	-0.7267	11.7511	-2.60672	0.0128678	0.170374	-3.00531
47	4	16	10: J-24 ChEST52d12	RIGG03630	-1.6227	13.7096	-2.59954	0.0128141	0.170374	-3.00862
5	19	11	49: H-14 ENSGALT00000024184.1	RIGG18278	0.9255	9.71666	2.61031	0.0130836	0.171468	-3.01156
21	20	19	53: D-06 ENSGALT00000028147.1	RIGG19753	-0.84016	9.63148	-2.61211	0.0131493	0.171816	-3.0129
24	12	14	31: E-18 ENSGALT00000004679.1	RIGG11405	0.86072	11.2095	2.59908	0.012919	0.170374	-3.01341
23	9	4	22: F-06 ENSGALG00000004610.1	RIGG08110	-0.82768	10.9677	-2.59706	0.0128941	0.170374	-3.01394
32	9	12	23: E-08 ENSGALG00000006624.1	RIGG08393	-0.69568	12.51	-2.59694	0.012898	0.170374	-3.0142
4	19	12	49: I-01 ENSGALT00000023706.1	RIGG18095	-0.78608	9.53191	-2.60386	0.0138393	0.1749	-3.01519
44	2	9	04: I-11 ChEST162h9	RIGG01181	-0.7727	10.7081	-2.59618	0.0129224	0.170374	-3.01582
16	17	8	43: M-04 ENSGALT00000017670.1	RIGG15958	-0.92426	12.8647	-2.59575	0.0129363	0.170386	-3.01673
19	5	5	11: N-17 ChEST587m15	RIGG04121	0.60916	10.2324	2.59706	0.0129841	0.170674	-3.01771
22	15	11	38: O-18 ENSGALT00000012557.1	RIGG14097	-0.98106	8.57349	-2.5944	0.0137288	0.1749	-3.01797
17	12	9	30: P-05 ENSGALT00000004299.1	RIGG11271	-0.59114	11.8633	-2.59281	0.0130319	0.171131	-3.02303
3	9	12	23: F-01 ENSGALG00000008201.1	RIGG08578	0.878275	8.37261	2.57862	0.0142651	0.175832	-3.02414
13	2	6	04: D-16 ChEST189l8	RIGG01335	0.84838	10.9422	2.59201	0.0130578	0.171301	-3.02473
45	11	18	29: H-12 ENSGALT00000002866.1	RIGG10756	0.79268	10.9367	2.59344	0.0131017	0.171535	-3.02542
34	12	5	30: G-09 ENSGALT00000003418.1	RIGG10944	-0.81224	11.0407	-2.58951	0.0131395	0.171816	-3.03005
6	14	11	36: G-02 ENSGALT00000010162.1	RIGG13289	-0.73914	11.5349	-2.58874	0.0131648	0.171848	-3.0317
10	14	9	36: C-03 ENSGALT00000009821.1	RIGG13173	1.0291	7.53203	2.59047	0.0148152	0.178186	-3.03575
33	16	1	40: H-09 ENSGALT00000015064.1	RIGG14986	-1.04238	10.4688	-2.59222	0.0134444	0.174288	-3.04033
2	13	5	32: O-13 ENSGALT00000005693.1	RIGG11745	-0.8477	10.737	-2.59619	0.0135436	0.174883	-3.0412
8	3	4	06: I-02 ChEST273j17	RIGG02022	0.81488	10.0138	2.58685	0.0134146	0.174072	-3.04332
48	19	9	49: A-24 ENSGALT00000023899.1	RIGG18153	-1.03087	9.18104	-2.58356	0.0142305	0.175832	-3.04548
11	22	5	56: J-03 Alien7_50	Alien7_50	-0.77842	10.2209	-2.58752	0.0134937	0.174635	-3.04596
9	21	11	54: L-15 NM_001006543.1	RIGG20276	0.821	9.45544	2.5874	0.0134978	0.174635	-3.04622
48	21	17	55: E-24 XM_425216.1	RIGG20433	-0.7693	12.2966	-2.58157	0.0134025	0.174072	-3.04698
14	15	20	40: C-04 ENSGALT00000014414.1	RIGG14771	0.869415	8.49215	2.57991	0.0143564	0.175832	-3.05297
13	13	9	33: H-16 ENSGALT00000007136.1	RIGG12262	1.09062	10.8804	2.5804	0.0136309	0.1749	-3.057
37	8	6	19: P-22 ChEST980d8	RIGG07049	1.3163	8.0312	2.56031	0.0181717	0.193694	-3.06019
3	20	6	51: F-13 ENSGALT00000026449.1	RIGG19111	1.0238	10.1331	2.58263	0.0137651	0.1749	-3.0605
33	10	10	25: L-21 ENSGALG00000014914.1	RIGG09375	-1.37867	7.69354	-2.56841	0.0178533	0.192394	-3.061
16	2	16	05: E-16 ChEST217o20	RIGG01629	0.98168	8.6386	2.59132	0.0139661	0.1749	-3.06152
12	9	14	23: I-03 ENSGALG00000006124.1	RIGG08321	-1.16222	9.89212	-2.56456	0.014279	0.175832	-3.06181
33	21	12	54: P-09 NM_001007835.1	RIGG20297	-0.61068	11.5696	-2.57619	0.0136761	0.1749	-3.06209
27	13	11	33: J-19 ENSGALT00000007424.1	RIGG12371	-0.993408	8.23068	-2.54986	0.015743	0.182508	-3.06314
5	13	6	33: D-02 ENSGALT00000007036.1	RIGG12231	0.9219	9.95606	2.54241	0.0150761	0.178986	-3.06535
23	1	20	03: F-06 ChEST123j4	RIGG00965	0.66414	13.139	2.57293	0.0136942	0.1749	-3.06537
24	11	6	27: M-06 ENSGALT00000000590.1	RIGG09944	-0.66274	11.7897	-2.57248	0.0137094	0.1749	-3.06632
39	16	5	40: N-10 ENSGALT00000014896.1	RIGG14927	1.01024	14.4259	2.57077	0.0137678	0.1749	-3.06994
22	19	21	50: K-18 ENSGALT00000025015.1	RIGG18585	-0.785165	8.82627	-2.56893	0.0146038	0.17743	-3.07046
39	18	3	45: N-10 ENSGALT00000020182.1	RIGG16807	-0.59216	12.3584	-2.57035	0.0137823	0.1749	-3.07084
4	8	2	19: E-13 ChEST944e2	RIGG06798	0.75994	11.0836	2.5703	0.013784	0.1749	-3.07094
18	11	6	27: O-05 ENSGALT00000000372.1	RIGG09861	-0.60988	12.0862	-2.56984	0.0137998	0.1749	-3.07193
20	19	20	50: I-05 ENSGALT00000024757.1	RIGG18474	-1.39685	7.62907	-2.54718	0.0183131	0.193801	-3.0721
25	5	19	13: L-19 ChEST67b6	RIGG04862	-0.7392	13.0366	-2.56965	0.0138062	0.1749	-3.07232
39	13	15	34: B-22 ENSGALT00000008146.1	RIGG12606	0.64338	10.8081	2.56856	0.0138437	0.1749	-3.07463
40	5	16	13: E-10 ChEST653k3	RIGG04633	-1.64162	9.49332	-2.52186	0.0180978	0.193445	-3.07468
1	15	8	38: L-01 ENSGALT00000012994.1	RIGG14253	-0.64782	12.3988	-2.5684	0.0138492	0.1749	-3.07497
45	1	20	03: H-12 ChEST126e21	RIGG00980	0.74082	10.7184	2.56837	0.0138502	0.1749	-3.07503
43	6	12	15: F-23 ChEST771m18	RIGG05580	0.8726	13.0742	2.56829	0.0138529	0.1749	-3.0752
3	7	10	17: N-01 ChEST883n21	RIGG06369	1.11154	7.97625	2.54924	0.0161205	0.184191	-3.07612
25	4	12	10: D-19 ChEST534m23	RIGG03687	-0.9821	8.75437	-2.57506	0.0140234	0.1749	-3.0764
16	1	18	03: A-04 ChEST1034h8	RIGG00847	1.09794	14.1764	2.5677	0.0138735	0.1749	-3.07647
42	12	7	30: K-11 ENSGALT00000003481.1	RIGG10968	-0.53074	13.037	-2.56933	0.0139109	0.1749	-3.07662
17	20	19	53: D-05 ENSGALT00000028363.1	RIGG19848	-0.83842	12.4569	-2.57106	0.0139494	0.1749	-3.07673
2	14	20	37: G-13 ENSGALT00000011075.1	RIGG13578	0.68802	11.6486	2.57022	0.0139782	0.1749	-3.07849
4	17	20	45: E-01 ENSGALT00000019489.1	RIGG16567	-1.04646	10.6315	-2.55646	0.014566	0.17743	-3.07867
36	21	3	53: I-21 ENSGALT00000027836.1	RIGG19609	-0.87294	10.656	-2.56998	0.0139865	0.1749	-3.079
41	3	2	06: H-11 ChEST304i4	RIGG02203	-0.71214	13.0292	-2.56965	0.0139978	0.1749	-3.07969
9	2	20	05: P-15 ChEST254d2	RIGG01877	0.860895	8.48493	2.56926	0.0148765	0.178186	-3.08007
12	18	6	46: A-15 ENSGALT00000020497.1	RIGG16927	0.82368	12.7301	2.56577	0.01394	0.1749	-3.08055
45	4	20	11: D-24 ChEST567l17	RIGG03971	-0.65916	12.2922	-2.56728	0.0139815	0.1749	-3.08094
3	3	20	08: J-01 ChEST414c20	RIGG02962	0.89726	10.3485	2.56477	0.0139749	0.1749	-3.08268
31	8	20	21: J-20 ENSGALG00000001773.1	RIGG07764	-0.77806	13.6567	-2.5646	0.0139806	0.1749	-3.08303
23	10	18	26: J-18 ENSGALG00000017038.1	RIGG09644	-0.91742	13.0539	-2.56436	0.0139892	0.1749	-3.08355
3	8	2	19: F-13 ChEST982p8	RIGG07079	1.15403	7.94522	2.54885	0.0182462	0.193772	-3.08427
28	10	2	24: I-19 ENSGALG00000009252.1	RIGG08705	-0.9253	10.1355	-2.55182	0.0146268	0.177546	-3.08447
10	2	19	05: O-03 ChEST214c21	RIGG01588	0.69542	10.8291	2.56343	0.0140214	0.1749	-3.08552
17	11	20	29: L-05 ENSGALT00000003214.1	RIGG10871	0.92492	12.6868	2.5634	0.0140223	0.1749	-3.08557
34	17	14	44: K-09 ENSGALT00000018496.1	RIGG16232	-0.85202	9.89024	-2.56504	0.0140592	0.175015	-3.08567
4	4	7	09: I-01 ChEST430p11	RIGG03056	0.78512	11.9643	2.56271	0.0140466	0.175015	-3.08705
46	19	18	50: G-12 ENSGALT00000024958.1	RIGG18558	-1.19944	11.2276	-2.55193	0.0147287	0.177962	-3.08807
8	7	16	18: I-02 ChEST909l5	RIGG06533	-0.81872	9.59019	-2.57123	0.0142712	0.175832	-3.08878
19	15	11	38: N-17 ENSGALT00000013028.1	RIGG14273	-0.72156	8.92847	-2.55541	0.0148324	0.178186	-3.08911
35	22	3	56: F-09 Alien4	Alien4	-0.916273	10.0079	-2.54109	0.015761	0.182556	-3.08981
40	4	20	11: A-22 ChEST554c18	RIGG03864	-0.86674	8.73999	-2.54916	0.0147231	0.177962	-3.09002
38	20	16	52: K-22 ENSGALT00000027104.1	RIGG19339	-0.7455	11.4699	-2.56416	0.014189	0.175832	-3.09127
36	18	11	46: M-09 ENSGALT00000020685.1	RIGG16995	-1.04563	8.88051	-2.55287	0.0149245	0.178362	-3.09435
13	9	1	21: P-16 ENSGALG00000001967.1	RIGG07798	-1.20836	8.68786	-2.5368	0.016412	0.185041	-3.09445
28	13	13	33: M-19 ENSGALT00000006695.1	RIGG12113	-0.84464	14.6239	-2.55919	0.0141698	0.175832	-3.0945
34	17	1	42: O-21 ENSGALT00000016441.1	RIGG15509	-1.28167	9.70538	-2.55129	0.0149818	0.178388	-3.0976
43	14	8	35: N-23 ENSGALT00000009737.1	RIGG13148	-0.89618	10.0124	-2.5646	0.0143876	0.175832	-3.09833
10	16	3	40: K-03 ENSGALT00000014300.1	RIGG14724	0.82902	10.4085	2.55723	0.0142389	0.175832	-3.09864
9	15	15	39: H-15 ENSGALT00000014067.1	RIGG14612	-1.09757	8.84619	-2.54169	0.0155961	0.182082	-3.0992
15	20	16	52: J-16 ENSGALT00000027331.1	RIGG19418	-0.6732	11.2281	-2.55808	0.0143036	0.175832	-3.10038
26	12	15	31: K-07 ENSGALT00000004485.1	RIGG11342	0.7323	11.4053	2.55561	0.0142962	0.175832	-3.10207
7	15	1	37: J-14 ENSGALT00000011669.1	RIGG13778	1.19815	8.85721	2.55345	0.0151603	0.179056	-3.1022
7	16	2	40: F-14 ENSGALT00000014753.1	RIGG14882	0.92822	10.9105	2.55686	0.0143468	0.175832	-3.10295
16	4	7	09: I-04 ChEST442d1	RIGG03151	-1.15224	10.2421	-2.55855	0.0143865	0.175832	-3.10307
45	7	7	17: H-24 ChEST866l20	RIGG06250	0.893613	8.07238	2.55575	0.016507	0.185482	-3.10346
2	1	10	02: C-01 AJ851486.1	RIGG00388	0.77944	9.80043	2.55646	0.0143608	0.175832	-3.10378
22	6	5	14: K-06 ChEST703n20	RIGG05043	-0.63702	13.5893	-2.55412	0.0143491	0.175832	-3.10521
16	11	6	27: M-04 ENSGALT00000000589.1	RIGG09943	0.78156	11.194	2.55338	0.0143752	0.175832	-3.10677
2	6	17	16: C-01 ChEST786m6	RIGG05652	0.8259	9.49059	2.56657	0.0146875	0.17779	-3.10775
10	1	4	01: G-03 AJ719351.1	RIGG00036	0.67784	12.9961	2.55291	0.0143921	0.175832	-3.10776
38	18	6	46: C-22 ENSGALT00000020811.1	RIGG17036	-0.59838	10.9242	-2.55874	0.0145955	0.17743	-3.11058
11	18	21	48: B-03 ENSGALT00000023322.1	RIGG17955	-0.83564	10.7337	-2.55961	0.0146815	0.17779	-3.11301
23	18	7	46: F-06 ENSGALT00000021084.1	RIGG17134	-0.70366	11.054	-2.55549	0.0146007	0.17743	-3.11335
21	16	10	41: H-18 ENSGALT00000015842.1	RIGG15271	0.921765	8.99638	2.55035	0.0154149	0.180836	-3.11339
44	8	16	21: A-23 Contig_8_forward	RIGG07530	-1.1763	10.3872	-2.50672	0.0176139	0.191026	-3.11775
35	18	8	46: F-21 ENSGALT00000021402.1	RIGG17235	-1.4427	8.36754	-2.50357	0.0179372	0.192474	-3.11818
18	9	21	24: G-17 ENSGALG00000009105.1	RIGG08692	0.969895	9.76296	2.53592	0.0153175	0.180114	-3.12123
40	13	9	33: E-22 ENSGALT00000006837.1	RIGG12159	0.73606	9.54649	2.55402	0.0148826	0.178186	-3.12464
18	2	5	04: C-05 ChEST154g4	RIGG01142	0.86022	8.29277	2.51907	0.0163287	0.184882	-3.12479
15	8	2	19: F-16 ChEST973k12	RIGG06987	1.12227	7.83673	2.52649	0.0172044	0.189277	-3.12654
12	18	1	45: I-03 ENSGALT00000019556.1	RIGG16592	-0.55124	9.72241	-2.5588	0.0151054	0.178986	-3.12873
27	4	1	08: N-07 ChEST41k5	RIGG02989	-0.87776	10.5163	-2.54619	0.0148308	0.178186	-3.12902
22	4	2	08: O-18 ChEST392m8	RIGG02817	-0.6479	10.6623	-2.54778	0.0148794	0.178186	-3.12948
7	3	7	06: N-14 ChEST295j3	RIGG02145	0.93392	11.0747	2.54181	0.0147929	0.178186	-3.13118
47	21	12	54: N-12 NM_001006370.1	RIGG20193	0.78648	13.1945	2.54095	0.0148246	0.178186	-3.133
26	17	3	43: C-19 ENSGALT00000017286.1	RIGG15813	0.9207	8.29873	2.52336	0.0167634	0.186452	-3.1353
30	2	11	04: O-08 ChEST186d14	RIGG01308	-0.64224	11.5561	-2.53983	0.0148657	0.178186	-3.13536
48	5	10	12: I-12 ChEST608d24	RIGG04282	0.9759	12.8914	2.53959	0.0148743	0.178186	-3.13585
33	14	9	36: D-09 ENSGALT00000010676.1	RIGG13458	-0.996105	8.78615	-2.53777	0.0158868	0.183367	-3.13896
37	2	6	04: D-22 ChEST18k17	RIGG01338	-1.06054	10.6949	-2.54136	0.015008	0.178388	-3.13915
10	10	6	25: C-15 ENSGALG00000011910.1	RIGG09043	0.7242	9.97238	2.53873	0.0150031	0.178388	-3.14108
45	19	6	48: P-12 ENSGALT00000023301.1	RIGG17948	-0.58804	12.7247	-2.53863	0.0150066	0.178388	-3.14128
34	11	12	28: K-09 ENSGALT00000001304.1	RIGG10215	-0.7001	10.845	-2.53687	0.0149747	0.178388	-3.14158
4	20	21	53: E-01 ENSGALT00000027722.1	RIGG19576	-2.74455	8.18485	-2.52837	0.0204016	0.203206	-3.14227
26	7	3	16: O-19 ChEST795g17	RIGG05732	-1.30267	10.4056	-2.52146	0.0176246	0.191026	-3.14272
4	3	11	07: E-13 ChEST323m10	RIGG02285	1.71432	8.92049	2.5252	0.0157237	0.182506	-3.14335
11	17	2	43: B-03 ENSGALT00000018012.1	RIGG16075	-0.99532	10.3569	-2.53852	0.0151128	0.178986	-3.14508
47	19	8	49: B-12 ENSGALT00000024084.1	RIGG18241	0.83635	8.41873	2.5389	0.0161577	0.184191	-3.14695
25	10	17	26: L-07 ENSGALT00000000125.1	RIGG09745	-0.79038	10.7502	-2.53585	0.0151099	0.178986	-3.14713
39	7	7	17: F-22 ChEST865d17	RIGG06237	0.97148	8.54739	2.52652	0.0159097	0.18347	-3.14847
26	5	3	11: K-19 ChEST549o4	RIGG03828	0.97392	9.84481	2.53516	0.0151355	0.179017	-3.14857
31	19	5	48: J-20 ENSGALT00000023202.1	RIGG17917	-0.82778	12.2453	-2.53497	0.0151426	0.179017	-3.14897
27	19	12	49: J-07 ENSGALT00000024489.1	RIGG18381	-0.79184	9.5497	-2.53665	0.0152903	0.179955	-3.15272
32	6	14	15: I-20 ChEST752i24	RIGG05414	-0.63398	12.2536	-2.53154	0.0151731	0.179056	-3.15278
23	1	19	03: B-18 ChEST118n18	RIGG00948	0.81654	10.0809	2.5331	0.0152125	0.17936	-3.15289
11	12	17	31: N-03 ENSGALT00000005357.1	RIGG11634	0.71596	10.1272	2.53433	0.0152691	0.179866	-3.15385
3	16	13	41: N-01 ENSGALT00000016146.1	RIGG15393	0.9452	9.75255	2.50649	0.0164559	0.185224	-3.15412
1	19	4	48: L-01 ENSGALT00000023454.1	RIGG18013	-1.44909	7.85091	-2.49337	0.0185767	0.194766	-3.15446
48	13	14	34: A-12 ENSGALT00000007857.1	RIGG12507	-1.14265	10.0656	-2.50748	0.0170776	0.188671	-3.15683
5	7	10	17: P-02 ChEST872a3	RIGG06287	1.48227	7.68998	2.48678	0.0205336	0.203757	-3.15878
47	15	3	37: N-24 ENSGALT00000011753.1	RIGG13807	0.89006	9.38594	2.53155	0.0154816	0.181234	-3.16332
36	17	4	43: E-09 ENSGALT00000017302.1	RIGG15819	0.86052	9.31824	2.52758	0.0154201	0.180836	-3.16443
15	16	17	42: F-04 ENSGALT00000016805.1	RIGG15629	0.69198	10.8065	2.52568	0.0153936	0.180836	-3.16506
28	4	3	09: A-07 ChEST423g17	RIGG03011	-0.69086	9.15507	-2.5338	0.0156317	0.182181	-3.16658
23	11	10	28: F-06 ENSGALT00000001746.1	RIGG10366	-1.18023	8.43751	-2.48551	0.0185096	0.194445	-3.16691
20	12	18	31: M-17 ENSGALT00000004535.1	RIGG11359	-0.83806	11.1879	-2.52438	0.0154432	0.180945	-3.1678
19	5	17	13: F-17 ChEST671m14	RIGG04826	-0.889455	8.85655	-2.52514	0.0165284	0.185564	-3.16945
31	20	13	52: F-08 ENSGALT00000027261.1	RIGG19391	-0.82038	10.7779	-2.53181	0.0157075	0.182506	-3.17071
15	1	13	02: F-16 ChEST100d8	RIGG00594	0.73596	13.3139	2.52261	0.0155106	0.181412	-3.17151
33	13	18	34: L-09 ENSGALT00000008548.1	RIGG12753	-0.64534	12.8481	-2.52135	0.0155588	0.181814	-3.17414
16	17	1	42: M-16 ENSGALT00000016667.1	RIGG15588	0.7357	13.3682	2.52003	0.0156094	0.182082	-3.17691
39	17	7	43: J-22 ENSGALT00000017915.1	RIGG16037	0.7344	11.3756	2.51776	0.0156966	0.182506	-3.18164
23	10	11	25: N-06 ENSGALG00000014041.1	RIGG09286	-0.58216	11.7055	-2.51757	0.0157041	0.182506	-3.18205
27	10	5	25: B-07 ENSGALG00000014371.1	RIGG09309	0.71722	12.3534	2.51693	0.015729	0.182506	-3.1834
7	11	13	28: J-14 ENSGALT00000001823.1	RIGG10393	1.3055	11.1376	2.51638	0.0158497	0.183099	-3.18782
42	18	14	47: C-23 ENSGALT00000021647.1	RIGG17319	-0.77702	12.7515	-2.51477	0.0158124	0.18299	-3.1879
34	21	3	53: K-21 ENSGALT00000027874.1	RIGG19621	-1.30692	13.0386	-2.5143	0.0158307	0.183041	-3.18888
28	7	6	17: E-07 ChEST837a10	RIGG06042	-0.81618	9.61298	-2.52088	0.0160058	0.183766	-3.18929
12	5	7	12: A-15 ChEST590d6	RIGG04143	-1.25352	10.5955	-2.51708	0.0159274	0.183514	-3.1898
33	4	16	10: L-21 ChEST53d4	RIGG03735	-1.01842	9.37501	-2.50348	0.0166947	0.186452	-3.19162
32	7	10	17: M-08 ChEST859m6	RIGG06184	1.4703	10.8706	2.51788	0.0160062	0.183766	-3.19172
6	6	13	15: K-02 ChEST752l21	RIGG05417	1.5624	7.31899	2.5285	0.0209392	0.206072	-3.19282
47	19	5	48: J-24 ENSGALT00000023212.1	RIGG17919	-1.04405	8.48946	-2.49138	0.017904	0.192474	-3.19335
3	11	18	29: F-01 ENSGALT00000003120.1	RIGG10834	0.996742	8.88154	2.47356	0.0182094	0.193694	-3.1947
41	20	2	50: P-23 ENSGALT00000025599.1	RIGG18800	-0.76562	9.86524	-2.5199	0.0161665	0.184191	-3.19527
5	2	11	04: P-02 ChEST196j4	RIGG01399	1.10377	8.41952	2.47961	0.0184076	0.194073	-3.19571
10	16	12	41: K-15 ENSGALT00000015385.1	RIGG15106	0.74544	11.7293	2.51208	0.0160174	0.183766	-3.19677
4	7	15	18: E-13 ChEST891o1	RIGG06422	-1.09074	11.3318	-2.5103	0.0159871	0.183766	-3.19724
8	17	7	43: I-14 ENSGALT00000017630.1	RIGG15940	-0.93632	9.34934	-2.51497	0.0161201	0.184191	-3.19775
19	16	8	41: B-17 ENSGALT00000015969.1	RIGG15330	0.9039	10.3429	2.51131	0.0160477	0.183933	-3.19838
31	7	17	18: J-20 ChEST91o11	RIGG06636	0.7425	13.0116	2.50949	0.0160191	0.183766	-3.19894
12	5	20	13: M-03 ChEST647p10	RIGG04584	-1.3738	8.42312	-2.47423	0.0194147	0.19918	-3.19928
43	7	1	16: J-23 ChEST828c5	RIGG05981	-1.52948	12.1704	-2.49749	0.0168191	0.186755	-3.2002
25	4	20	11: D-19 ChEST57p18	RIGG04062	0.66896	10.0663	2.51182	0.016133	0.184191	-3.20072
6	19	14	49: O-02 ENSGALT00000024047.1	RIGG18225	0.68178	10.0549	2.51692	0.0162833	0.184703	-3.20141
24	7	7	17: E-18 ChEST852a2	RIGG06141	0.82538	12.4162	2.50798	0.0160784	0.184125	-3.20207
48	21	4	53: M-12 ENSGALT00000028095.1	RIGG19722	-1.02122	9.54443	-2.50385	0.0170769	0.188671	-3.20302
12	20	11	52: A-03 ENSGALT00000026665.1	RIGG19177	-0.77736	9.7439	-2.52016	0.0164238	0.185041	-3.20327
23	16	21	42: N-06 ENSGALT00000016933.1	RIGG15678	-1.41021	9.57771	-2.49732	0.0169451	0.187946	-3.20419
32	10	5	25: A-08 ENSGALG00000012547.1	RIGG09121	-0.83496	10.3884	-2.51674	0.0164208	0.185041	-3.20592
9	21	6	54: D-03 NM_001006440.1	RIGG20223	0.86154	11.9816	2.50571	0.0161681	0.184191	-3.20681
17	2	16	05: H-17 ChEST246o7	RIGG01830	0.84768	10.0344	2.51166	0.0163677	0.185023	-3.20834
47	4	13	10: F-12 ChEST525k23	RIGG03601	-0.87822	10.7519	-2.50603	0.0162563	0.184703	-3.20936
22	9	13	23: G-18 ENSGALG00000006717.1-2	RIGG08410	-0.78426	13.0141	-2.5041	0.0162322	0.184703	-3.21017
13	2	10	04: L-16 ChEST195g5	RIGG01383	-0.67254	10.496	-2.50553	0.0162763	0.184703	-3.21041
34	13	2	32: K-09 ENSGALT00000005618.1	RIGG11719	-0.7094	11.7565	-2.50656	0.0163412	0.184882	-3.21162
11	7	21	19: B-15 ChEST980m20	RIGG07056	-0.68922	11.8679	-2.50336	0.0162616	0.184703	-3.2117
1	3	11	07: H-13 ChEST365k15	RIGG02579	0.910053	9.59637	2.48158	0.0183226	0.193801	-3.21262
7	21	10	54: J-02 NM_001006294.1	RIGG20164	0.69976	9.53388	2.50725	0.0164256	0.185041	-3.21374
24	9	7	22: I-18 ENSGALG00000004018.1	RIGG08045	-0.60806	11.7032	-2.50214	0.0163103	0.18485	-3.21424
47	9	6	22: J-12 ENSGALG00000004792.1	RIGG08137	0.79358	9.71721	2.5139	0.0166715	0.186452	-3.21605
18	13	9	33: G-17 ENSGALT00000006578.1	RIGG12076	-0.7292	11.102	-2.50587	0.0164806	0.185344	-3.21658
27	11	11	28: F-19 ENSGALT00000002046.1	RIGG10467	-1.46998	8.54899	-2.42722	0.021864	0.209996	-3.22148
21	1	14	02: L-06 ChEST1012c7	RIGG00625	0.86674	9.40851	2.50257	0.0166131	0.186356	-3.2234
5	21	8	54: H-02 NM_001006266.1	RIGG20152	0.836913	9.83335	2.47337	0.0185164	0.194445	-3.22425
24	17	4	43: E-06 ENSGALT00000017558.1	RIGG15912	-1.9391	9.02387	-2.43288	0.022122	0.211234	-3.22426
23	13	21	34: N-18 ENSGALT00000008363.1	RIGG12676	-1.05433	8.51345	-2.45672	0.0189538	0.197351	-3.22773
12	9	1	21: M-15 ENSGALG00000000484.1	RIGG07598	-0.79772	9.66819	-2.50022	0.0167083	0.186452	-3.22825
10	4	12	10: C-15 ChEST492e14	RIGG03402	0.9497	8.22501	2.47856	0.0182906	0.193801	-3.23011
26	3	8	07: C-07 ChEST322a7	RIGG02270	0.6782	12.8901	2.49357	0.0166561	0.186452	-3.23206
16	21	17	55: E-16 XM_424245.1	RIGG20429	-0.70546	9.15549	-2.5129	0.0171822	0.189191	-3.23244
13	12	10	30: P-16 ENSGALT00000004061.1	RIGG11182	0.74106	9.82381	2.49628	0.0167554	0.186452	-3.23291
23	10	13	26: B-06 ENSGALG00000016632.1	RIGG09590	-1.2778	7.6563	-2.44227	0.0213853	0.207948	-3.23341
48	5	18	13: I-12 ChEST657f10	RIGG04658	0.80964	10.4409	2.4929	0.0166836	0.186452	-3.23346
7	10	16	26: F-14 ENSGALG00000016823.1	RIGG09618	0.6614	10.6758	2.49416	0.0167345	0.186452	-3.234
35	13	10	33: J-09 ENSGALT00000007409.1	RIGG12366	-1.05492	9.71956	-2.48218	0.017575	0.190959	-3.23497
7	2	7	04: F-02 ChEST190b21	RIGG01340	0.85016	13.6125	2.49172	0.0167317	0.186452	-3.23591
7	4	2	08: N-14 ChEST401p6	RIGG02897	0.72582	10.6249	2.49095	0.0167634	0.186452	-3.23751
23	15	19	39: N-18 ENSGALT00000013904.1	RIGG14555	-0.813055	8.88311	-2.48045	0.0176485	0.191127	-3.23849
31	1	13	02: F-20 ChEST100m4	RIGG00596	0.86108	13.3572	2.48982	0.0168098	0.186755	-3.23986
26	13	14	34: C-07 ENSGALT00000007573.1	RIGG12422	0.76062	10.5122	2.48845	0.0169691	0.187946	-3.24582
24	21	4	53: M-06 ENSGALT00000028090.1	RIGG19719	-0.77016	13.2951	-2.48622	0.0169581	0.187946	-3.24732
26	3	3	06: G-19 ChEST261c23	RIGG01925	1.4511	7.50144	2.43245	0.0218646	0.209996	-3.25101
31	12	10	30: N-20 ENSGALT00000004046.1	RIGG11172	-0.73408	10.419	-2.48409	0.0170465	0.188644	-3.25173
30	1	12	02: G-08 ChEST1003e21	RIGG00509	0.79558	12.0084	2.4822	0.0171252	0.188982	-3.25564
1	3	1	06: D-13 ChEST300f17	RIGG02180	-1.44012	11.8436	-2.48198	0.0171345	0.188982	-3.25609
17	14	13	36: L-05 ENSGALT00000010815.1	RIGG13503	-0.75384	13.3979	-2.48137	0.0171603	0.189108	-3.25737
13	7	18	18: P-04 ChEST924c14	RIGG06664	0.919833	8.46374	2.45182	0.0200183	0.201995	-3.25897
17	9	20	24: H-05 ENSGALG00000011283.1	RIGG08968	-0.7103	10.8887	-2.48998	0.0175092	0.190837	-3.26061
12	3	2	06: E-03 ChEST258h2	RIGG01905	0.60284	9.58922	2.48271	0.0173169	0.190356	-3.26091
30	13	8	33: G-08 ENSGALT00000006853.1	RIGG12164	1.05865	8.19473	2.46482	0.0190591	0.197698	-3.26167
8	17	11	44: A-14 ENSGALT00000018616.1	RIGG16268	-1.34746	11.4488	-2.48163	0.0173619	0.190489	-3.26312
41	10	12	25: P-23 ENSGALG00000015092.1	RIGG09400	-0.9413	9.12555	-2.46054	0.0196173	0.200091	-3.26331
35	9	2	22: B-09 ENSGALG00000005177.1	RIGG08182	-1.00782	10.97	-2.4648	0.0180837	0.193445	-3.26345
2	2	21	06: C-01 ChEST256k17	RIGG01892	1.04565	9.04238	2.45338	0.0194101	0.19918	-3.26347
14	1	10	02: C-04 ChEST1001g3	RIGG00483	1.11302	9.19614	2.46636	0.0181325	0.193659	-3.26355
48	19	3	48: E-24 ENSGALT00000022894.1	RIGG17800	-1.01324	12.0528	-2.47975	0.0173321	0.190364	-3.26379
21	2	15	05: H-06 ChEST234g1	RIGG01729	-0.65362	11.8182	-2.47875	0.0173741	0.190489	-3.26584
17	16	21	42: P-05 ENSGALT00000017198.1	RIGG15784	-1.49688	11.8748	-2.44787	0.0193561	0.19918	-3.26634
8	7	13	18: A-14 ChEST904k22	RIGG06492	-0.89136	9.44037	-2.47845	0.017387	0.190489	-3.26647
15	16	15	42: B-04 ENSGALT00000016716.1	RIGG15605	-1.36641	12.53	-2.46478	0.0182016	0.193694	-3.26675
22	16	2	40: G-18 ENSGALT00000014504.1	RIGG14801	-0.903813	9.25271	-2.45874	0.0196994	0.200468	-3.26679
43	11	15	28: N-23 ENSGALT00000002172.1	RIGG10516	-1.69121	12.5942	-2.46379	0.0182453	0.193772	-3.26877
30	6	3	14: G-08 ChEST701n1	RIGG05021	-0.95636	10.3172	-2.48036	0.0175309	0.190837	-3.2691
24	2	8	04: E-18 ChEST175l4	RIGG01254	-0.65322	11.8447	-2.4756	0.0174031	0.190508	-3.26929
46	11	21	29: K-24 ENSGALT00000002645.1	RIGG10692	0.74754	11.6232	2.47848	0.0174952	0.190837	-3.26961
6	4	6	09: G-14 ChEST441e21	RIGG03144	0.57328	10.8101	2.47547	0.0175131	0.190837	-3.27261
12	18	20	47: M-15 ENSGALT00000021818.1	RIGG17374	-1.14848	11.9741	-2.47306	0.0175111	0.190837	-3.27453
48	8	19	21: I-12 ENSGALG00000001071.1	RIGG07667	-0.86228	13.7001	-2.47266	0.0175282	0.190837	-3.27536
6	17	10	44: C-02 ENSGALT00000018629.1	RIGG16274	1.40025	8.20826	2.40202	0.0237003	0.218111	-3.27545
19	11	16	29: B-05 ENSGALT00000003031.1	RIGG10812	-0.74434	14.2647	-2.47223	0.0175467	0.190837	-3.27626
28	12	2	29: M-19 ENSGALT00000002375.1	RIGG10608	-0.7531	10.017	-2.47217	0.0175492	0.190837	-3.27638
20	19	12	49: I-05 ENSGALT00000023709.1	RIGG18097	-0.7391	12.1093	-2.47316	0.0176115	0.191026	-3.27736
26	7	6	17: G-07 ChEST838h20	RIGG06054	0.93222	9.4028	2.47238	0.0177552	0.191809	-3.28213
19	5	12	12: N-05 ChEST634p10	RIGG04491	-0.73048	9.10681	-2.474	0.0178021	0.192	-3.28214
1	19	19	50: H-13 ENSGALT00000025452.1	RIGG18748	0.74638	11.817	2.47024	0.017737	0.191769	-3.28338
18	9	8	22: O-05 ENSGALG00000003444.1	RIGG07981	-0.925167	8.36527	-2.455	0.0202919	0.203109	-3.28453
36	12	13	31: E-09 ENSGALT00000004399.1	RIGG11308	-0.50746	12.5982	-2.46783	0.0177353	0.191769	-3.28532
24	15	12	39: A-06 ENSGALT00000013396.1	RIGG14384	-1.20919	7.6286	-2.46067	0.0213983	0.207948	-3.2858
11	21	9	54: F-15 NM_001006472.1	RIGG20241	0.57516	12.1874	2.46674	0.0177825	0.191946	-3.28757
20	11	7	27: M-17 ENSGALT00000000364.1	RIGG09855	-0.92596	9.46713	-2.46802	0.0179434	0.192474	-3.29108
15	17	17	44: N-16 ENSGALT00000019120.1	RIGG16434	0.76018	10.5285	2.46453	0.0178782	0.192474	-3.29212
25	9	16	23: P-07 ENSGALG00000008681.1	RIGG08640	-0.76966	10.933	-2.46351	0.0179227	0.192474	-3.29423
42	13	15	34: C-23 ENSGALT00000007604.1	RIGG12430	-0.77254	13.4959	-2.46292	0.0179485	0.192474	-3.29544
11	17	15	44: J-15 ENSGALT00000019306.1	RIGG16504	-0.89974	9.6524	-2.46483	0.0180825	0.193445	-3.29763
23	16	17	42: F-06 ENSGALT00000016808.1	RIGG15630	-0.53862	11.2291	-2.4597	0.0180892	0.193445	-3.30206
15	18	11	46: N-04 ENSGALT00000021255.1	RIGG17181	0.67346	10.6055	2.46043	0.0181638	0.193694	-3.30354
44	15	5	38: A-23 ENSGALT00000012050.1	RIGG13923	-0.82258	9.67663	-2.44821	0.0190666	0.197698	-3.30355
21	1	19	03: D-18 ChEST122j22	RIGG00959	0.70688	9.0932	2.46504	0.0183138	0.193801	-3.30387
40	13	13	33: M-22 ENSGALT00000006981.1	RIGG12207	-0.82392	10.2168	-2.45727	0.0181964	0.193694	-3.30706
48	18	5	46: A-12 ENSGALT00000020753.1	RIGG17019	-0.69884	10.5446	-2.46499	0.0184469	0.194179	-3.30757
14	12	1	29: O-04 ENSGALT00000002680.1	RIGG10706	-1.12423	11.3902	-2.44968	0.0192729	0.19874	-3.30775
6	7	6	17: G-02 ChEST852i21	RIGG06145	-0.66412	9.851	-2.4631	0.0183992	0.194073	-3.30782
20	10	5	25: A-05 ENSGALG00000011686.1	RIGG09026	-0.68274	10.8167	-2.45694	0.0183178	0.193801	-3.31069
28	20	12	52: A-19 ENSGALT00000026689.1	RIGG19185	-0.8508	9.74372	-2.45647	0.0183385	0.193814	-3.31165
4	7	8	17: I-01 ChEST83i13	RIGG06063	0.7281	13.733	2.45287	0.0183916	0.194073	-3.3161
11	2	4	03: N-15 ChEST150h18	RIGG01113	0.57324	13.7869	2.45219	0.0184221	0.194073	-3.3175
20	17	6	43: I-05 ENSGALT00000017373.1	RIGG15841	0.55732	14.0601	2.45076	0.0184857	0.194432	-3.32042
1	13	2	32: L-01 ENSGALT00000006384.1	RIGG11998	-1.02624	8.69245	-2.42008	0.0206702	0.204372	-3.32082
9	20	5	51: H-03 ENSGALT00000026468.1	RIGG19118	1.01174	12.494	2.43886	0.0194972	0.19918	-3.32232
31	5	8	12: F-08 ChEST619o22	RIGG04351	-0.91985	8.46785	-2.43122	0.0204468	0.203206	-3.32329
6	12	2	29: O-14 ENSGALT00000002699.1	RIGG10711	0.68152	11.9048	2.44886	0.0185711	0.194766	-3.32432
14	5	12	12: O-04 ChEST612o9	RIGG04314	0.85286	9.57518	2.44993	0.0186306	0.195177	-3.32503
35	19	5	48: J-21 ENSGALT00000023447.1	RIGG18011	-1.01875	8.71221	-2.41856	0.0208982	0.205887	-3.32744
22	9	16	23: O-06 ENSGALG00000007132.1	RIGG08452	1.04145	10.1902	2.43297	0.0195232	0.199292	-3.3278
46	14	16	36: O-24 ENSGALT00000010339.1	RIGG13348	-0.6935	11.9039	-2.44715	0.0186481	0.195204	-3.32782
24	16	14	41: M-18 ENSGALT00000015683.1	RIGG15213	-0.67196	9.72064	-2.4565	0.0189638	0.197351	-3.32848
12	5	8	12: E-03 ChEST592o20	RIGG04161	-1.11714	10.5754	-2.4497	0.0187542	0.195974	-3.32854
15	16	4	40: J-16 ENSGALT00000014841.1	RIGG14907	-0.70202	11.3061	-2.4464	0.01879	0.195974	-3.33225
8	17	16	44: M-02 ENSGALT00000018768.1	RIGG16333	-1.69288	12.5095	-2.44627	0.0187961	0.195974	-3.33252
35	4	3	09: B-09 ChEST476j7	RIGG03294	0.82518	13.8559	2.44455	0.0187659	0.195974	-3.33315
29	2	16	05: H-20 ChEST234k14	RIGG01736	-0.6136	11.6282	-2.44408	0.0187871	0.195974	-3.3341
17	9	18	24: D-05 ENSGALG00000011109.1	RIGG08944	-0.67902	9.56435	-2.43788	0.01997	0.201971	-3.33505
5	18	13	47: D-02 ENSGALT00000022169.1	RIGG17496	1.09321	8.86659	2.41217	0.0210589	0.206895	-3.33626
20	21	13	54: M-17 gga-mir-34b	RIGG20007	-1.50152	9.64568	-2.39715	0.0234019	0.217613	-3.33824
14	11	19	29: G-16 ENSGALT00000002550.1	RIGG10664	0.66072	10.0859	2.44467	0.0189822	0.197351	-3.33878
12	12	15	31: I-03 ENSGALT00000004453.1	RIGG11328	-0.79244	11.5891	-2.44205	0.0189881	0.197351	-3.34113
17	20	18	52: P-17 ENSGALT00000027670.1	RIGG19549	1.67865	7.66307	2.39685	0.0242875	0.220093	-3.34376
30	7	10	17: O-08 ChEST860f2	RIGG06196	0.5887	12.1278	2.43929	0.0190062	0.197383	-3.34391
48	17	10	44: A-12 ENSGALT00000018603.1	RIGG16267	-0.94094	11.4548	-2.43984	0.0190896	0.19778	-3.34563
40	17	15	44: I-22 ENSGALT00000018729.1	RIGG16319	1.33465	7.37485	2.40871	0.0268475	0.227534	-3.3458
18	1	5	01: G-17 AJ719392.1	RIGG00043	0.73568	9.76346	2.44075	0.0191622	0.198376	-3.34677
36	3	21	08: I-21 ChEST377j17	RIGG02689	0.955383	8.12273	2.40563	0.0222695	0.211721	-3.34686
27	1	21	03: F-19 ChEST143e6	RIGG01067	-0.62426	9.46299	-2.44456	0.0193671	0.19918	-3.3489
4	5	5	11: M-13 ChEST550c20	RIGG03837	0.71792	10.9687	2.43759	0.0191932	0.198385	-3.35021
38	7	6	17: G-10 ChEST853j10	RIGG06149	0.78692	10.5133	2.43904	0.0192408	0.198721	-3.35024
25	1	20	03: H-07 ChEST144i18	RIGG01073	-0.69454	10.4061	-2.43863	0.01926	0.19874	-3.35108
35	2	7	04: F-09 ChEST19f24	RIGG01438	-0.79212	11.184	-2.43553	0.0191794	0.198385	-3.35158
4	9	15	23: I-13 ENSGALG00000006142.1-2	RIGG08326	-1.02014	9.79912	-2.44254	0.0194604	0.19918	-3.35297
33	16	17	42: H-09 ENSGALT00000017070.1	RIGG15738	-0.662965	9.80667	-2.42014	0.0201323	0.202523	-3.35356
16	18	19	47: M-04 ENSGALT00000022084.1	RIGG17462	-0.9127	9.82473	-2.43986	0.0194508	0.19918	-3.35496
36	5	15	13: A-21 ChEST638d8	RIGG04521	0.65524	10.6918	2.43605	0.0193793	0.19918	-3.35631
16	12	20	32: A-16 ENSGALT00000005720.1	RIGG11757	-1.92698	10.3691	-2.35734	0.0264937	0.226438	-3.3567
20	2	11	04: M-05 ChEST165k24	RIGG01202	0.97635	8.03473	2.42017	0.0215371	0.208678	-3.3577
37	14	19	37: H-10 ENSGALT00000011638.1	RIGG13764	0.72804	9.78603	2.43665	0.0194724	0.19918	-3.35819
28	3	1	06: A-19 ChEST256e4	RIGG01889	-0.82152	8.9334	-2.4415	0.0196504	0.200124	-3.35868
6	20	11	52: C-02 ENSGALT00000026941.1	RIGG19282	1.1883	8.20082	2.39124	0.023716	0.218111	-3.35882
5	8	14	20: P-14 Contig_242_reverse	RIGG07421	-0.74444	14.089	-2.43039	0.0194189	0.19918	-3.36207
44	7	15	18: E-23 ChEST893a9	RIGG06427	-0.64342	12.238	-2.42962	0.0194551	0.19918	-3.36365
13	13	1	32: H-16 ENSGALT00000006058.1	RIGG11887	0.68982	10.8985	2.42903	0.0194827	0.19918	-3.36485
14	5	9	12: G-16 ChEST605l4	RIGG04272	1.44455	6.64304	2.38924	0.0273267	0.229363	-3.36615
23	15	4	38: B-06 ENSGALT00000012571.1	RIGG14102	0.81228	9.25061	2.43065	0.019632	0.200091	-3.36727
13	19	8	49: D-04 ENSGALT00000024115.1	RIGG18249	0.79174	8.86446	2.42263	0.020862	0.205774	-3.36908
6	15	1	37: K-14 ENSGALT00000011422.1	RIGG13695	0.76288	10.6693	2.42332	0.0197522	0.200747	-3.37646
43	7	11	17: N-23 ChEST885d3	RIGG06380	-0.7479	13.4764	-2.42322	0.0197574	0.200747	-3.37668
3	4	7	09: J-01 ChEST484l13	RIGG03338	0.61398	10.5108	2.4244	0.0198119	0.201146	-3.37704
8	5	8	12: E-02 ChEST602e22	RIGG04254	-0.99892	9.78644	-2.42501	0.0198989	0.20161	-3.37869
30	1	8	01: O-08 AJ720134.1	RIGG00180	-0.85814	10.5082	-2.42247	0.0199036	0.20161	-3.38095
42	16	7	41: C-11 ENSGALT00000015290.1	RIGG15056	-0.61692	12.1953	-2.42028	0.0198973	0.20161	-3.38264
14	15	6	38: G-04 ENSGALT00000012393.1	RIGG14042	0.73036	11.4079	2.42264	0.0200123	0.201995	-3.38349
4	18	2	45: I-13 ENSGALT00000019583.1	RIGG16597	0.88795	8.62406	2.42406	0.0215548	0.208684	-3.38398
19	19	9	49: B-17 ENSGALT00000024362.1	RIGG18338	-0.64592	12.4281	-2.42059	0.019994	0.201995	-3.38477
14	11	11	28: G-16 ENSGALT00000001481.1	RIGG10289	-0.81058	13.1711	-2.41896	0.019961	0.201971	-3.38534
4	8	9	20: E-01 ChEST991a23	RIGG07168	0.962505	9.01829	2.4062	0.02107	0.206895	-3.38744
12	9	13	23: E-15 ENSGALG00000006017.1-2	RIGG08303	-0.54174	13.4402	-2.41717	0.0200467	0.202126	-3.38896
14	18	9	46: K-04 ENSGALT00000020915.1	RIGG17074	-0.59504	12.9462	-2.41633	0.0200874	0.202381	-3.39067
20	17	1	42: M-17 ENSGALT00000016387.1	RIGG15495	-0.66768	12.3344	-2.41545	0.0201297	0.202523	-3.39244
7	13	12	33: N-02 ENSGALT00000007214.1	RIGG12291	0.78506	11.8853	2.41657	0.0201873	0.20288	-3.3929
47	18	18	47: J-24 ENSGALT00000022293.1	RIGG17542	-1.002	9.47934	-2.40651	0.0213411	0.207948	-3.39344
10	7	12	18: C-03 ChEST889p8	RIGG06405	0.7647	11.6451	2.41586	0.0202216	0.20288	-3.39434
28	5	12	12: M-07 ChEST598i23	RIGG04210	-1.43584	9.0152	-2.33727	0.0280424	0.230643	-3.39555
26	4	6	09: G-19 ChEST430e5	RIGG03053	0.60756	11.3746	2.4135	0.0202244	0.20288	-3.3964
11	17	6	43: J-03 ENSGALT00000018184.1	RIGG16123	0.78724	12.816	2.4134	0.0202294	0.20288	-3.39662
38	8	5	19: O-10 ChEST968j1	RIGG06949	0.85724	10.3123	2.41433	0.0202959	0.203109	-3.39744
9	15	12	39: D-03 ENSGALT00000013981.1	RIGG14583	0.75631	10.3449	2.39605	0.0212027	0.207887	-3.39894
10	8	18	21: G-15 ENSGALG00000000082.1	RIGG07562	-0.6896	14.0958	-2.41198	0.0202985	0.203109	-3.39949
38	18	10	46: K-22 ENSGALT00000020944.1	RIGG17083	0.75186	11.5439	2.4114	0.0203266	0.203206	-3.40066
7	4	20	11: B-14 ChEST566d4	RIGG03954	-0.8012	10.4231	-2.41403	0.0204285	0.203206	-3.4009
46	18	7	46: G-12 ENSGALT00000020851.1	RIGG17054	0.92306	11.1814	2.414	0.0204297	0.203206	-3.40095
15	6	1	14: B-04 ChEST709e9	RIGG05077	1.10127	7.96777	2.37645	0.0238087	0.218462	-3.40183
46	6	2	14: C-24 ChEST69m12	RIGG05005	0.6221	11.4379	2.41079	0.0203564	0.203206	-3.4019
29	15	6	38: H-08 ENSGALT00000012685.1	RIGG14139	-0.57962	12.4005	-2.41208	0.0204058	0.203206	-3.402
4	11	6	27: M-01 ENSGALT00000000342.1	RIGG09847	0.65854	11.3587	2.41123	0.0204472	0.203206	-3.40371
23	2	11	04: N-06 ChEST195o2	RIGG01390	-0.77912	10.0784	-2.41665	0.0206923	0.204407	-3.40498
30	6	21	16: K-08 ChEST801m13	RIGG05796	-0.54874	12.9452	-2.40907	0.0204407	0.203206	-3.40538
16	2	15	05: E-04 ChEST217h23	RIGG01623	-0.6872	10.2185	-2.41039	0.0204883	0.20346	-3.4054
1	18	15	47: H-01 ENSGALT00000022451.1	RIGG17613	0.822067	10.0736	2.37572	0.0229366	0.214957	-3.4069
6	20	7	51: K-02 ENSGALT00000025983.1	RIGG18953	1.07359	7.8514	2.35244	0.0253721	0.224183	-3.41003
3	8	6	19: N-13 ChEST986p13	RIGG07127	0.90155	7.87162	2.35602	0.0273094	0.229363	-3.41082
7	11	12	28: J-02 ENSGALT00000001812.1	RIGG10387	0.703	13.1775	2.4057	0.0206068	0.204329	-3.41221
34	15	20	40: C-09 ENSGALT00000014221.1	RIGG14679	0.55228	9.75324	2.40683	0.0206637	0.204372	-3.4126
24	10	2	24: I-18 ENSGALG00000010081.1	RIGG08797	-0.60474	10.632	-2.40664	0.0206733	0.204372	-3.41299
28	17	6	43: I-07 ENSGALT00000017378.1	RIGG15842	0.76578	11.6095	2.40495	0.0206437	0.204372	-3.41372
8	2	1	03: I-02 ChEST104o2	RIGG00894	-0.76048	10.7682	-2.40598	0.0208246	0.205559	-3.41712
20	20	5	51: E-05 ENSGALT00000025670.1	RIGG18826	-0.9919	8.81834	-2.41043	0.0209985	0.206501	-3.41741
9	1	21	03: H-15 ChEST145a5	RIGG01077	0.972465	9.54677	2.38869	0.0218257	0.209996	-3.41913
2	5	15	13: C-13 ChEST639h16	RIGG04529	0.8521	9.53654	2.37756	0.0229987	0.215233	-3.42388
12	2	3	03: M-03 ChEST1030d20	RIGG00825	-0.85708	11.8281	-2.39971	0.0209048	0.205887	-3.42432
6	21	16	55: G-02 XM_425329.1	RIGG20434	-0.81868	8.88043	-2.40473	0.0211437	0.207464	-3.42559
13	16	12	41: L-16 ENSGALT00000015892.1	RIGG15294	0.67908	9.47576	2.40944	0.0213498	0.207948	-3.42634
44	9	21	24: E-23 ENSGALG00000009036.1	RIGG08683	-1.003	8.57211	-2.36825	0.0236737	0.218111	-3.42808
9	18	20	47: P-15 ENSGALT00000022567.1	RIGG17668	0.779295	13.1161	2.38142	0.0220763	0.210983	-3.43074
28	3	9	07: A-19 ChEST321d24	RIGG02264	-0.89592	8.52104	-2.40784	0.0215952	0.208684	-3.43326
39	2	8	04: F-22 ChEST191c2	RIGG01350	-0.50018	12.3373	-2.39489	0.0212615	0.207948	-3.43666
22	7	18	18: O-06 ChEST912j10	RIGG06571	0.7008	9.32419	2.39623	0.0213133	0.207948	-3.4367
13	1	19	03: D-16 ChEST122d6	RIGG00958	0.7414	10.924	2.39332	0.0212268	0.207948	-3.43721
24	14	3	35: E-06 ENSGALT00000008964.1	RIGG12903	-0.6791	10.3811	-2.39434	0.0212894	0.207948	-3.43777
36	3	7	06: M-21 ChEST267e12	RIGG01961	1.05018	8.46201	2.39673	0.0214143	0.207948	-3.43857
28	20	9	51: M-07 ENSGALT00000025786.1	RIGG18874	-0.68612	12.7594	-2.39215	0.0212863	0.207948	-3.43957
3	1	4	01: F-01 AJ720781.1	RIGG00306	0.89488	9.42003	2.39469	0.0213917	0.207948	-3.43979
2	15	12	39: C-01 ENSGALT00000013121.1	RIGG14300	0.5415	12.7399	2.39169	0.0213097	0.207948	-3.44049
13	15	4	38: D-04 ENSGALT00000012602.1	RIGG14113	1.1578	8.79645	2.36188	0.0232507	0.216666	-3.44196
37	8	8	20: D-22 Contig_151_reverse	RIGG07353	-1.45968	9.74366	-2.32964	0.026265	0.22621	-3.44352
2	16	13	41: O-01 ENSGALT00000015435.1	RIGG15123	0.78108	9.86935	2.39252	0.0215022	0.208576	-3.44414
31	20	21	53: F-08 ENSGALT00000028176.1	RIGG19766	-0.8561	12.7099	-2.38975	0.0214087	0.207948	-3.4444
40	6	16	15: M-22 ChEST754h12	RIGG05439	-1.20541	10.1947	-2.37456	0.0225665	0.21336	-3.44705
30	18	1	45: K-08 ENSGALT00000019882.1	RIGG16701	-0.73036	10.8546	-2.38776	0.0215107	0.208576	-3.44841
8	16	14	41: M-14 ENSGALT00000015681.1	RIGG15211	-0.97734	9.47983	-2.38823	0.0216011	0.208684	-3.45002
19	16	11	41: J-05 ENSGALT00000016076.1	RIGG15372	0.82734	10.4703	2.38659	0.0215709	0.208684	-3.45076
3	14	6	35: J-13 ENSGALT00000009626.1	RIGG13120	0.96645	7.74261	2.3184	0.0281981	0.231056	-3.45218
23	6	9	15: B-06 ChEST756f3	RIGG05454	-0.849525	9.61369	-2.35936	0.023673	0.218111	-3.45262
25	18	15	47: H-07 ENSGALT00000022455.1	RIGG17616	-0.61864	10.6675	-2.38694	0.021668	0.209176	-3.45263
30	18	19	47: O-08 ENSGALT00000022113.1	RIGG17476	-0.75324	10.3813	-2.38594	0.0217193	0.209518	-3.45462
47	12	3	30: B-12 ENSGALT00000003854.1	RIGG11097	-0.78952	11.2197	-2.38807	0.0218578	0.209996	-3.45587
27	19	8	49: B-07 ENSGALT00000024356.1	RIGG18333	-0.58376	10.1184	-2.39253	0.0220523	0.210983	-3.45635
3	5	18	13: J-01 ChEST674c11	RIGG04842	1.6766	7.56031	2.30611	0.0313242	0.241604	-3.45823
13	3	1	06: D-16 ChEST282k8	RIGG02087	0.67316	9.55774	2.38974	0.0220471	0.210983	-3.4586
7	11	4	27: J-02 ENSGALT00000000760.1	RIGG10011	0.6097	11.5357	2.38259	0.0217775	0.209925	-3.45879
18	10	18	26: K-17 ENSGALG00000015557.1	RIGG09467	1.05256	8.01725	2.33962	0.0252876	0.223774	-3.45953
38	19	13	49: K-22 ENSGALT00000024024.1	RIGG18211	-0.71554	9.26848	-2.3925	0.0222121	0.211635	-3.45986
28	15	17	39: I-19 ENSGALT00000013251.1	RIGG14344	-0.807175	8.35142	-2.36063	0.024094	0.219255	-3.45996
17	3	15	07: P-17 ChEST371a15	RIGG02629	1.3187	7.31745	2.32241	0.0320341	0.244503	-3.46012
7	14	12	36: F-14 ENSGALT00000010461.1	RIGG13377	0.65716	13.5729	2.38154	0.0218319	0.209996	-3.46089
29	20	20	53: D-20 ENSGALT00000028167.1	RIGG19760	-0.72102	10.3402	-2.38365	0.0219596	0.210601	-3.46189
23	1	10	02: B-06 ChEST1008e16	RIGG00566	-0.97602	9.25361	-2.38444	0.0220463	0.210983	-3.46311
34	9	21	24: G-21 ENSGALG00000009121.1	RIGG08694	-1.05984	11.6287	-2.38149	0.0219504	0.210601	-3.46354
10	18	10	46: K-15 ENSGALT00000020663.1	RIGG16986	0.91682	10.0822	2.36528	0.0230657	0.215553	-3.46533
35	12	13	31: F-09 ENSGALT00000005232.1	RIGG11590	-0.76086	9.39236	-2.3851	0.0222891	0.211755	-3.46782
38	20	20	53: C-22 ENSGALT00000027984.1	RIGG19668	-1.42285	8.8639	-2.32028	0.0280811	0.230643	-3.46786
20	3	4	06: I-05 ChEST262h8	RIGG01930	-0.66784	10.7417	-2.38347	0.0222322	0.211672	-3.46799
3	8	8	20: B-13 Contig_260_reverse	RIGG07432	0.77836	13.4236	2.37681	0.0220796	0.210983	-3.47039
27	15	16	39: J-07 ENSGALT00000014083.1	RIGG14620	-0.64104	8.90417	-2.37892	0.0222072	0.211635	-3.47134
36	2	15	05: E-09 ChEST208h4	RIGG01532	0.8196	10.9977	2.37524	0.0221625	0.211468	-3.47354
9	1	2	01: D-03 AJ720732.1	RIGG00295	0.74342	11.983	2.35826	0.0231932	0.216437	-3.47389
17	13	18	34: L-05 ENSGALT00000008544.1	RIGG12751	0.60918	12.8714	2.37344	0.0222573	0.211721	-3.47713
45	10	3	24: P-12 ENSGALG00000010985.1	RIGG08924	0.771845	9.03486	2.3754	0.0240862	0.219255	-3.47751
48	11	16	29: A-12 ENSGALT00000002424.1	RIGG10627	0.855567	8.30031	2.34168	0.0251683	0.223157	-3.47862
15	12	16	31: J-16 ENSGALT00000005035.1	RIGG11522	-0.57206	10.7696	-2.37938	0.02259	0.21336	-3.47914
24	4	16	10: I-18 ChEST50i11	RIGG03533	-1.54977	11.2578	-2.33438	0.0249404	0.222334	-3.48033
28	9	6	22: I-07 ENSGALG00000003113.1	RIGG07946	-0.907205	9.29746	-2.36709	0.0239198	0.21865	-3.48112
28	3	8	07: A-07 ChEST320m1	RIGG02259	-0.9033	8.92288	-2.3723	0.0224346	0.212934	-3.48191
16	10	9	25: I-04 ENSGALG00000012919.1	RIGG09167	0.65572	9.53235	2.37625	0.022613	0.21336	-3.48232
3	12	5	30: F-01 ENSGALT00000004118.1	RIGG11209	0.74658	11.0129	2.3721	0.0224456	0.212934	-3.48233
25	14	20	37: H-19 ENSGALT00000011886.1	RIGG13862	-0.623085	9.29482	-2.36368	0.0239248	0.21865	-3.48408
35	12	4	30: B-21 ENSGALT00000004085.1	RIGG11196	-0.64928	11.5574	-2.37348	0.0226242	0.21336	-3.48493
43	1	20	03: F-11 ChEST142l8	RIGG01063	-0.936	11.6909	-2.36873	0.022508	0.21336	-3.48656
13	15	21	40: D-16 ENSGALT00000014726.1	RIGG14871	0.67194	11.6485	2.36971	0.0225731	0.21336	-3.4871
24	12	13	31: E-06 ENSGALT00000004657.1	RIGG11399	-0.57504	13.3485	-2.36845	0.0225232	0.21336	-3.48713
31	16	17	42: F-08 ENSGALT00000016809.1	RIGG15631	-0.82422	10.8676	-2.36952	0.0225832	0.21336	-3.48747
21	14	2	35: D-18 ENSGALT00000009223.1	RIGG12992	0.823675	8.01264	2.35625	0.0253946	0.224183	-3.4884
16	6	5	14: I-04 ChEST703a22	RIGG05031	-1.06849	9.16106	-2.33609	0.0254934	0.224376	-3.48921
10	6	20	16: G-15 ChEST790h1	RIGG05683	-0.6009	12.8749	-2.36634	0.0226364	0.21336	-3.49134
39	11	20	29: J-10 ENSGALT00000002902.1	RIGG10767	-0.90186	10.6987	-2.3684	0.0227667	0.214071	-3.4923
15	13	20	34: N-04 ENSGALT00000008346.1	RIGG12669	-0.88416	10.3429	-2.36776	0.0228012	0.214146	-3.49357
13	13	21	34: P-16 ENSGALT00000008406.1	RIGG12686	0.85836	9.27936	2.3687	0.0228807	0.214697	-3.49443
39	12	18	31: N-22 ENSGALT00000005102.1	RIGG11549	0.81202	11.275	2.36438	0.0227419	0.214071	-3.49525
2	4	12	10: C-13 ChEST492c4	RIGG03401	-0.78994	12.3855	-2.36417	0.0227535	0.214071	-3.49568
36	17	13	44: E-21 ENSGALT00000018414.1	RIGG16202	0.951575	7.81705	2.32583	0.0267093	0.227176	-3.49612
3	10	7	25: F-01 ENSGALG00000014635.1	RIGG09329	0.750075	8.4725	2.32181	0.0265325	0.226438	-3.49625
19	8	6	19: N-17 ChEST987b14	RIGG07129	-0.844525	8.07536	-2.34526	0.0253477	0.224143	-3.49654
27	15	17	39: J-19 ENSGALT00000014091.1	RIGG14626	0.9777	11.9444	2.36373	0.022777	0.214071	-3.49655
31	14	17	37: B-08 ENSGALT00000011519.1	RIGG13727	-0.76668	8.68725	-2.36052	0.0244799	0.220853	-3.49759
18	6	6	14: K-17 ChEST694n10	RIGG04955	-1.81744	8.16368	-2.26932	0.0320809	0.244517	-3.49914
8	16	17	42: E-02 ENSGALT00000016509.1	RIGG15533	-1.23467	8.39791	-2.33064	0.0258144	0.224944	-3.49952
39	11	10	28: F-10 ENSGALT00000001753.1	RIGG10368	0.78736	13.8284	2.3616	0.0228925	0.214697	-3.5008
20	1	4	01: E-05 AJ719318.1	RIGG00026	0.67096	13.0944	2.36042	0.0229569	0.214994	-3.50316
5	7	8	17: L-02 ChEST868e9	RIGG06263	0.899795	9.77865	2.34388	0.0241209	0.219255	-3.50467
16	6	16	15: M-16 ChEST754e2	RIGG05436	1.3709	7.46227	2.27828	0.0337512	0.247472	-3.5071
47	3	11	07: F-24 ChEST352f10	RIGG02479	0.85926	13.1933	2.35842	0.0230657	0.215553	-3.50714
5	8	10	20: H-14 Contig_179_reverse	RIGG07373	0.700835	8.84607	2.35331	0.0246892	0.221688	-3.50765
10	19	21	50: K-15 ENSGALT00000024799.1	RIGG18491	0.80086	10.7343	2.35897	0.0231544	0.216228	-3.50849
35	17	2	43: B-09 ENSGALT00000018015.1	RIGG16078	-0.57276	11.7751	-2.36021	0.0232114	0.216453	-3.50858
39	5	6	12: B-10 ChEST616k9	RIGG04328	-0.65046	9.17711	-2.35375	0.0248616	0.221933	-3.51056
12	22	5	56: I-03 Alien7_50	Alien7_50	-0.79832	10.6948	-2.36319	0.0234623	0.217968	-3.5111
8	9	7	22: I-14 ENSGALG00000003987.1	RIGG08043	-0.88388	10.0175	-2.35647	0.023292	0.216897	-3.51347
12	6	8	14: M-15 ChEST695n15	RIGG04966	-1.2656	8.82824	-2.27573	0.0301332	0.237922	-3.51353
37	10	4	24: P-22 ENSGALG00000011017.1	RIGG08929	1.16185	7.65175	2.29692	0.0330695	0.246114	-3.51363
18	18	16	47: G-17 ENSGALT00000021700.1	RIGG17339	-0.94148	8.97633	-2.34469	0.0246528	0.221572	-3.51423
15	4	13	10: F-04 ChEST524e10	RIGG03597	-1.01103	7.18666	-2.30147	0.0316305	0.242962	-3.51701
4	19	20	50: I-01 ENSGALT00000024752.1	RIGG18472	-1.08512	11.2271	-2.35866	0.0235658	0.218111	-3.5171
3	1	19	03: B-13 ChEST136g14	RIGG01040	0.69294	11.4647	2.35333	0.023346	0.217247	-3.51729
42	15	2	37: O-11 ENSGALT00000011237.1	RIGG13624	0.96048	8.27119	2.34472	0.0248171	0.221879	-3.51733
9	17	2	43: D-03 ENSGALT00000018061.1	RIGG16087	-2.06276	9.68548	-2.33542	0.0244766	0.220853	-3.51877
42	1	13	02: G-23 AJ851695.1	RIGG00423	-0.64656	9.55151	-2.35455	0.0235229	0.218111	-3.5198
8	17	15	44: I-14 ENSGALT00000018725.1	RIGG16315	-0.89755	8.57759	-2.33397	0.0262221	0.22621	-3.5217
34	4	1	08: O-09 ChEST380c18	RIGG02719	-0.83462	14.4219	-2.35103	0.0234733	0.217968	-3.52186
7	11	17	29: B-14 ENSGALT00000002747.1	RIGG10722	0.70288	10.5532	2.35339	0.0235873	0.218111	-3.5221
20	16	11	41: I-05 ENSGALT00000015355.1	RIGG15089	-1.01899	9.74201	-2.34299	0.0250924	0.222935	-3.52396
3	10	8	25: F-13 ENSGALG00000014659.1	RIGG09335	1.01295	8.34621	2.32489	0.0259774	0.225618	-3.52489
26	2	8	04: G-19 ChEST161n7	RIGG01173	0.7959	13.2477	2.34906	0.023583	0.218111	-3.52578
14	14	15	36: O-04 ENSGALT00000010314.1	RIGG13338	0.7203	12.1527	2.34894	0.0235896	0.218111	-3.52601
20	3	18	08: E-05 ChEST373k24	RIGG02657	0.76426	9.97792	2.34995	0.0236529	0.218111	-3.52639
41	16	5	40: P-11 ENSGALT00000015213.1	RIGG15035	-0.6244	13.1926	-2.34844	0.0236174	0.218111	-3.527
46	12	1	29: O-12 ENSGALT00000002698.1	RIGG10710	0.77178	13.8439	2.34829	0.0236259	0.218111	-3.5273
24	8	12	20: I-18 Contig_104_reverse	RIGG07293	-1.01431	9.87034	-2.3345	0.0249339	0.222334	-3.52822
42	2	10	04: K-23 ChEST165b17	RIGG01199	-0.925533	8.36345	-2.30806	0.0278014	0.230643	-3.5289
22	21	14	55: C-06 XM_417653.1	RIGG20412	0.9693	9.5108	2.35104	0.0238505	0.21865	-3.52937
27	5	2	11: J-07 ChEST583m7	RIGG04092	-1.07102	13.7162	-2.34718	0.0236883	0.218111	-3.52951
14	19	6	48: O-04 ENSGALT00000023027.1	RIGG17850	-0.602	11.8253	-2.34823	0.0237494	0.218222	-3.52981
29	12	5	30: H-08 ENSGALT00000003944.1	RIGG11130	0.85232	10.4045	2.34787	0.0237694	0.218254	-3.53052
34	4	11	10: C-09 ChEST491p12	RIGG03399	-0.70668	12.1906	-2.3466	0.0237207	0.218111	-3.53066
31	8	2	19: F-20 ChEST973n15	RIGG06989	-0.55336	12.061	-2.34698	0.0239455	0.21865	-3.53477
12	12	12	31: A-15 ENSGALT00000004343.1	RIGG11287	-0.77358	10.3855	-2.34819	0.0240101	0.219088	-3.53498
13	4	16	10: L-16 ChEST52n23	RIGG03638	-0.61654	12.7815	-2.34408	0.0238624	0.21865	-3.53566
9	12	19	32: D-03 ENSGALT00000006259.1	RIGG11951	-0.95828	13.578	-2.34355	0.0238925	0.21865	-3.53672
1	7	12	18: D-01 ChEST928e23	RIGG06685	-0.6019	12.5482	-2.34278	0.0239361	0.21865	-3.53825
36	10	6	25: A-21 ENSGALG00000011836.1	RIGG09034	-0.61736	11.0635	-2.34908	0.0242474	0.220033	-3.53884
11	9	3	22: B-15 ENSGALG00000005188.1	RIGG08185	0.56626	10.0074	2.34609	0.0241284	0.219255	-3.53912
24	8	1	19: E-06 ChEST960e15	RIGG06888	-0.8338	9.19028	-2.34314	0.0241628	0.219416	-3.54236
33	2	15	05: H-09 ChEST246i20	RIGG01826	-0.77566	10.5992	-2.34179	0.0241124	0.219255	-3.54256
26	16	10	41: G-19 ENSGALT00000015346.1	RIGG15084	-0.66934	10.4624	-2.34007	0.0240893	0.219255	-3.54361
10	9	12	23: G-03 ENSGALG00000006051.1	RIGG08309	1.45	7.59007	2.25938	0.0335782	0.247104	-3.54547
43	20	12	52: B-23 ENSGALT00000027452.1	RIGG19469	-1.80355	9.1445	-2.2438	0.0347043	0.249666	-3.5471
34	4	13	10: G-09 ChEST495b10	RIGG03423	-0.75692	10.2968	-2.33894	0.0242747	0.220093	-3.54819
19	10	9	25: J-05 ENSGALG00000014756.1	RIGG09355	0.65362	9.34814	2.34116	0.024409	0.220744	-3.54884
37	13	8	33: H-10 ENSGALT00000007125.1	RIGG12259	-0.78244	11.5578	-2.33775	0.024343	0.220444	-3.55055
7	19	10	49: F-02 ENSGALT00000024127.1	RIGG18260	0.7848	8.75316	2.34741	0.0248387	0.221879	-3.55158
39	14	17	37: B-10 ENSGALT00000011529.1	RIGG13728	-1.49158	7.81764	-2.24439	0.0351239	0.250696	-3.55205
39	6	15	15: N-10 ChEST764j23	RIGG05527	0.81796	9.37024	2.34509	0.0247961	0.221879	-3.55279
46	18	3	45: O-12 ENSGALT00000019953.1	RIGG16726	-1.20521	9.92866	-2.30306	0.0276878	0.230643	-3.55461
43	5	3	11: J-23 ChEST584n23	RIGG04100	-0.80276	11.9559	-2.33447	0.0244097	0.220744	-3.55469
48	17	17	44: M-24 ENSGALT00000018800.1	RIGG16344	0.94988	9.73311	2.33953	0.0246433	0.221572	-3.55473
35	7	3	16: N-21 ChEST831j15	RIGG06003	-0.8454	11.886	-2.3356	0.0244662	0.220853	-3.55478
48	14	4	35: E-24 ENSGALT00000008978.1	RIGG12912	0.80326	9.17703	2.33855	0.0246994	0.221688	-3.55664
4	13	2	32: I-01 ENSGALT00000005559.1	RIGG11703	0.71222	11.9744	2.33302	0.0244935	0.220853	-3.55757
17	12	14	31: H-17 ENSGALT00000005281.1	RIGG11606	0.87224	12.272	2.33281	0.0245056	0.220853	-3.55798
48	16	5	40: M-12 ENSGALT00000014610.1	RIGG14834	-0.54778	11.7172	-2.33512	0.0246214	0.221572	-3.55816
5	7	20	19: D-02 ChEST970o3	RIGG06968	0.71121	9.32492	2.31945	0.0259736	0.225618	-3.56008
37	2	10	04: L-22 ChEST195h21	RIGG01386	-0.63318	11.3414	-2.33534	0.0247433	0.22178	-3.56027
28	15	8	38: I-07 ENSGALT00000012156.1	RIGG13962	-0.76474	12.1624	-2.33134	0.0245908	0.221469	-3.56089
12	12	7	30: I-03 ENSGALT00000003435.1	RIGG10953	0.57836	10.7571	2.33331	0.0247266	0.22178	-3.56173
3	21	10	54: J-01 NM_001006509.1	RIGG20258	0.96382	9.3362	2.31942	0.0261357	0.22621	-3.56297
12	9	10	23: A-03 ENSGALG00000005806.1	RIGG08273	-0.712983	8.91069	-2.29539	0.0293689	0.235058	-3.56414
3	2	9	04: J-01 ChEST201d8	RIGG01457	0.66995	8.94003	2.3202	0.0262588	0.22621	-3.56448
27	18	13	47: B-07 ENSGALT00000022368.1	RIGG17581	-0.87129	8.42115	-2.32183	0.0263405	0.226233	-3.56452
35	18	4	45: N-21 ENSGALT00000020440.1	RIGG16907	-0.53572	12.6333	-2.32829	0.0247677	0.221847	-3.5669
13	19	17	50: D-16 ENSGALT00000025157.1	RIGG18630	0.63918	10.9487	2.32928	0.0248322	0.221879	-3.56725
36	8	14	20: M-21 ChEST995n15	RIGG07226	1.58102	7.01638	2.28385	0.0346411	0.249484	-3.57037
11	6	17	16: B-03 ChEST81f16	RIGG05923	0.61818	8.20559	2.34324	0.0256773	0.224493	-3.57067
30	17	13	44: G-20 ENSGALT00000018699.1	RIGG16306	-1.50585	13.1996	-2.31066	0.0262082	0.22621	-3.57179
3	8	1	19: F-01 ChEST982g15	RIGG07073	0.69634	9.69467	2.31179	0.0262841	0.22621	-3.57214
5	2	15	05: H-02 ChEST234b3	RIGG01727	0.67978	12.1152	2.32679	0.0249781	0.222369	-3.57216
6	11	21	29: K-14 ENSGALT00000002634.1	RIGG10687	-0.711	13.5114	-2.32475	0.0249752	0.222369	-3.5739
9	7	12	18: D-03 ChEST928h12	RIGG06686	0.6165	10.9834	2.32544	0.025057	0.222771	-3.57481
3	11	21	29: J-13 ENSGALT00000003185.1	RIGG10863	0.878675	9.23276	2.31469	0.0265925	0.226438	-3.57501
36	15	12	39: A-09 ENSGALT00000013095.1	RIGG14292	0.70586	13.4981	2.32347	0.0250505	0.222771	-3.57642
43	16	16	42: B-23 ENSGALT00000017006.1	RIGG15709	-1.08678	11.3312	-2.31074	0.0265013	0.226438	-3.57683
7	16	6	40: N-14 ENSGALT00000014911.1	RIGG14929	0.66522	8.73705	2.33435	0.0255956	0.224493	-3.57689
20	20	11	52: A-05 ENSGALT00000026669.1	RIGG19178	-0.67262	13.2313	-2.32232	0.0251181	0.222986	-3.57868
14	17	6	43: K-04 ENSGALT00000017646.1	RIGG15946	-0.8041	13.755	-2.32209	0.0251321	0.222986	-3.57915
11	3	10	07: F-03 ChEST362a18	RIGG02563	1.05722	10.0032	2.32226	0.0252447	0.223683	-3.58106
46	19	13	49: K-24 ENSGALT00000024025.1	RIGG18212	-0.7886	13.7171	-2.32151	0.0252889	0.223774	-3.58253
13	14	13	36: L-04 ENSGALT00000010542.1	RIGG13408	1.0283	10.4737	2.32177	0.0254033	0.224183	-3.5844
47	4	15	10: J-12 ChEST529e14	RIGG03624	-0.7856	10.6128	-2.32423	0.0255363	0.224493	-3.58464
9	1	5	01: H-15 AJ720946.1	RIGG00325	0.72815	10.7972	2.30239	0.0265773	0.226438	-3.58537
34	16	17	42: G-09 ENSGALT00000016301.1	RIGG15456	1.14977	7.4394	2.24078	0.0334194	0.246744	-3.58564
13	4	10	09: P-16 ChEST474e13	RIGG03286	-0.945555	9.69638	-2.30567	0.0268133	0.227485	-3.58657
2	11	11	28: G-13 ENSGALT00000001251.1	RIGG10194	0.73846	11.18	2.32058	0.0254741	0.224376	-3.58673
42	5	13	12: O-23 ChEST59d19	RIGG04230	-0.83994	10.9587	-2.32051	0.025478	0.224376	-3.58686
26	13	9	33: G-19 ENSGALT00000006579.1	RIGG12077	-1.194	9.23524	-2.2062	0.0356984	0.251528	-3.587
46	4	3	09: C-12 ChEST438n11	RIGG03119	-0.725585	8.69545	-2.31154	0.0271597	0.229081	-3.58739
13	16	14	41: P-16 ENSGALT00000015953.1	RIGG15318	-0.53416	13.4542	-2.31624	0.0254793	0.224376	-3.59064
9	19	13	49: L-15 ENSGALT00000024530.1	RIGG18397	0.82955	10.9809	2.3008	0.0268148	0.227485	-3.59081
12	11	5	27: I-15 ENSGALT00000000311.1	RIGG09830	-0.59132	10.9431	-2.3171	0.0255519	0.224493	-3.5912
45	3	5	06: L-24 ChEST293o8	RIGG02138	0.834535	8.13168	2.32234	0.0279542	0.230643	-3.59141
35	18	1	45: J-09 ENSGALT00000020377.1	RIGG16877	-0.715725	9.46609	-2.30103	0.0269468	0.228017	-3.59286
42	20	13	52: G-11 ENSGALT00000026788.1	RIGG19217	-0.90576	8.9367	-2.30833	0.0273585	0.229418	-3.59348
40	6	20	16: E-22 ChEST799g16	RIGG05768	-0.69486	13.3934	-2.31444	0.0255871	0.224493	-3.59418
20	9	8	22: M-05 ENSGALG00000003313.1	RIGG07969	-0.73798	12.2529	-2.31435	0.0255928	0.224493	-3.59437
13	15	11	38: P-16 ENSGALT00000012833.1	RIGG14190	-0.5877	12.5645	-2.3153	0.0256595	0.224493	-3.59472
3	4	9	09: N-01 ChEST488e4	RIGG03362	0.61848	10.4772	2.31529	0.0256604	0.224493	-3.59475
29	5	10	12: L-08 ChEST623o7	RIGG04387	0.82882	13.3842	2.31394	0.0256172	0.224493	-3.59516
21	11	3	27: H-18 ENSGALT00000000742.1	RIGG10008	0.71606	12.2519	2.31373	0.0256298	0.224493	-3.59558
20	15	3	37: M-17 ENSGALT00000011207.1	RIGG13615	0.59092	9.47422	2.31525	0.0257927	0.224944	-3.59715
3	4	4	09: B-13 ChEST476l23	RIGG03296	0.71878	11.1346	2.31231	0.0257157	0.224679	-3.59838
10	2	9	04: K-03 ChEST163l2	RIGG01189	0.61142	10.8153	2.31145	0.0257676	0.224944	-3.60007
16	18	4	45: M-16 ENSGALT00000019914.1	RIGG16717	0.76174	12.9238	2.31072	0.0258117	0.224944	-3.6015
42	17	6	43: K-11 ENSGALT00000017414.1	RIGG15856	-0.56718	12.3156	-2.31168	0.0258779	0.225199	-3.60182
36	3	18	08: E-09 ChEST373l19	RIGG02659	-0.83974	11.7539	-2.3102	0.0258434	0.225048	-3.60252
45	10	7	25: H-12 ENSGALG00000013705.1	RIGG09253	-0.73444	10.0778	-2.31766	0.026242	0.22621	-3.60298
35	10	4	24: N-21 ENSGALG00000011604.1	RIGG09011	-0.997345	10.0037	-2.29517	0.0273137	0.229363	-3.6041
43	21	4	53: N-11 gga-let-7i	RIGG19911	-0.73228	9.81385	-2.31656	0.0263084	0.22621	-3.6051
45	2	6	04: D-24 ChEST190a17	RIGG01339	0.723	9.05078	2.31507	0.0262375	0.22621	-3.60517
4	4	10	09: M-13 ChEST434g7	RIGG03085	-0.61094	12.8353	-2.30846	0.0259486	0.225618	-3.60593
6	11	15	28: O-14 ENSGALT00000001642.1	RIGG10335	0.6701	13.5803	2.30919	0.0260289	0.225779	-3.6067
26	15	7	38: G-19 ENSGALT00000012141.1	RIGG13957	0.6005	10.5684	2.30712	0.0260304	0.225779	-3.60856
13	10	13	26: D-04 ENSGALG00000016734.1	RIGG09601	0.776115	8.95245	2.29858	0.0277751	0.230643	-3.60875
41	12	12	31: D-23 ENSGALT00000005217.1	RIGG11585	1.23587	7.61338	2.22183	0.0392477	0.261611	-3.6099
12	12	10	30: M-15 ENSGALT00000003515.1	RIGG10982	-0.68672	9.36182	-2.30881	0.0263207	0.22621	-3.61214
14	15	15	39: G-16 ENSGALT00000013512.1	RIGG14425	0.7404	9.14319	2.30744	0.026267	0.22621	-3.61242
1	17	6	43: L-01 ENSGALT00000018213.1	RIGG16134	-0.67446	8.92137	-2.29124	0.0277187	0.230643	-3.61419
1	6	10	15: D-13 ChEST76d12	RIGG05564	-0.76532	10.8152	-2.30483	0.0262956	0.22621	-3.61523
33	7	18	18: P-09 ChEST936o4	RIGG06761	-1.21108	11.6379	-2.30369	0.0262403	0.22621	-3.61528
39	16	14	41: N-22 ENSGALT00000015931.1	RIGG15309	-0.61262	13.0366	-2.30353	0.02625	0.22621	-3.61559
26	14	19	37: G-07 ENSGALT00000011060.1	RIGG13575	-0.47874	12.7468	-2.30369	0.0263651	0.226296	-3.61744
10	20	5	51: G-03 ENSGALT00000025691.1	RIGG18837	1.34566	10.8557	2.30694	0.026581	0.226438	-3.61829
21	14	7	35: P-06 ENSGALT00000009439.1	RIGG13057	0.85311	8.47324	2.29335	0.0281076	0.230717	-3.61866
7	17	5	43: F-14 ENSGALT00000017829.1	RIGG16010	0.63174	9.95367	2.30278	0.0264216	0.226438	-3.61924
34	16	20	42: K-21 ENSGALT00000016369.1	RIGG15486	0.802715	9.10349	2.29137	0.0280493	0.230643	-3.61944
40	14	13	36: I-10 ENSGALT00000010231.1	RIGG13305	0.70298	10.2036	2.30221	0.0264563	0.226438	-3.62033
38	11	16	29: C-10 ENSGALT00000002479.1	RIGG10638	-0.96668	10.3824	-2.30336	0.0265174	0.226438	-3.62037
12	6	15	15: M-03 ChEST745i4	RIGG05336	-0.8661	10.1532	-2.30418	0.0266053	0.226438	-3.62115
41	4	17	10: P-11 ChEST541b1	RIGG03754	-0.95542	10.2721	-2.30151	0.0264994	0.226438	-3.6217
43	14	10	36: B-23 ENSGALT00000010658.1	RIGG13453	-0.67948	11.1702	-2.30146	0.0265031	0.226438	-3.62181
11	2	2	03: J-15 ChEST147e12	RIGG01089	-1.14258	9.50199	-2.28489	0.0279687	0.230643	-3.62378
12	15	16	39: I-03 ENSGALT00000013205.1	RIGG14336	-0.992455	9.43669	-2.28214	0.0278558	0.230643	-3.62436
28	12	18	31: M-19 ENSGALT00000004536.1	RIGG11360	-0.56178	12.0881	-2.29849	0.0265609	0.226438	-3.62544
1	5	16	13: H-01 ChEST672b12	RIGG04830	0.710727	9.3342	2.26249	0.0301426	0.237922	-3.6269
42	7	18	18: O-11 ChEST903c14	RIGG06481	1.06216	8.30519	2.30273	0.0271583	0.229081	-3.6318
44	11	17	29: A-23 ENSGALT00000002216.1	RIGG10539	-0.5646	12.9132	-2.29467	0.0267993	0.227485	-3.63291
31	2	3	03: N-08 ChEST130n15	RIGG01014	0.73762	11.9293	2.29456	0.0268064	0.227485	-3.63313
10	19	1	48: C-15 ENSGALT00000022633.1	RIGG17691	0.856325	8.43055	2.269	0.029703	0.236507	-3.63314
18	9	15	23: K-17 ENSGALG00000006270.1	RIGG08339	-0.871227	9.10813	-2.2587	0.0304016	0.23882	-3.63391
22	3	21	08: K-18 ChEST38e7	RIGG02793	-0.66982	8.9593	-2.28525	0.0286294	0.232069	-3.63398
21	6	14	15: L-18 ChEST764b12	RIGG05519	-0.941913	9.63987	-2.2637	0.0307049	0.239719	-3.63408
22	19	16	50: C-06 ENSGALT00000024885.1	RIGG18532	1.1357	7.5154	2.22304	0.0362572	0.25361	-3.63437
10	18	4	45: O-15 ENSGALT00000019701.1	RIGG16634	0.678665	9.24219	2.28499	0.0286468	0.232069	-3.63448
22	1	9	01: O-18 AJ720148.1	RIGG00185	-0.7962	10.8275	-2.29374	0.0268576	0.227534	-3.63473
19	18	21	48: B-05 ENSGALT00000023325.1	RIGG17956	-0.74522	14.0718	-2.2935	0.0268724	0.227534	-3.63519
6	5	4	11: O-02 ChEST564d16	RIGG03937	0.9663	8.32275	2.24107	0.03373	0.247472	-3.63653
30	5	11	12: K-20 ChEST60j2	RIGG04298	0.71264	9.92288	2.29172	0.0269846	0.22819	-3.63867
47	15	16	39: J-12 ENSGALT00000013822.1	RIGG14529	-1.19548	10.7685	-2.2938	0.0271131	0.22905	-3.63897
21	20	21	53: H-06 ENSGALT00000028195.1	RIGG19777	-0.646953	9.04362	-2.25414	0.0305243	0.239356	-3.63957
35	19	2	48: F-09 ENSGALT00000023374.1	RIGG17982	-1.80674	10.2904	-2.21873	0.0336873	0.247472	-3.6425
44	13	16	34: E-11 ENSGALT00000007638.1	RIGG12436	0.76244	10.6064	2.28955	0.0271211	0.22905	-3.64289
20	18	8	46: E-17 ENSGALT00000020575.1	RIGG16952	-0.97556	11.0281	-2.29182	0.0273781	0.229418	-3.64513
39	1	9	01: N-22 AJ720602.1	RIGG00270	0.6205	13.0072	2.28828	0.0272015	0.229264	-3.64536
37	6	3	14: H-10 ChEST713k22	RIGG05116	-1.32516	13.106	-2.2904	0.027328	0.229363	-3.64557
34	5	7	12: C-21 ChEST592j13	RIGG04158	0.6955	9.79026	2.28805	0.0272162	0.229264	-3.64582
20	16	2	40: E-17 ENSGALT00000014247.1	RIGG14695	-0.866847	9.02611	-2.24926	0.0306816	0.239719	-3.646
11	2	15	05: F-03 ChEST243g1	RIGG01811	0.6713	11.8463	2.28891	0.0272886	0.229363	-3.64625
7	2	20	05: N-14 ChEST237m24	RIGG01769	-0.68042	11.1262	-2.28822	0.0273325	0.229363	-3.64759
34	21	13	54: O-21 ggVEGI	RIGG20021	1.08708	7.17418	2.23718	0.0367349	0.255475	-3.65035
15	6	3	14: F-04 ChEST712b18	RIGG05101	-0.83906	14.0865	-2.2853	0.0273914	0.229418	-3.65118
7	8	4	19: J-14 ChEST977a21	RIGG07010	0.846733	8.36203	2.21661	0.0334126	0.246744	-3.65219
16	9	2	22: A-04 ENSGALG00000003536.1	RIGG07991	-0.7262	8.98922	-2.29334	0.0279239	0.230643	-3.6527
34	4	4	09: C-21 ChEST427o1	RIGG03030	-0.5118	12.2306	-2.28555	0.0275027	0.230058	-3.65278
16	21	18	55: I-04 XM_427139.1	RIGG20447	-0.78344	10.1609	-2.29165	0.0278572	0.230643	-3.65312
35	1	5	01: F-21 AJ720870.1	RIGG00316	-0.76018	12.7502	-2.28427	0.0274573	0.229824	-3.65318
33	12	19	32: D-09 ENSGALT00000006265.1	RIGG11954	-0.8235	11.7279	-2.28504	0.0275357	0.230136	-3.65378
20	3	12	07: I-05 ChEST326b4	RIGG02305	-0.56136	11.9241	-2.28458	0.0275646	0.230136	-3.65466
45	12	9	30: P-12 ENSGALT00000004059.1	RIGG11180	-1.41316	12.5128	-2.28802	0.0277679	0.230643	-3.6549
23	16	18	42: F-18 ENSGALT00000016822.1	RIGG15636	-0.57582	11.7631	-2.2855	0.0276398	0.230618	-3.65506
30	8	21	21: O-08 ENSGALG00000001291.1	RIGG07700	-0.56514	13.5278	-2.2826	0.0275638	0.230136	-3.65642
31	3	19	08: F-20 ChEST397i15	RIGG02853	-0.62114	9.25822	-2.28948	0.0279957	0.230643	-3.65728
7	5	7	12: B-14 ChEST617b14	RIGG04330	0.74066	11.2219	2.28011	0.0277244	0.230643	-3.66127
29	20	19	53: D-08 ENSGALT00000028148.1	RIGG19754	-0.60378	10.9946	-2.28211	0.0278577	0.230643	-3.66163
10	14	1	35: C-03 ENSGALT00000008671.1	RIGG12797	0.69398	13.2823	2.27989	0.0277385	0.230643	-3.66169
31	17	17	44: N-20 ENSGALT00000019123.1	RIGG16436	-0.78169	8.39178	-2.27184	0.0297124	0.236507	-3.66225
20	20	1	50: M-05 ENSGALT00000024806.1	RIGG18498	-0.61078	10.8268	-2.28416	0.0280156	0.230643	-3.66234
34	11	4	27: K-09 ENSGALT00000000328.1	RIGG09839	-0.53796	13.2404	-2.27882	0.0278076	0.230643	-3.66377
45	5	15	13: D-24 ChEST663a9	RIGG04722	-1.0021	11.4686	-2.27965	0.027882	0.230643	-3.66423
18	19	10	49: G-05 ENSGALT00000023672.1	RIGG18086	-0.87938	10.6383	-2.27998	0.0279951	0.230643	-3.66574
41	18	6	46: D-23 ENSGALT00000021369.1	RIGG17224	-0.92358	10.7204	-2.27914	0.0280495	0.230643	-3.66737
4	4	9	09: M-01 ChEST433k11	RIGG03080	0.92348	10.7124	2.27795	0.0279921	0.230643	-3.66752
16	14	7	35: M-04 ENSGALT00000009084.1	RIGG12950	-0.954942	8.97682	-2.22281	0.0323963	0.244983	-3.6677
30	15	8	38: K-08 ENSGALT00000012462.1	RIGG14068	0.66202	12.5847	2.27521	0.0280421	0.230643	-3.67078
33	14	7	35: P-09 ENSGALT00000009765.1	RIGG13153	0.88916	8.79335	2.28349	0.0285578	0.232069	-3.67153
3	20	9	51: N-01 ENSGALT00000026588.1	RIGG19153	0.66192	13.7005	2.27475	0.0280717	0.230643	-3.67166
15	16	10	41: F-16 ENSGALT00000015798.1	RIGG15259	0.799825	8.49751	2.24814	0.0311335	0.241258	-3.67188
14	17	10	44: C-04 ENSGALT00000018630.1	RIGG16275	-0.55368	10.929	-2.27668	0.02821	0.231056	-3.67213
5	1	20	03: H-02 ChEST126c4	RIGG00975	0.762385	10.2044	2.25425	0.0295689	0.235798	-3.67559
25	7	21	19: D-19 ChEST982d17	RIGG07070	0.61236	11.7942	2.27264	0.0282099	0.231056	-3.67576
23	18	5	46: B-06 ENSGALT00000021013.1	RIGG17110	-0.63012	10.1128	-2.27839	0.0285477	0.232069	-3.67592
29	19	7	48: P-20 ENSGALT00000023312.1	RIGG17952	-0.954	12.3213	-2.2725	0.0282192	0.231056	-3.67603
42	12	16	31: K-23 ENSGALT00000004514.1	RIGG11350	0.68784	12.751	2.27187	0.0282603	0.23125	-3.67725
8	3	3	06: E-14 ChEST270l24	RIGG02004	0.908075	8.39928	2.25192	0.0317674	0.243587	-3.67746
9	20	6	51: H-15 ENSGALT00000026493.1	RIGG19124	0.86922	10.6048	2.27136	0.028423	0.232069	-3.68027
7	16	11	41: J-02 ENSGALT00000015849.1	RIGG15275	0.71156	10.7343	2.27223	0.0285012	0.232069	-3.68071
3	4	1	08: N-01 ChEST41j6	RIGG02986	0.78734	10.4734	2.27576	0.02872	0.232318	-3.68096
32	8	6	19: M-20 ChEST966p19	RIGG06942	-0.5705	12.9319	-2.27088	0.0284544	0.232069	-3.68119
40	7	7	17: E-22 ChEST852d2	RIGG06143	-1.00612	10.8296	-2.26961	0.0284087	0.232069	-3.68162
14	11	13	28: K-16 ENSGALT00000001586.1	RIGG10312	-0.66402	11.3708	-2.27291	0.028599	0.232069	-3.68163
2	3	19	08: G-13 ChEST375i12	RIGG02673	0.64936	11.5575	2.27059	0.0284733	0.232069	-3.68175
31	2	6	04: B-20 ChEST188i9	RIGG01325	0.44788	13.0849	2.26945	0.0284193	0.232069	-3.68193
44	21	3	53: I-23 ENSGALT00000027837.1	RIGG19610	-0.55924	11.967	-2.26991	0.0285185	0.232069	-3.68307
6	7	19	18: O-14 ChEST913b21	RIGG06575	1.10762	7.6613	2.18766	0.0382013	0.259281	-3.68331
20	6	9	15: A-05 ChEST738c24	RIGG05266	0.7456	11.7668	2.26857	0.0284775	0.232069	-3.68364
30	4	20	11: C-20 ChEST555p17	RIGG03875	-0.77736	10.4246	-2.2701	0.028642	0.232069	-3.68483
29	12	21	32: H-08 ENSGALT00000006045.1	RIGG11883	0.6434	11.8273	2.2677	0.0285354	0.232069	-3.68533
38	19	12	49: K-10 ENSGALT00000024018.1	RIGG18205	0.68946	10.3658	2.26982	0.0286603	0.232069	-3.68536
5	6	18	16: D-14 ChEST80l9	RIGG05846	0.7297	9.55126	2.24999	0.0299986	0.237687	-3.68573
10	4	11	10: C-03 ChEST491o2	RIGG03397	-0.922433	8.65578	-2.23095	0.0325653	0.245604	-3.68771
43	1	10	02: B-11 ChEST1014n10	RIGG00662	-0.70086	12.4905	-2.26634	0.0286254	0.232069	-3.68796
35	8	21	21: N-09 ENSGALG00000002544.1	RIGG07877	-0.777625	8.64659	-2.25462	0.0304911	0.239356	-3.68879
4	11	20	29: I-01 ENSGALT00000002304.1	RIGG10575	1.1244	8.26205	2.21366	0.0334355	0.246744	-3.68909
6	21	11	54: K-14 NM_001005843.1	RIGG20087	0.59946	13.5509	2.26771	0.0288004	0.232488	-3.68943
29	12	10	30: P-20 ENSGALT00000004063.1	RIGG11184	-0.58982	13.7274	-2.2648	0.0287277	0.232318	-3.69093
37	14	3	35: H-10 ENSGALT00000009300.1	RIGG13012	0.72162	13.543	2.26449	0.0287483	0.232318	-3.69153
43	19	11	49: F-23 ENSGALT00000024443.1	RIGG18365	0.82908	11.9866	2.26429	0.0287616	0.232318	-3.69192
23	10	2	24: J-18 ENSGALG00000010735.1	RIGG08891	0.63524	10.2932	2.26484	0.0288549	0.232592	-3.69286
28	16	20	42: I-19 ENSGALT00000016338.1	RIGG15473	-1.09016	11.4023	-2.26477	0.0288595	0.232592	-3.69299
31	1	21	03: F-20 ChEST125h12	RIGG00972	-0.62148	11.4235	-2.26467	0.0288663	0.232592	-3.69319
3	21	13	54: N-13 NM_001006577.1	RIGG20287	0.78846	9.49656	2.27018	0.029257	0.234448	-3.69419
14	11	10	28: G-04 ENSGALT00000001472.1	RIGG10283	-0.65114	10.3289	-2.26399	0.0289115	0.232814	-3.69449
5	8	18	21: H-14 ENSGALG00000001693.1	RIGG07750	1.3689	7.12226	2.14877	0.0439873	0.273338	-3.69487
41	10	16	26: H-23 ENSGALT00000000073.1	RIGG09729	-0.70278	8.26178	-2.25715	0.0311559	0.241288	-3.69604
11	3	14	07: N-03 ChEST36c18	RIGG02610	0.969983	7.55648	2.18833	0.0394793	0.261829	-3.69662
23	16	16	42: B-18 ENSGALT00000016751.1	RIGG15612	0.76104	11.952	2.26151	0.0289473	0.232959	-3.69728
12	18	15	47: E-03 ENSGALT00000021648.1	RIGG17320	-1.0241	8.51984	-2.25416	0.0311334	0.241258	-3.69835
46	7	7	17: G-24 ChEST856a9	RIGG06156	-0.995767	7.85106	-2.19679	0.0358606	0.252031	-3.6987
2	9	6	22: K-01 ENSGALG00000003171.1	RIGG07955	-0.656635	8.93503	-2.24659	0.0306965	0.239719	-3.69885
25	12	7	30: L-07 ENSGALT00000004219.1	RIGG11248	0.936483	8.42558	2.21257	0.03415	0.247775	-3.69908
17	18	15	47: H-05 ENSGALT00000022453.1	RIGG17615	-0.63552	10.1896	-2.26755	0.0294331	0.235143	-3.69922
42	14	11	36: G-11 ENSGALT00000009911.1	RIGG13201	-1.11186	8.66681	-2.20922	0.0339679	0.247775	-3.69963
3	16	14	41: N-13 ENSGALT00000016165.1	RIGG15399	0.83186	10.2323	2.2612	0.0290983	0.234031	-3.69986
48	16	4	40: I-24 ENSGALT00000014543.1	RIGG14816	0.69925	8.96991	2.23275	0.032228	0.244836	-3.70029
27	3	18	08: F-07 ChEST40o9	RIGG02941	-0.932615	10.1247	-2.24393	0.0307195	0.239719	-3.70153
18	20	7	51: K-05 ENSGALT00000025757.1	RIGG18861	-0.56666	12.3249	-2.26028	0.0291606	0.234062	-3.70165
23	15	1	37: J-18 ENSGALT00000011677.1	RIGG13780	-0.97644	11.6809	-2.26009	0.0291732	0.234062	-3.70201
18	15	8	38: K-05 ENSGALT00000012188.1	RIGG13973	-0.72552	12.2804	-2.25882	0.0291281	0.234062	-3.70247
12	2	6	04: A-15 ChEST153j10	RIGG01135	-1.12664	8.70803	-2.24862	0.0310996	0.241258	-3.70275
37	20	1	50: P-10 ENSGALT00000025324.1	RIGG18699	1.08216	12.7858	2.25862	0.0291417	0.234062	-3.70286
34	5	21	13: O-21 ChEST650b13	RIGG04605	0.87578	8.88335	2.24171	0.0307211	0.239719	-3.70354
37	6	21	16: L-10 ChEST817b16	RIGG05891	0.8188	8.24384	2.23111	0.0338171	0.247569	-3.70386
8	10	4	24: M-14 ENSGALG00000010221.1	RIGG08819	-0.92472	10.8193	-2.25908	0.029241	0.234448	-3.70394
21	14	16	36: P-18 ENSGALT00000010630.1	RIGG13439	-0.6583	11.209	-2.25777	0.0293297	0.234887	-3.70647
5	17	13	44: H-14 ENSGALT00000018998.1	RIGG16397	-1.53573	8.09848	-2.13857	0.0432482	0.271498	-3.70856
29	21	10	54: L-08 NM_001006339.1	RIGG20179	0.7783	12.5543	2.25476	0.0294031	0.235143	-3.7103
10	6	18	16: C-15 ChEST788h7	RIGG05659	-1.0328	8.20534	-2.17383	0.0377006	0.257942	-3.71079
10	7	19	18: O-15 ChEST903h4	RIGG06483	-0.79426	10.8078	-2.25647	0.0295554	0.235798	-3.71103
43	6	15	15: N-11 ChEST77p16	RIGG05622	0.84424	14.3194	2.25436	0.0294305	0.235143	-3.71108
17	11	10	28: H-05 ENSGALT00000002068.1	RIGG10472	-0.5626	11.6768	-2.25343	0.0294933	0.235481	-3.71286
28	15	6	38: E-07 ENSGALT00000012083.1	RIGG13939	-0.82918	9.22431	-2.25441	0.0296958	0.236507	-3.71498
2	7	8	17: K-01 ChEST841h2	RIGG06075	-0.62704	9.63231	-2.25365	0.0297476	0.236507	-3.71644
7	11	21	29: J-14 ENSGALT00000002908.1	RIGG10769	0.70208	9.54464	2.25815	0.0300686	0.237799	-3.71709
19	20	17	52: N-05 ENSGALT00000027620.1	RIGG19531	0.68946	10.4919	2.24996	0.0297308	0.236507	-3.71953
11	7	17	18: J-15 ChEST932b23	RIGG06728	-1.83524	12.0935	-2.25063	0.0298166	0.236912	-3.72019
34	1	9	01: O-21 AJ719684.1	RIGG00093	-0.9175	10.2215	-2.25189	0.0300136	0.237687	-3.72194
27	11	5	27: J-19 ENSGALT00000001010.1	RIGG10115	-0.74554	13.4847	-2.24837	0.0298401	0.236956	-3.72259
44	2	7	04: E-11 ChEST158c14	RIGG01157	-0.931207	8.58823	-2.21005	0.0339051	0.247572	-3.72307
30	18	11	46: O-08 ENSGALT00000020994.1	RIGG17100	-0.7898	8.65573	-2.17021	0.0385825	0.259858	-3.72332
33	3	20	08: L-09 ChEST417m18	RIGG02978	0.80946	13.8578	2.24762	0.0298919	0.237225	-3.72404
11	8	11	20: J-03 Contig_40_reverse	RIGG07474	-1.17286	12.0768	-2.24852	0.0299618	0.237635	-3.72424
43	21	1	53: F-23 ENSGALT00000028411.1	RIGG19869	-1.04006	10.6487	-2.25153	0.0301915	0.238047	-3.72486
32	7	21	19: A-20 ChEST957i16	RIGG06871	0.67266	10.216	2.24764	0.0300225	0.237687	-3.72593
32	9	3	22: A-20 ENSGALG00000003578.1	RIGG07998	-1.11988	9.3903	-2.23066	0.0316614	0.243017	-3.7265
26	6	12	15: G-19 ChEST742k14	RIGG05309	-0.5377	11.7891	-2.25132	0.0303678	0.23882	-3.7276
4	7	7	17: E-13 ChEST837g2	RIGG06045	0.821675	8.70007	2.22046	0.0335579	0.247104	-3.72843
17	1	11	02: D-17 ChEST1016e16	RIGG00677	0.760933	8.50389	2.20993	0.0343496	0.248363	-3.72872
21	20	2	50: P-18 ENSGALT00000025335.1	RIGG18703	0.73804	9.13556	2.25326	0.0305854	0.239692	-3.72898
17	4	6	09: H-17 ChEST484g11	RIGG03334	-0.685	13.0369	-2.24501	0.0300727	0.237799	-3.72906
21	15	4	38: D-06 ENSGALT00000012609.1	RIGG14114	-0.5281	11.1174	-2.25168	0.0305138	0.239356	-3.72937
37	3	14	07: P-10 ChEST359o7	RIGG02531	0.73678	12.9688	2.24456	0.0301034	0.237899	-3.72991
30	5	13	12: O-20 ChEST614h20	RIGG04322	-0.73616	11.5304	-2.2449	0.0302127	0.238047	-3.73119
24	11	11	28: E-18 ENSGALT00000001457.1	RIGG10278	-0.751858	8.26336	-2.21689	0.037203	0.25656	-3.73188
23	15	15	39: F-18 ENSGALT00000013765.1	RIGG14508	-0.756615	9.66814	-2.23437	0.0323178	0.244953	-3.73207
15	12	21	32: F-04 ENSGALT00000006010.1	RIGG11869	-0.969108	7.91538	-2.19391	0.0355859	0.251024	-3.73243
4	1	5	01: E-13 AJ719339.1	RIGG00030	0.66078	11.4002	2.24323	0.0301959	0.238047	-3.73246
23	17	13	44: F-18 ENSGALT00000018961.1	RIGG16387	-1.0399	8.13391	-2.16225	0.0389436	0.260696	-3.73359
13	11	6	27: P-04 ENSGALT00000000873.1	RIGG10048	-0.7344	12.2406	-2.22464	0.0317914	0.243629	-3.73367
17	4	4	09: D-17 ChEST47a19	RIGG03310	0.90631	9.09389	2.22895	0.0321238	0.244597	-3.73429
10	15	11	38: O-15 ENSGALT00000012259.1	RIGG14002	0.6842	10.7887	2.24193	0.0302865	0.238486	-3.73495
13	8	6	19: P-16 ChEST980a3	RIGG07046	0.679425	8.60201	2.23199	0.0324897	0.245408	-3.73647
44	18	19	47: M-11 ENSGALT00000021815.1	RIGG17372	-0.833525	10.1482	-2.22905	0.0323005	0.244953	-3.73656
40	2	8	04: E-22 ChEST175p16	RIGG01255	-1.27637	7.53195	-2.1128	0.0451437	0.277066	-3.73658
12	21	17	55: E-15 NM_001012533.1	RIGG20334	0.59962	12.2477	2.24085	0.0303619	0.23882	-3.73702
18	13	6	33: C-05 ENSGALT00000006495.1	RIGG12046	-1.1132	9.01501	-2.20489	0.0347349	0.249691	-3.73783
38	4	1	08: O-10 ChEST392f2	RIGG02813	0.70816	11.1265	2.24039	0.0303946	0.23882	-3.73792
12	1	17	02: M-15 chCCL20	RIGG00455	1.171	10.0188	2.22137	0.0320291	0.244503	-3.73982
21	13	13	33: P-18 ENSGALT00000007259.1	RIGG12311	-1.23517	8.31672	-2.16841	0.0376359	0.257814	-3.74248
30	1	17	02: O-20 ChEST1007h1	RIGG00562	1.3071	7.67084	2.11497	0.0470877	0.282012	-3.7429
43	12	5	30: F-11 ENSGALT00000004138.1	RIGG11214	-0.76536	9.90809	-2.23961	0.0307218	0.239719	-3.74329
2	5	12	12: O-01 ChEST598p22	RIGG04219	0.799833	8.31472	2.17086	0.0379449	0.258828	-3.74383
26	1	14	02: K-07 AJ851804.1	RIGG00439	0.8008	13.4266	2.23702	0.030631	0.239719	-3.74436
26	15	17	39: K-19 ENSGALT00000013291.1	RIGG14356	-0.66792	11.1347	-2.23744	0.0307346	0.239719	-3.74545
16	7	15	18: E-16 ChEST907k15	RIGG06516	-0.73716	9.5936	-2.23942	0.0310365	0.241216	-3.74789
1	2	1	03: L-01 ChEST148a8	RIGG01094	0.67651	10.3635	2.21687	0.032359	0.244983	-3.74826
35	11	1	27: B-21 ENSGALT00000000915.1	RIGG10068	-1.08438	9.24519	-2.23757	0.0310124	0.241171	-3.74923
36	20	10	51: M-21 ENSGALT00000025802.1	RIGG18881	-0.87802	11.1425	-2.23447	0.0308115	0.240112	-3.74925
39	2	15	05: F-10 ChEST232a21	RIGG01719	-0.53884	12.6513	-2.23433	0.0308215	0.240112	-3.74952
27	18	11	46: N-07 ENSGALT00000021549.1	RIGG17276	1.16743	7.76297	2.18256	0.0394685	0.261829	-3.75049
40	2	15	05: E-10 ChEST217m11	RIGG01626	-0.57862	13.5718	-2.23278	0.0309311	0.240823	-3.75247
35	14	3	35: F-09 ENSGALT00000009562.1	RIGG13094	0.66798	9.39628	2.23202	0.0309856	0.241105	-3.75394
27	15	12	39: B-07 ENSGALT00000013952.1	RIGG14573	-0.47544	11.2213	-2.2351	0.0311882	0.241397	-3.75394
7	7	14	18: F-02 ChEST916d16	RIGG06604	0.7532	9.66221	2.23395	0.0311219	0.241258	-3.75406
32	14	15	36: M-08 ENSGALT00000010299.1	RIGG13328	-0.95357	8.66003	-2.15472	0.0387798	0.260206	-3.75422
26	1	17	02: O-19 chCXCLi3	RIGG00468	-0.62112	11.0551	-2.23098	0.0310595	0.241252	-3.75592
48	20	8	51: I-24 ENSGALT00000025981.1	RIGG18952	-1.10603	10.2	-2.21292	0.032802	0.245604	-3.75765
30	11	10	28: G-08 ENSGALT00000001474.1	RIGG10285	0.5745	10.0583	2.23055	0.0312245	0.241436	-3.7586
15	22	5	56: J-04 Alien7_50	Alien7_50	-0.77732	10.6706	-2.2313	0.031311	0.241604	-3.7591
34	20	19	53: C-09 ENSGALT00000027707.1	RIGG19568	-0.52984	11.9096	-2.22974	0.0312826	0.241604	-3.76015
10	1	9	01: O-15 AJ719674.1	RIGG00090	-0.8254	10.3375	-2.2286	0.03123	0.241436	-3.76047
19	3	19	08: F-17 ChEST410e5	RIGG02946	0.62308	11.3922	2.22727	0.0313252	0.241604	-3.763
39	18	8	46: F-22 ENSGALT00000021113.1	RIGG17142	-0.929842	8.7757	-2.17803	0.0370957	0.256358	-3.76342
29	5	11	12: L-20 ChEST624e12	RIGG04393	0.71198	10.9605	2.22685	0.0313558	0.241699	-3.76381
38	1	16	02: O-10 ChEST1007c2	RIGG00558	0.61848	9.82644	2.22928	0.0316042	0.242902	-3.76498
10	18	18	47: K-15 ENSGALT00000021777.1	RIGG17362	-0.59954	12.5926	-2.22573	0.0314364	0.242131	-3.76594
43	3	2	06: F-11 ChEST301o7	RIGG02191	0.59904	10.7575	2.22556	0.0314487	0.242131	-3.76627
7	2	11	04: N-02 ChEST195i5	RIGG01388	0.56156	10.4148	2.23081	0.0318153	0.24367	-3.76645
28	4	2	08: M-19 ChEST37i2	RIGG02712	-0.73688	13.0666	-2.22517	0.0314767	0.242205	-3.767
31	10	17	26: J-08 ENSGALG00000017006.1	RIGG09639	-0.5704	10.9819	-2.22439	0.0315329	0.242495	-3.76849
9	15	16	39: L-03 ENSGALT00000014099.1	RIGG14630	1.47647	10.382	2.21345	0.0338594	0.247569	-3.77067
28	15	11	38: M-19 ENSGALT00000012230.1	RIGG13992	-0.66948	9.27023	-2.22841	0.0319887	0.244503	-3.77098
3	4	5	09: F-01 ChEST47f9	RIGG03314	0.641945	9.46016	2.20431	0.033297	0.246744	-3.77181
48	3	18	08: E-12 ChEST384k4	RIGG02755	0.81796	8.47377	2.2318	0.0322965	0.244953	-3.77201
48	11	11	28: E-24 ENSGALT00000001462.1	RIGG10281	-0.98816	10.3844	-2.22552	0.0318762	0.243995	-3.77211
15	12	8	30: J-16 ENSGALT00000003977.1	RIGG11146	0.586	11.3909	2.22244	0.0316746	0.243017	-3.77221
27	10	8	25: F-19 ENSGALG00000014681.1	RIGG09338	-0.84194	10.2766	-2.22105	0.0319104	0.244114	-3.77667
31	18	14	47: B-20 ENSGALT00000022147.1	RIGG17493	-0.798815	8.85204	-2.20573	0.0338458	0.247569	-3.77744
8	4	6	09: E-14 ChEST43k1	RIGG03132	1.03493	8.91563	2.144	0.0405038	0.264298	-3.78086
30	14	13	36: K-08 ENSGALT00000010264.1	RIGG13316	-0.63892	13.1137	-2.21856	0.032093	0.244517	-3.78141
42	19	21	50: K-23 ENSGALT00000024803.1	RIGG18495	0.70214	14.0613	2.21738	0.0320437	0.244503	-3.78183
33	5	18	13: L-09 ChEST678d19	RIGG04857	-0.7534	10.0481	-2.21921	0.0321875	0.244797	-3.78207
44	4	14	10: E-23 ChEST494f18	RIGG03418	-0.8267	13.0231	-2.21724	0.032054	0.244503	-3.7821
39	7	8	17: J-10 ChEST867e9	RIGG06255	0.62896	11.4914	2.2179	0.0321408	0.244597	-3.78265
18	20	1	50: O-05 ENSGALT00000024824.1	RIGG18510	-0.917505	8.66775	-2.20594	0.0344288	0.248363	-3.78447
30	3	7	06: O-20 ChEST279f2	RIGG02066	1.0791	7.60685	2.08523	0.0487837	0.285668	-3.78558
26	16	21	42: O-07 ENSGALT00000016421.1	RIGG15502	0.93835	7.41449	2.14187	0.0424959	0.269086	-3.78563
48	18	14	47: A-24 ENSGALT00000021907.1	RIGG17401	-0.945035	9.06369	-2.20517	0.0344882	0.248519	-3.7859
12	13	1	32: E-15 ENSGALT00000005511.1	RIGG11687	0.6118	12.6407	2.2152	0.0322042	0.244797	-3.78598
5	13	15	34: D-14 ENSGALT00000008164.1	RIGG12614	0.77783	8.97263	2.19934	0.0341556	0.247775	-3.78707
32	7	14	18: E-08 ChEST906o3	RIGG06512	-0.759445	9.25755	-2.20052	0.0342433	0.248249	-3.78708
45	11	7	27: P-24 ENSGALT00000000896.1	RIGG10058	-0.5699	12.0021	-2.21645	0.03239	0.244983	-3.78728
8	19	11	49: E-14 ENSGALT00000023948.1	RIGG18171	-0.7713	12.0292	-2.21373	0.0323127	0.244953	-3.78877
6	2	10	04: K-14 ChEST183d24	RIGG01287	0.54716	10.739	2.21457	0.0323867	0.244983	-3.78898
26	12	3	30: C-07 ENSGALT00000003341.1	RIGG10919	0.79921	8.71489	2.1971	0.0341589	0.247775	-3.78915
3	7	6	17: F-01 ChEST877l9	RIGG06322	1.0996	7.37247	2.11178	0.0467745	0.281567	-3.7896
11	1	3	01: B-15 AJ720706.1	RIGG00289	0.65652	11.7795	2.21359	0.0324591	0.245317	-3.79083
8	20	20	53: A-14 ENSGALT00000027946.1	RIGG19652	-0.781525	9.58665	-2.19615	0.0344009	0.248363	-3.79297
20	2	2	03: I-17 ChEST1028d3	RIGG00808	-0.53734	11.3629	-2.21227	0.0325565	0.245604	-3.79332
35	15	12	39: B-09 ENSGALT00000013953.1	RIGG14574	-0.64268	10.6004	-2.21124	0.0326331	0.245604	-3.79527
19	4	8	09: J-17 ChEST486e8	RIGG03346	0.853805	8.01403	2.19995	0.0348893	0.249734	-3.79546
36	6	8	14: M-21 ChEST696c11	RIGG04969	-0.54568	10.8874	-2.21316	0.0327843	0.245604	-3.79547
37	14	2	35: D-22 ENSGALT00000009226.1	RIGG12994	0.78416	10.8188	2.21085	0.0326621	0.245604	-3.79601
10	4	14	10: G-15 ChEST495g13	RIGG03426	1.04648	8.06221	2.12116	0.0443682	0.274277	-3.79622
19	11	17	29: B-17 ENSGALT00000003062.1	RIGG10818	-0.61644	12.6567	-2.20976	0.0326076	0.245604	-3.79631
43	6	9	15: B-11 ChEST768b7	RIGG05551	0.66338	10.7763	2.21228	0.0328497	0.245604	-3.79713
22	4	7	09: K-06 ChEST444i5	RIGG03164	-0.63382	10.7471	-2.21101	0.0327937	0.245604	-3.79757
28	14	6	35: I-19 ENSGALT00000008792.1	RIGG12840	0.74	9.921	2.21	0.032726	0.245604	-3.79763
31	16	13	41: N-08 ENSGALT00000015919.1	RIGG15302	-0.63478	13.2875	-2.20901	0.032663	0.245604	-3.79772
2	15	1	37: K-13 ENSGALT00000011157.1	RIGG13602	-1.07853	8.59428	-2.19731	0.0348804	0.249734	-3.79773
5	13	8	33: H-02 ENSGALT00000007098.1	RIGG12255	0.641435	9.5795	2.19127	0.0344481	0.248366	-3.79798
22	10	10	25: K-18 ENSGALG00000013049.1	RIGG09185	0.50138	10.2344	2.21042	0.0328376	0.245604	-3.79868
44	14	11	36: E-11 ENSGALT00000009869.1	RIGG13189	-0.8299	9.26424	-2.19523	0.0348413	0.249734	-3.79914
23	8	20	21: J-18 ENSGALG00000001764.1	RIGG07763	-0.6871	10.1174	-2.21199	0.0330294	0.246093	-3.79971
33	3	9	07: D-21 ChEST361m2	RIGG02560	1.02928	8.91735	2.21551	0.033297	0.246744	-3.7999
36	13	11	33: I-21 ENSGALT00000006616.1	RIGG12090	0.73854	11.4586	2.20739	0.0327844	0.245604	-3.8008
28	2	12	04: M-19 ChEST166k8	RIGG01209	-0.5255	12.8425	-2.20732	0.0327899	0.245604	-3.80094
13	2	4	03: P-16 ChEST134e17	RIGG01030	0.5729	12.2673	2.20711	0.0328056	0.245604	-3.80133
6	11	19	29: G-14 ENSGALT00000002549.1	RIGG10663	0.72216	10.311	2.20889	0.0329522	0.245797	-3.80158
17	14	11	36: H-05 ENSGALT00000010758.1	RIGG13479	-0.671	11.5403	-2.20685	0.0328252	0.245604	-3.80183
30	15	17	39: K-20 ENSGALT00000013583.1	RIGG14450	-0.55334	13.8878	-2.20681	0.0328276	0.245604	-3.80189
12	4	10	09: M-15 ChEST434h12	RIGG03086	-0.72284	10.1956	-2.20762	0.0329037	0.245794	-3.80213
27	12	2	29: N-19 ENSGALT00000003256.1	RIGG10890	-0.67198	11.5146	-2.20748	0.0329146	0.245794	-3.8024
18	5	4	11: O-05 ChEST551d13	RIGG03845	0.8383	13.4869	2.20649	0.0328517	0.245604	-3.8025
14	8	16	21: C-16 ENSGALG00000000784.1	RIGG07633	1.14327	7.80876	2.13426	0.0407993	0.265105	-3.80421
10	15	3	37: O-15 ENSGALT00000011247.1	RIGG13626	0.57726	9.74809	2.20747	0.0330589	0.246114	-3.80426
18	14	4	35: G-17 ENSGALT00000008742.1	RIGG12827	0.87524	12.9147	2.20522	0.0329475	0.245797	-3.80492
42	11	20	29: K-11 ENSGALT00000002338.1	RIGG10592	0.70414	8.8519	2.20858	0.0332852	0.246744	-3.80612
24	9	10	23: A-06 ENSGALG00000006426.1	RIGG08368	-0.73038	11.4453	-2.20416	0.0330274	0.246093	-3.80692
42	5	8	12: G-11 ChEST594l20	RIGG04177	-0.69216	9.42731	-2.20403	0.0331742	0.246613	-3.80892
9	15	10	38: P-03 ENSGALT00000013047.1	RIGG14278	0.59426	9.82023	2.20488	0.0332535	0.246744	-3.80914
42	9	1	21: O-23 ENSGALG00000000622.1	RIGG07614	-0.51354	11.4286	-2.20555	0.0333545	0.246744	-3.8098
3	18	16	47: F-13 ENSGALT00000022440.1	RIGG17607	0.67148	12.1427	2.2024	0.0331598	0.246613	-3.81024
40	19	14	49: M-10 ENSGALT00000024034.1	RIGG18217	1.24588	7.9141	2.07307	0.0500018	0.288588	-3.8107
2	13	9	33: G-13 ENSGALT00000006576.1	RIGG12074	0.61378	9.4965	2.20349	0.033359	0.246744	-3.81176
40	6	7	14: M-10 ChEST704p15	RIGG05057	-1.2027	10.3281	-2.18487	0.0351112	0.250696	-3.81178
3	15	19	39: N-13 ENSGALT00000014132.1	RIGG14647	0.6713	9.2966	2.1667	0.0365702	0.254652	-3.81223
39	15	21	40: B-22 ENSGALT00000014705.1	RIGG14862	0.67998	9.4375	2.20276	0.0334141	0.246744	-3.81313
31	8	13	20: N-08 Contig_220_reverse	RIGG07406	-0.97187	9.24013	-2.18885	0.0355419	0.251024	-3.81324
46	17	6	43: K-12 ENSGALT00000017659.1	RIGG15950	0.7746	10.3036	2.20146	0.0333688	0.246744	-3.81377
10	14	13	36: K-03 ENSGALT00000009966.1	RIGG13220	0.91798	9.64313	2.20126	0.0333839	0.246744	-3.81415
43	17	13	44: F-23 ENSGALT00000019264.1	RIGG16484	-0.7866	11.6949	-2.20023	0.0333243	0.246744	-3.81434
4	20	12	52: A-13 ENSGALT00000026681.1	RIGG19182	-0.73359	10.398	-2.18814	0.0355978	0.251024	-3.81454
15	18	8	46: F-16 ENSGALT00000021103.1	RIGG17139	0.97881	8.98798	2.18322	0.0352412	0.250812	-3.81482
14	7	12	18: C-04 ChEST905l7	RIGG06499	-0.55686	10.6831	-2.20284	0.0335595	0.247104	-3.81489
6	2	16	05: G-14 ChEST219m12	RIGG01640	-1.12712	9.98271	-2.20377	0.0336486	0.247472	-3.81515
31	7	14	18: F-08 ChEST917c23	RIGG06607	-1.12737	8.01347	-2.05641	0.0502614	0.288997	-3.81665
36	9	3	22: A-21 ENSGALG00000002747.1	RIGG07906	-0.58748	10.0014	-2.20235	0.0337569	0.247472	-3.81782
9	1	15	02: L-15 ChEST1021k17	RIGG00724	0.770413	8.91874	2.15619	0.0379935	0.259025	-3.81792
38	14	9	36: C-10 ENSGALT00000010106.1	RIGG13270	-0.57798	11.014	-2.19706	0.0335659	0.247104	-3.82033
4	1	16	02: M-01 AY729025.1	RIGG00448	-0.7355	13.158	-2.19697	0.033573	0.247104	-3.82051
1	10	11	25: P-01 ENSGALG00000015019.1	RIGG09389	-1.07215	8.48636	-2.10614	0.0430899	0.270892	-3.82052
28	17	10	44: A-07 ENSGALT00000018322.1	RIGG16171	-0.814265	9.59566	-2.17981	0.035512	0.251024	-3.82112
14	20	17	52: O-04 ENSGALT00000027129.1	RIGG19354	-1.03935	8.30674	-2.11494	0.044122	0.27359	-3.82254
15	8	9	20: F-04 Contig_154_reverse	RIGG07356	-0.99603	8.95315	-2.18099	0.0357717	0.251702	-3.82307
29	2	4	03: P-20 ChEST135b10	RIGG01032	-0.57394	12.8373	-2.19524	0.0337052	0.247472	-3.82376
1	19	1	48: D-13 ENSGALT00000023363.1	RIGG17972	-0.59798	13.5835	-2.19453	0.0337599	0.247472	-3.82511
32	4	7	09: I-08 ChEST442j11	RIGG03153	-1.01871	8.39489	-2.11781	0.042841	0.270594	-3.82525
17	16	1	40: H-05 ENSGALT00000015054.1	RIGG14984	-0.6812	12.3865	-2.19482	0.0338762	0.247569	-3.82628
8	18	2	45: I-14 ENSGALT00000019848.1	RIGG16692	-0.67694	11.5005	-2.19331	0.0338539	0.247569	-3.82741
6	20	13	52: G-02 ENSGALT00000026993.1	RIGG19305	0.64352	11.0052	2.19587	0.0340927	0.247775	-3.82798
44	11	12	28: I-11 ENSGALT00000001279.1	RIGG10205	0.69662	10.5701	2.19289	0.033886	0.247569	-3.82819
31	14	6	35: J-20 ENSGALT00000009347.1	RIGG13028	-0.62764	10.9533	-2.19554	0.0341177	0.247775	-3.82858
38	8	1	19: G-10 ChEST962n14	RIGG06901	-0.54246	12.9728	-2.19294	0.0340203	0.247775	-3.8298
28	8	15	21: A-07 Contig_74_reverse	RIGG07523	-0.939733	8.51363	-2.1054	0.0468214	0.281567	-3.82985
39	8	1	19: F-10 ChEST973f7	RIGG06984	0.81336	13.785	2.19092	0.0340382	0.247775	-3.83191
24	8	20	21: I-18 ENSGALG00000001082.1	RIGG07670	0.773692	8.25202	2.13751	0.040261	0.264256	-3.83204
26	18	7	46: G-07 ENSGALT00000020592.1	RIGG16958	0.81702	12.8674	2.19169	0.034117	0.247775	-3.83216
47	15	5	38: B-24 ENSGALT00000012591.1	RIGG14111	-0.73784	10.2083	-2.19453	0.0343569	0.248363	-3.83245
18	16	1	40: G-05 ENSGALT00000014258.1	RIGG14701	0.6868	11.164	2.19046	0.0340742	0.247775	-3.83278
26	4	8	09: K-19 ChEST433f3	RIGG03077	-0.63756	11.534	-2.18995	0.0341133	0.247775	-3.83373
36	21	1	53: E-21 ENSGALT00000027757.1	RIGG19586	0.81696	10.1253	2.18982	0.0341237	0.247775	-3.83399
44	18	16	47: E-23 ENSGALT00000021685.1	RIGG17330	-0.771415	9.17432	-2.17537	0.0364144	0.254186	-3.83555
19	8	7	20: B-05 Contig_254_reverse	RIGG07428	0.63954	11.1407	2.18923	0.034308	0.248363	-3.83678
37	12	3	30: D-10 ENSGALT00000003894.1	RIGG11108	0.58716	10.1898	2.19698	0.0349066	0.249734	-3.83682
28	10	8	25: E-19 ENSGALG00000012033.1	RIGG09057	-0.89175	8.21904	-2.13262	0.0404524	0.264286	-3.83823
44	10	15	26: E-11 ENSGALG00000015266.1	RIGG09429	-0.5252	11.9772	-2.18835	0.0343766	0.248363	-3.83844
6	8	1	19: G-02 ChEST961j23	RIGG06897	0.66596	12.0693	2.18811	0.034395	0.248363	-3.83888
37	11	1	27: D-22 ENSGALT00000000680.1	RIGG09986	-0.57562	12.1508	-2.18707	0.0343374	0.248363	-3.83915
28	17	12	44: E-07 ENSGALT00000018395.1	RIGG16195	0.74898	12.4582	2.186	0.0344213	0.248363	-3.84117
10	1	11	02: C-15 AJ851541.1	RIGG00395	0.7289	8.69939	2.19175	0.0349225	0.249734	-3.84185
1	8	16	21: D-13 ENSGALG00000002114.1	RIGG07820	-0.694227	8.76247	-2.14716	0.0396753	0.262473	-3.84351
4	7	6	17: E-01 ChEST836k22	RIGG06039	0.63778	11.6296	2.1842	0.0347015	0.249666	-3.84623
23	5	13	12: N-18 ChEST625e21	RIGG04404	-0.61148	10.0783	-2.18816	0.0352033	0.250788	-3.8485
9	7	10	17: P-03 ChEST885e19	RIGG06382	1.2633	7.64191	2.06534	0.049786	0.288404	-3.84874
2	11	8	28: C-01 ENSGALT00000001155.1	RIGG10164	-0.83174	13.6485	-2.18178	0.0347524	0.249691	-3.8491
38	6	19	16: G-10 ChEST79p16	RIGG05773	0.59578	11.0422	2.1835	0.0349026	0.249734	-3.84928
16	5	6	12: A-04 ChEST59f15	RIGG04231	-0.68734	12.1556	-2.18349	0.0349036	0.249734	-3.8493
47	17	16	44: N-12 ENSGALT00000019115.1	RIGG16432	-0.7668	10.8579	-2.18162	0.0347648	0.249691	-3.84939
11	6	1	14: B-03 ChEST725g2	RIGG05171	0.53414	10.9377	2.18107	0.0348087	0.249734	-3.85044
12	22	7	56: M-03 atc01	atc01	-1.52383	9.06327	-2.04983	0.0543324	0.299648	-3.85059
4	18	19	47: M-01 ENSGALT00000021805.1	RIGG17367	1.5252	7.24976	2.0337	0.0568716	0.304689	-3.85305
28	8	19	21: I-07 ENSGALG00000000215.1	RIGG07570	-0.91549	9.87003	-2.16108	0.0368665	0.255711	-3.85373
28	7	14	18: E-07 ChEST891l5	RIGG06419	-0.640245	7.92274	-2.17474	0.0382083	0.259281	-3.85584
4	1	6	01: I-01 AJ719421.1	RIGG00047	0.52938	12.3904	2.17805	0.0350474	0.250491	-3.85609
28	18	20	47: M-19 ENSGALT00000021822.1	RIGG17376	-0.7202	8.46881	-2.14152	0.0404322	0.264286	-3.85611
38	7	15	18: G-22 ChEST909i15	RIGG06531	0.66046	13.9248	2.17692	0.0351378	0.250696	-3.85822
35	9	15	23: J-21 ENSGALG00000008455.1	RIGG08612	0.89228	10.7303	2.17673	0.0351524	0.250696	-3.85856
44	4	15	10: I-11 ChEST496l3	RIGG03436	-0.6418	9.09465	-2.17939	0.0353829	0.250812	-3.85878
4	19	3	48: E-13 ENSGALT00000022657.1	RIGG17702	0.63096	9.78294	2.17925	0.0353944	0.250812	-3.85905
27	21	13	54: N-19 NM_001007479.1	RIGG20290	0.74036	13.1992	2.17627	0.0351897	0.250788	-3.85944
10	18	5	46: C-03 ENSGALT00000020516.1	RIGG16933	-0.78578	10.5729	-2.17663	0.0353008	0.250812	-3.8604
42	17	17	44: O-23 ENSGALT00000018590.1	RIGG16262	1.1322	7.24874	2.07565	0.0524137	0.295105	-3.86041
42	16	2	40: G-23 ENSGALT00000014274.1	RIGG14710	-0.53266	12.7296	-2.17621	0.0353341	0.250812	-3.86118
42	13	4	32: O-11 ENSGALT00000005692.1	RIGG11744	-0.67182	10.731	-2.17708	0.0354123	0.250812	-3.86128
37	1	3	01: D-22 AJ720298.1	RIGG00210	0.7324	12.0795	2.17459	0.0353234	0.250812	-3.86258
25	14	5	35: L-07 ENSGALT00000009662.1	RIGG13129	-0.59842	11.3368	-2.17447	0.0353332	0.250812	-3.86281
15	11	6	27: N-04 ENSGALT00000000821.1	RIGG10036	0.53202	10.3365	2.15707	0.0373652	0.256871	-3.86291
11	19	1	48: B-15 ENSGALT00000023333.1	RIGG17961	-0.6461	13.2627	-2.17414	0.0353596	0.250812	-3.86343
31	16	18	42: F-20 ENSGALT00000016831.1	RIGG15637	-0.51564	9.86278	-2.17968	0.0358759	0.252031	-3.86422
14	14	7	35: O-04 ENSGALT00000009109.1	RIGG12962	-0.4905	12.2893	-2.17359	0.0354032	0.250812	-3.86444
4	13	19	34: I-13 ENSGALT00000007707.1	RIGG12461	-0.79504	10.4606	-2.17343	0.0354163	0.250812	-3.86475
43	15	5	38: B-23 ENSGALT00000012868.1	RIGG14205	0.70424	13.5688	2.17315	0.0354387	0.250835	-3.86527
2	18	19	47: O-01 ENSGALT00000021830.1	RIGG17379	0.6233	12.3676	2.17266	0.0354779	0.250978	-3.86619
9	20	11	52: D-03 ENSGALT00000027458.1	RIGG19471	0.64976	13.4329	2.17291	0.0355989	0.251024	-3.86736
15	1	4	01: F-04 AJ720310.1	RIGG00213	0.899533	7.89163	2.10163	0.0446608	0.275502	-3.86779
7	5	4	11: N-02 ChEST574m20	RIGG04020	0.6492	11.9191	2.17144	0.035576	0.251024	-3.86847
44	3	20	08: I-11 ChEST377e1	RIGG02684	-0.72982	9.59141	-2.1732	0.0357229	0.251528	-3.86851
30	8	18	21: G-20 ENSGALG00000001037.1	RIGG07659	1.29957	8.52558	2.06485	0.0476311	0.283722	-3.86928
38	14	13	36: K-10 ENSGALT00000010268.1	RIGG13317	-1.21325	7.62729	-2.07786	0.0489984	0.286161	-3.86938
25	18	11	46: P-07 ENSGALT00000021571.1	RIGG17288	-0.850407	9.24899	-2.12619	0.0405858	0.264551	-3.87137
45	6	2	14: D-24 ChEST711a9	RIGG05099	-0.74198	9.35739	-2.1755	0.0362116	0.25361	-3.87195
25	9	9	22: P-19 ENSGALG00000005779.1	RIGG08270	-0.54654	12.8072	-2.16956	0.0357277	0.251528	-3.87199
48	8	20	21: I-24 ENSGALG00000001093.1	RIGG07673	0.71224	10.5888	2.1691	0.0359058	0.252107	-3.87446
25	14	17	37: D-07 ENSGALT00000011820.1	RIGG13832	-0.713675	9.11415	-2.13318	0.0395815	0.26211	-3.87473
18	21	13	54: O-17 ggTRAIL	RIGG20019	-0.639	13.2807	-2.16809	0.0358466	0.252031	-3.87473
40	18	11	46: M-10 ENSGALT00000020960.1	RIGG17089	0.80834	8.71786	2.17069	0.0360812	0.252961	-3.87497
11	1	2	01: B-03 AJ720671.1	RIGG00283	0.69732	8.78586	2.17238	0.0362817	0.25361	-3.87566
39	9	11	23: B-22 ENSGALG00000007362.1	RIGG08470	-0.88946	10.8203	-2.16922	0.0360442	0.252944	-3.87592
15	13	16	34: F-04 ENSGALT00000008187.1	RIGG12621	0.49564	9.58191	2.16872	0.0360852	0.252961	-3.87686
36	2	1	03: I-09 ChEST1027o6	RIGG00804	-0.856575	10.0003	-2.15176	0.0383672	0.259858	-3.87852
11	5	14	13: B-03 ChEST668k3	RIGG04795	-1.37779	9.46091	-2.08176	0.0454092	0.278163	-3.87867
12	14	7	35: M-03 ENSGALT00000008831.1	RIGG12856	-0.6018	9.20341	-2.17473	0.0368874	0.255711	-3.88024
3	12	14	31: F-13 ENSGALT00000005243.1	RIGG11592	1.11488	7.98362	2.08496	0.0459409	0.279857	-3.88038
46	11	9	28: C-24 ENSGALT00000001441.1	RIGG10269	0.61794	9.47535	2.16942	0.0365216	0.254529	-3.88112
40	7	11	17: M-22 ChEST85o20	RIGG06191	0.57408	10.795	2.16346	0.0362241	0.25361	-3.88339
26	16	20	42: K-19 ENSGALT00000016368.1	RIGG15485	0.75925	8.28622	2.07359	0.0473822	0.283003	-3.8846
32	7	5	17: A-20 ChEST849c3	RIGG06119	-0.80098	14.6384	-2.1628	0.036278	0.25361	-3.88462
22	10	19	26: O-06 ENSGALG00000016531.1	RIGG09580	-0.46918	12.8061	-2.16261	0.0362933	0.25361	-3.88497
37	1	4	01: H-10 AJ720388.1	RIGG00228	-0.954165	9.26242	-2.14678	0.0385937	0.259858	-3.8855
43	18	3	45: N-11 ENSGALT00000020432.1	RIGG16902	-0.64952	9.81338	-2.16356	0.036506	0.254529	-3.88645
11	19	2	48: F-03 ENSGALT00000023371.1	RIGG17979	1.02825	8.26224	2.06889	0.0472257	0.282581	-3.88734
7	14	13	36: J-02 ENSGALT00000010508.1	RIGG13395	0.59866	13.9794	2.16129	0.0364017	0.254186	-3.88743
42	7	20	19: C-11 ChEST940k13	RIGG06785	-1.37532	14.6005	-2.16045	0.0364709	0.254445	-3.889
13	2	8	04: H-16 ChEST192c20	RIGG01359	0.858117	7.92361	2.06535	0.0502648	0.288997	-3.88916
1	6	4	14: H-13 ChEST72i21	RIGG05211	0.66922	12.7449	2.16087	0.0365779	0.254652	-3.88979
9	1	3	01: D-15 AJ720755.1	RIGG00301	0.5805	11.9451	2.13884	0.0384318	0.259858	-3.89119
48	9	9	22: M-24 ENSGALG00000004285.1	RIGG08072	-0.90264	10.9742	-2.16163	0.0368214	0.255671	-3.89177
11	1	7	01: J-15 AJ721009.1	RIGG00337	1.0254	7.89014	2.05098	0.0490484	0.286199	-3.89182
4	5	1	11: E-13 ChEST545k9	RIGG03790	0.91925	7.84351	2.05905	0.0499891	0.288588	-3.89226
44	18	9	46: I-11 ENSGALT00000020626.1	RIGG16972	-1.11173	8.22848	-2.08641	0.0476751	0.283722	-3.89328
10	1	7	01: K-15 AJ719535.1	RIGG00066	0.72242	9.36734	2.16062	0.036905	0.255711	-3.89365
11	9	14	23: J-03 ENSGALG00000008404.1	RIGG08603	-0.73532	13.892	-2.15727	0.036733	0.255475	-3.89491
34	1	21	03: G-21 ChEST1027e13	RIGG00798	0.8323	9.35791	2.15969	0.0369814	0.255971	-3.89536
4	13	13	33: M-13 ENSGALT00000006688.1	RIGG12110	-0.8846	14.033	-2.1567	0.0367807	0.255658	-3.89598
24	1	9	01: M-18 AJ720098.1	RIGG00173	0.6784	9.48656	2.15925	0.0370186	0.256094	-3.89619
40	13	2	32: I-10 ENSGALT00000005831.1	RIGG11801	-0.6058	12.7224	-2.15741	0.0368644	0.255711	-3.89623
23	17	2	43: B-06 ENSGALT00000017745.1	RIGG15982	-0.928767	7.48491	-2.08818	0.0466647	0.281567	-3.89626
26	11	16	29: C-07 ENSGALT00000002220.1	RIGG10543	0.74786	13.8294	2.15636	0.0368086	0.255671	-3.8966
42	15	13	39: C-23 ENSGALT00000013149.1	RIGG14311	-0.953225	9.18941	-2.14651	0.0397314	0.262473	-3.89739
48	20	15	52: I-12 ENSGALT00000027059.1	RIGG19322	0.60974	8.52178	2.1462	0.0397575	0.262473	-3.89793
20	11	14	28: M-05 ENSGALT00000001324.1	RIGG10225	-0.7845	8.72412	-2.16462	0.037717	0.257942	-3.89873
13	9	20	24: H-04 ENSGALG00000010594.1	RIGG08873	0.75175	9.41412	2.1362	0.0389717	0.260696	-3.89923
33	8	16	21: D-21 ENSGALG00000002136.1	RIGG07824	-0.59566	12.5809	-2.15447	0.0369657	0.255971	-3.90012
21	15	16	39: L-06 ENSGALT00000013845.1	RIGG14537	-0.66315	9.42426	-2.13849	0.0393063	0.26173	-3.90051
6	19	2	48: G-02 ENSGALT00000022898.1	RIGG17801	-1.03282	10.9058	-2.15568	0.0371571	0.256513	-3.90106
1	3	17	08: D-13 ChEST40h12	RIGG02932	1.574	7.76686	2.00001	0.0568697	0.304689	-3.90198
10	8	7	20: C-03 ChEST98h5	RIGG07157	0.54548	11.163	2.15305	0.0370842	0.256358	-3.90276
7	5	16	13: F-02 ChEST663b16	RIGG04723	0.55696	10.4131	2.15449	0.0372563	0.256625	-3.90327
27	2	2	03: J-19 ChEST147g5	RIGG01091	0.73304	10.2936	2.15429	0.037273	0.256625	-3.90364
29	6	19	16: H-08 ChEST812j8	RIGG05866	-0.50834	13.2885	-2.1523	0.0371464	0.256513	-3.90414
39	13	19	34: J-22 ENSGALT00000008295.1	RIGG12654	-0.68947	9.78566	-2.1334	0.0392151	0.261527	-3.90433
44	19	3	48: E-23 ENSGALT00000022679.1	RIGG17707	-0.47128	12.7064	-2.15181	0.0371878	0.25656	-3.90506
8	13	12	33: M-02 ENSGALT00000006954.1	RIGG12197	-1.11192	8.03024	-2.06226	0.0523184	0.294947	-3.90662
35	16	6	40: N-21 ENSGALT00000015194.1	RIGG15028	0.58536	13.0739	2.15059	0.0372898	0.256625	-3.90732
17	17	12	44: H-05 ENSGALT00000019269.1	RIGG16487	-0.74598	14.0033	-2.15059	0.0372904	0.256625	-3.90734
28	19	7	48: M-19 ENSGALT00000022789.1	RIGG17752	-0.46228	12.196	-2.15142	0.0373637	0.256871	-3.90734
45	7	5	17: D-24 ChEST864b4	RIGG06226	-0.87925	8.94593	-2.06131	0.0489707	0.286161	-3.90743
26	12	13	31: G-07 ENSGALT00000004436.1	RIGG11319	0.67708	8.70871	2.13494	0.0398145	0.262473	-3.90892
27	8	13	20: N-07 Contig_58_reverse	RIGG07500	0.64556	9.0847	2.13154	0.0395461	0.262008	-3.9094
6	15	20	40: C-02 ENSGALT00000014409.1	RIGG14770	0.59066	11.9902	2.14875	0.0375877	0.257814	-3.91227
34	6	20	16: G-21 ChEST790o7	RIGG05686	0.77834	13.1912	2.14778	0.0375267	0.257814	-3.91255
4	10	7	25: E-01 ENSGALG00000011966.1	RIGG09048	0.58926	10.8166	2.14841	0.0376169	0.257814	-3.91291
47	5	7	12: B-24 ChEST617p10	RIGG04335	0.79678	10.8596	2.14814	0.0376395	0.257814	-3.91341
35	5	18	13: J-09 ChEST674g20	RIGG04845	-0.52398	11.0513	-2.15083	0.0378879	0.258661	-3.91351
25	10	19	26: P-07 ENSGALT00000000173.1	RIGG09768	1.14229	8.06475	2.09626	0.045171	0.277091	-3.91362
13	2	5	04: D-04 ChEST189a16	RIGG01329	0.9784	9.02364	2.1135	0.0417283	0.267487	-3.91362
28	21	14	55: A-07 NM_001007953.1	RIGG20306	0.67828	10.708	2.14716	0.0375789	0.257814	-3.91369
42	6	10	15: C-23 ChEST740f24	RIGG05287	0.62548	9.79773	2.14755	0.0376898	0.257942	-3.91451
32	9	16	23: M-08 ENSGALG00000007054.1	RIGG08441	-0.642345	9.72548	-2.12765	0.039719	0.262473	-3.91477
42	15	18	39: O-11 ENSGALT00000013370.1	RIGG14376	0.8361	14.1299	2.14648	0.037636	0.257814	-3.91495
3	9	16	23: N-01 ENSGALG00000008523.1	RIGG08626	0.581365	10.3851	2.12848	0.0398157	0.262473	-3.91496
17	15	12	39: D-05 ENSGALT00000013982.1	RIGG14584	-0.912	9.71801	-2.15071	0.0380742	0.259281	-3.9156
25	3	9	07: D-19 ChEST361i21	RIGG02559	-1.09622	9.79125	-2.14917	0.0380284	0.259129	-3.91657
25	20	21	53: H-07 ENSGALT00000028419.1	RIGG19873	-0.6494	11.1913	-2.14927	0.0381956	0.259281	-3.91823
7	21	8	54: F-02 NM_001006244.1	RIGG20140	0.70936	10.9997	2.14508	0.0378988	0.258661	-3.91907
26	15	14	39: G-07 ENSGALT00000013189.1	RIGG14326	0.68668	13.936	2.14421	0.0378288	0.258572	-3.91916
41	15	21	40: D-23 ENSGALT00000015013.1	RIGG14969	-0.60176	12.7082	-2.14336	0.0379008	0.258661	-3.92073
16	20	5	51: E-04 ENSGALT00000025901.1	RIGG18919	-0.5932	9.89058	-2.15118	0.0386248	0.259858	-3.92092
46	14	14	36: K-24 ENSGALT00000010289.1	RIGG13324	-0.83184	8.62965	-2.14852	0.0384454	0.259858	-3.92155
29	8	8	20: D-20 Contig_150_reverse	RIGG07352	0.69866	12.2368	2.14229	0.0381362	0.259281	-3.92422
[truncated: 11,159 more rows]

## Sheet: MM8_PM8
Block	Row	Column	Gene.Name	Name.descr	logFC	AveExpr	t	P.Value	adj.P.Val	B
20	9	5	22: E-17 ENSGALG00000002960.1	RIGG07927	-2.71552	12.0273	-8.92193	2.92e-11	3.85e-07	15.3891
46	11	17	29: C-24 ENSGALT00000002493.1	RIGG10644	2.42856	11.178	8.12115	4.41e-10	2.9e-06	12.8502
2	4	12	10: C-13 ChEST492c4	RIGG03401	-2.50634	12.3855	-7.50109	2.76e-09	1.21e-05	11.1193
22	13	1	32: G-18 ENSGALT00000005809.1	RIGG11793	-2.22976	11.4934	-7.01204	1.37e-08	3.13e-05	9.60292
18	11	13	28: K-17 ENSGALT00000001318.1	RIGG10219	-2.28634	11.3632	-7.04788	1.38e-08	3.13e-05	9.60041
20	19	9	49: A-17 ENSGALT00000023590.1	RIGG18056	-1.74398	12.3988	-6.66485	4.32e-08	7.41e-05	8.51695
26	4	5	09: G-07 ChEST42h9	RIGG03047	-2.45032	10.3879	-6.67975	4.6e-08	7.41e-05	8.46425
42	16	21	42: O-11 ENSGALT00000016423.1	RIGG15504	-2.32225	9.65057	-6.68526	5.07e-08	7.41e-05	8.36051
46	18	17	47: K-12 ENSGALT00000022052.1	RIGG17454	1.89504	11.4504	6.59919	5.99e-08	7.88e-05	8.21467
32	16	1	40: E-08 ENSGALT00000014473.1	RIGG14785	-6.06495	8.31593	-8.34065	1.43e-08	3.13e-05	8.17617
39	17	9	43: N-22 ENSGALT00000017979.1	RIGG16061	1.58936	10.531	6.53107	8.35e-08	9.98e-05	7.90681
26	16	4	40: K-19 ENSGALT00000014318.1	RIGG14732	1.50177	10.5834	6.44747	1.09e-07	0.000110725	7.6376
14	5	18	13: K-04 ChEST658k22	RIGG04666	-2.95731	9.16705	-6.63766	9.67e-08	0.000106035	7.63281
11	5	9	12: F-15 ChEST630e23	RIGG04449	-1.47698	13.1766	-6.20925	1.96e-07	0.000184163	7.08529
28	10	12	25: M-19 ENSGALG00000012394.1	RIGG09105	-2.02532	13.5433	-6.17482	2.2e-07	0.000192696	6.97698
18	1	7	01: K-17 AJ719536.1	RIGG00067	-2.0432	13.2578	-6.12605	2.58e-07	0.000201869	6.82355
13	17	18	45: D-04 ENSGALT00000020009.1	RIGG16745	-1.70642	12.3949	-6.12311	2.61e-07	0.000201869	6.81429
36	18	5	46: A-09 ENSGALT00000020489.1	RIGG16924	2.45176	7.95182	6.40612	2.88e-07	0.000207271	6.77745
19	14	12	36: F-17 ENSGALT00000010722.1	RIGG13473	-1.69286	11.815	-6.07798	3.03e-07	0.000207271	6.67233
14	18	18	47: K-16 ENSGALT00000022056.1	RIGG17456	-2.13096	13.1429	-6.06619	3.15e-07	0.000207271	6.63523
39	12	11	31: B-10 ENSGALT00000004865.1	RIGG11471	1.7089	11.1406	5.98295	4.52e-07	0.000274203	6.29981
38	21	8	54: G-10 IL-16	RIGG20061	1.80872	9.44423	6.00541	4.58e-07	0.000274203	6.2928
46	6	2	14: C-24 ChEST69m12	RIGG05005	1.52854	11.4379	5.92347	5.06e-07	0.00028938	6.1865
13	5	18	13: L-04 ChEST665j5	RIGG04760	-2.6732	9.38202	-5.95246	5.44e-07	0.000295845	6.12712
31	12	10	30: N-20 ENSGALT00000004046.1	RIGG11172	-1.74106	10.419	-5.89166	5.62e-07	0.000295845	6.08653
12	12	7	30: I-03 ENSGALT00000003435.1	RIGG10953	1.4671	10.7571	5.91879	6.07e-07	0.000307272	6.02654
20	21	15	55: A-17 NM_001008440.1	RIGG20311	2.17584	11.1499	5.85208	6.41e-07	0.000312336	5.96219
31	12	21	32: F-08 ENSGALT00000006014.1	RIGG11871	-1.993	10.5022	-5.82237	7.65e-07	0.000359557	5.8007
15	19	2	48: F-04 ENSGALT00000023114.1	RIGG17885	-1.57446	11.3479	-5.76587	8.53e-07	0.000386935	5.69151
29	20	1	50: P-08 ENSGALT00000025322.1	RIGG18698	1.77388	10.6504	5.70038	1.14e-06	0.000500332	5.42199
35	16	6	40: N-21 ENSGALT00000015194.1	RIGG15028	1.54276	13.0739	5.66805	1.18e-06	0.000500332	5.38479
2	12	14	31: G-13 ENSGALT00000004441.1	RIGG11322	-1.47278	12.1705	-5.64847	1.26e-06	0.000517111	5.32345
6	7	16	18: K-02 ChEST910f11	RIGG06545	-1.68296	11.0825	-5.62863	1.34e-06	0.00053543	5.26132
18	18	19	47: O-05 ENSGALT00000021837.1	RIGG17381	-1.87868	12.1574	-5.57741	1.59e-06	0.000589925	5.101
26	18	17	47: K-07 ENSGALT00000021768.1	RIGG17358	-1.44284	10.9344	-5.5676	1.64e-06	0.000589925	5.07034
15	2	18	05: J-16 ChEST235h1	RIGG01746	-1.98958	12.0653	-5.581	1.69e-06	0.000589925	5.05197
45	12	7	30: L-12 ENSGALT00000004005.1	RIGG11156	1.56954	10.5408	5.61594	1.75e-06	0.000589925	5.03102
15	12	10	30: N-16 ENSGALT00000004044.1	RIGG11170	-1.71758	11.5513	-5.5092	1.99e-06	0.000635336	4.88779
19	3	12	07: J-05 ChEST368b6	RIGG02587	-1.49428	13.7864	-5.50264	2.04e-06	0.000635336	4.86729
11	8	16	21: B-15 ENSGALG00000002029.1	RIGG07809	-2.07406	10.7241	-5.5185	2.07e-06	0.000635336	4.85853
4	19	15	49: M-13 ENSGALT00000023811.1	RIGG18125	-4.05815	9.12352	-5.90478	1.58e-06	0.000589925	4.80901
20	9	9	22: M-17 ENSGALG00000003416.1	RIGG07975	-1.93814	11.1034	-5.50073	2.19e-06	0.000635336	4.80358
39	9	11	23: B-22 ENSGALG00000007362.1	RIGG08470	-2.26282	10.8203	-5.51859	2.22e-06	0.000635336	4.79849
13	16	5	40: P-04 ENSGALT00000014928.1	RIGG14936	-1.7896	13.7738	-5.47405	2.24e-06	0.000635336	4.77804
6	17	18	45: C-02 ENSGALT00000019742.1	RIGG16650	-1.60208	12.2596	-5.47399	2.24e-06	0.000635336	4.77783
22	8	18	21: G-18 ENSGALG00000001033.1	RIGG07658	-2.00624	11.764	-5.49005	2.27e-06	0.000635336	4.77057
18	10	12	25: O-17 ENSGALG00000012511.1	RIGG09115	-2.5053	9.16386	-5.75876	1.75e-06	0.000589925	4.72712
45	20	4	51: D-24 ENSGALT00000026167.1	RIGG19011	1.91306	10.3011	5.52211	2.55e-06	0.000670124	4.68194
18	7	20	19: C-05 ChEST93n5	RIGG06782	-1.57142	12.8604	-5.43499	2.54e-06	0.000670124	4.65619
15	16	1	40: F-04 ENSGALT00000014744.1	RIGG14877	-2.0133	10.5642	-5.42875	2.77e-06	0.000715118	4.58118
23	2	13	05: B-06 ChEST22g10	RIGG01694	1.70418	12.4277	5.39893	2.86e-06	0.00072485	4.54377
48	5	12	12: M-12 ChEST611d13	RIGG04306	1.6519	13.3852	5.3415	3.46e-06	0.000842395	4.36502
27	4	1	08: N-07 ChEST41k5	RIGG02989	-1.96339	10.5163	-5.36964	3.59e-06	0.000842395	4.35128
39	18	15	47: F-10 ENSGALT00000022202.1	RIGG17512	2.02156	9.61053	5.38943	3.61e-06	0.000842395	4.34538
17	4	6	09: H-17 ChEST484g11	RIGG03334	-1.62486	13.0369	-5.32529	3.65e-06	0.000842395	4.31459
28	11	3	27: E-19 ENSGALT00000000263.1	RIGG09808	1.48914	12.1373	5.31823	3.73e-06	0.000846071	4.29267
6	18	18	47: K-14 ENSGALT00000022055.1	RIGG17455	2.19406	13.875	5.33033	3.82e-06	0.000846071	4.2777
33	15	3	37: P-21 ENSGALT00000012019.1	RIGG13911	2.0865	9.11186	5.38012	3.99e-06	0.000846071	4.25726
7	13	2	32: J-02 ENSGALT00000006074.1	RIGG11892	-1.48152	12.4632	-5.30347	3.92e-06	0.000846071	4.24679
44	16	3	40: I-11 ENSGALT00000014282.1	RIGG14716	1.28456	12.0091	5.31728	3.98e-06	0.000846071	4.23753
24	6	3	14: E-06 ChEST6a15	RIGG05008	-2.22978	12.5579	-5.29146	4.08e-06	0.0008508	4.20948
43	10	4	24: N-23 ENSGALG00000011605.1	RIGG09012	-5.45355	7.66708	-6.27249	2.52e-06	0.000670124	4.20934
11	18	16	47: F-15 ENSGALT00000022441.1	RIGG17608	-1.5069	11.4471	-5.30564	4.14e-06	0.0008508	4.20172
21	15	4	38: D-06 ENSGALT00000012609.1	RIGG14114	-2.22732	11.1174	-5.48292	3.37e-06	0.000837527	4.18976
7	9	7	22: J-14 ENSGALG00000004801.1	RIGG08138	-1.93283	10.6521	-5.33208	4.33e-06	0.000856412	4.18096
10	1	9	01: O-15 AJ719674.1	RIGG00090	-1.95562	10.3375	-5.28022	4.23e-06	0.000856412	4.17458
15	12	7	30: J-04 ENSGALT00000003962.1	RIGG11140	-1.77698	11.9501	-5.28953	4.36e-06	0.000856412	4.15214
18	2	13	05: C-05 ChEST207f10	RIGG01518	-1.6591	10.3138	-5.34567	4.44e-06	0.000859931	4.13849
7	8	8	20: B-14 Contig_137_reverse	RIGG07338	1.36286	13.1035	5.25847	4.54e-06	0.000866507	4.10708
44	8	12	20: I-23 ChEST993h18	RIGG07203	1.51428	12.152	5.24768	4.71e-06	0.000884869	4.07362
23	9	4	22: F-06 ENSGALG00000004610.1	RIGG08110	-1.661	10.9677	-5.21181	5.29e-06	0.000969677	3.96243
6	14	19	37: G-02 ENSGALT00000011325.1	RIGG13665	-2.1652	13.2474	-5.21095	5.31e-06	0.000969677	3.95979
2	21	21	55: O-13 U75331.1	RIGG20393	-1.79479	11.4934	-5.23957	5.45e-06	0.000969677	3.95726
35	10	8	25: F-21 ENSGALG00000014684.1	RIGG09339	1.42284	11.108	5.22264	5.42e-06	0.000969677	3.94659
11	11	13	28: J-15 ENSGALT00000002102.1	RIGG10489	1.56514	11	5.19108	5.67e-06	0.000994034	3.89825
19	1	6	01: J-05 AJ720994.1	RIGG00332	-1.49582	12.0754	-5.18704	5.74e-06	0.000994034	3.88576
25	9	19	24: D-19 ENSGALG00000011165.1	RIGG08951	-1.6242	10.61	-5.20947	6.01e-06	0.00100255	3.86629
31	3	5	06: J-20 ChEST291i16	RIGG02124	1.3588	10.4702	5.17268	6.02e-06	0.00100255	3.84133
29	19	7	48: P-20 ENSGALT00000023312.1	RIGG17952	-2.16842	12.3213	-5.16533	6.16e-06	0.00101382	3.8186
22	3	9	07: C-18 ChEST333b24	RIGG02370	-1.69065	10.8152	-5.19339	6.73e-06	0.00104182	3.77195
20	7	2	16: M-05 ChEST793l4	RIGG05713	-1.50834	9.7142	-5.1646	6.54e-06	0.00103142	3.76861
6	1	14	02: K-02 ChEST1005e22	RIGG00530	-1.79312	11.4519	-5.14877	6.51e-06	0.00103142	3.76738
26	7	15	18: G-19 ChEST895j20	RIGG06437	-1.45426	10.0515	-5.16293	6.58e-06	0.00103142	3.76348
34	13	4	32: O-09 ENSGALT00000005681.1	RIGG11743	-2.38634	12.3682	-5.14514	6.58e-06	0.00103142	3.75618
36	21	1	53: E-21 ENSGALT00000027757.1	RIGG19586	1.91562	10.1253	5.13472	6.81e-06	0.00104232	3.72399
26	1	10	02: C-07 AJ851515.1	RIGG00391	-1.7017	9.70566	-5.21876	7.61e-06	0.00115074	3.65719
2	5	14	13: C-01 ChEST638l5	RIGG04523	-1.8804	10.7654	-5.1132	7.72e-06	0.00115492	3.61125
44	16	9	41: E-11 ENSGALT00000015313.1	RIGG15068	1.52346	11.5949	5.08974	7.89e-06	0.00116645	3.58517
22	9	1	21: O-18 ENSGALG00000001343.1	RIGG07705	-1.66962	11.4531	-5.08954	8.34e-06	0.00121903	3.53892
13	2	8	04: H-16 ChEST192c20	RIGG01359	-3.24755	7.92361	-5.82596	6.02e-06	0.00100255	3.52553
19	4	4	09: B-17 ChEST477d21	RIGG03298	-1.3799	11.3235	-5.07604	8.71e-06	0.00125938	3.49768
48	6	15	15: M-12 ChEST753p12	RIGG05434	1.99692	13.6621	5.04094	9.25e-06	0.00132293	3.43484
21	9	5	22: H-18 ENSGALG00000004713.1	RIGG08128	1.78817	8.73086	5.13591	9.81e-06	0.00135926	3.43115
45	12	3	30: D-12 ENSGALT00000003897.1	RIGG11109	1.85416	9.40027	5.08311	1.08e-05	0.00143699	3.32025
47	3	11	07: F-24 ChEST352f10	RIGG02479	1.82006	13.1933	4.99555	1.07e-05	0.00143699	3.29531
32	14	18	37: A-20 ENSGALT00000011272.1	RIGG13638	-2.4931	8.92716	-5.24506	9.62e-06	0.00135299	3.29441
25	8	15	21: D-07 ENSGALG00000002100.1	RIGG07817	-1.7002	10.843	-4.99706	1.12e-05	0.00147613	3.25687
22	14	21	37: K-06 ENSGALT00000011380.1	RIGG13691	-2.00103	9.74633	-5.00523	1.16e-05	0.00147613	3.25125
34	5	19	13: K-21 ChEST647i15	RIGG04581	1.53726	10.1406	4.98958	1.15e-05	0.00147613	3.23409
22	21	4	53: O-06 ENSGALT00000028107.1	RIGG19731	-1.47658	11.4876	-4.9725	1.16e-05	0.00147613	3.22458
21	15	19	39: P-18 ENSGALT00000013938.1	RIGG14567	-2.13374	10.5484	-5.0941	1.04e-05	0.00143166	3.21195
23	19	2	48: F-06 ENSGALT00000023115.1	RIGG17886	-1.65902	10.8592	-4.9819	1.18e-05	0.0014786	3.21072
38	11	17	29: C-22 ENSGALT00000002490.1	RIGG10643	1.70668	13.3516	4.95127	1.24e-05	0.00153672	3.15946
1	13	10	33: L-01 ENSGALT00000007426.1	RIGG12373	1.4056	11.2844	4.96938	1.3e-05	0.00157799	3.12876
15	5	10	12: J-04 ChEST621n4	RIGG04373	-1.43642	13.3884	-4.93851	1.29e-05	0.00157799	3.12038
11	11	19	29: F-15 ENSGALT00000003142.1	RIGG10841	-1.48268	9.89818	-4.9395	1.35e-05	0.00163247	3.08186
45	2	8	04: H-24 ChEST192g14	RIGG01363	-3.1703	8.56337	-5.39373	1.17e-05	0.0014786	3.07612
45	7	5	17: D-24 ChEST864b4	RIGG06226	-3.24535	8.94593	-5.37993	1.08e-05	0.00143699	3.06129
12	15	16	39: I-03 ENSGALT00000013205.1	RIGG14336	-2.14859	9.43669	-4.94067	1.42e-05	0.0016824	3.05777
15	13	10	33: J-04 ENSGALT00000007149.1	RIGG12268	-1.33258	11.1137	-4.91157	1.41e-05	0.0016824	3.03792
25	14	15	36: P-07 ENSGALT00000010906.1	RIGG13528	-3.26421	12.6993	-4.94216	1.49e-05	0.00175171	3.01749
20	11	14	28: M-05 ENSGALT00000001324.1	RIGG10225	-1.93928	8.72412	-5.04492	1.6e-05	0.00179805	2.99519
47	2	3	03: N-12 ChEST131b17	RIGG01016	1.53958	11.2938	4.90397	1.52e-05	0.00176503	2.97407
26	19	6	48: O-07 ENSGALT00000022810.1	RIGG17758	-1.26652	12.1645	-4.88303	1.54e-05	0.00178243	2.95068
45	3	4	06: L-12 ChEST293f16	RIGG02132	1.3437	10.7569	4.90591	1.59e-05	0.00179805	2.93779
10	20	13	52: G-03 ENSGALT00000026774.1	RIGG19213	-1.37652	12.8126	-4.8732	1.59e-05	0.00179805	2.92064
22	20	1	50: O-06 ENSGALT00000025079.1	RIGG18603	-4.1374	8.71599	-5.27386	9.67e-06	0.00135299	2.91233
8	16	10	41: E-14 ENSGALT00000015545.1	RIGG15163	1.19406	9.50813	4.89579	1.64e-05	0.00181022	2.90739
18	20	7	51: K-05 ENSGALT00000025757.1	RIGG18861	-1.22356	12.3249	-4.8805	1.63e-05	0.00181022	2.90294
17	12	9	30: P-05 ENSGALT00000004299.1	RIGG11271	-1.10808	11.8633	-4.86016	1.66e-05	0.00181036	2.88085
10	10	7	25: G-03 ENSGALG00000012073.1	RIGG09061	-1.14824	11.7366	-4.8715	1.68e-05	0.00181036	2.8757
45	16	3	40: L-12 ENSGALT00000014877.1	RIGG14917	1.63399	8.72039	5.06981	1.89e-05	0.00188149	2.87493
2	13	18	34: K-01 ENSGALT00000007723.1	RIGG12467	-1.51908	11.2536	-4.87113	1.68e-05	0.00181036	2.87459
27	19	3	48: F-19 ENSGALT00000023398.1	RIGG17987	-1.56172	10.1787	-4.86963	1.69e-05	0.00181036	2.87004
39	4	6	09: F-22 ChEST462o22	RIGG03230	1.34428	12.2681	4.86708	1.71e-05	0.00181055	2.8623
34	16	1	40: G-09 ENSGALT00000014260.1	RIGG14703	1.57581	10.4964	4.88159	1.8e-05	0.00185508	2.8531
26	11	14	28: O-07 ENSGALT00000001355.1	RIGG10238	-1.98253	9.40529	-4.87152	1.77e-05	0.00183221	2.85111
21	21	5	53: P-18 ENSGALT00000028322.1	RIGG19831	-1.70226	10.0486	-4.89036	1.76e-05	0.00183221	2.8478
37	19	10	49: H-10 ENSGALT00000024179.1	RIGG18276	1.1022	12.5332	4.84597	1.74e-05	0.00183221	2.83756
14	2	4	03: O-16 ChEST116b2	RIGG00936	1.53226	8.66448	4.92539	1.87e-05	0.00188149	2.82452
10	21	3	53: K-15 ENSGALT00000027869.1	RIGG19618	1.40434	11.7978	4.84406	1.84e-05	0.00187355	2.79268
37	10	8	25: H-22 ENSGALG00000013740.1	RIGG09258	-2.48854	10.6377	-4.84405	1.93e-05	0.00188149	2.7692
27	8	17	21: F-07 ENSGALG00000002147.1	RIGG07829	1.39868	11.171	4.8193	1.9e-05	0.00188149	2.75631
23	21	2	53: J-06 ENSGALT00000028225.1	RIGG19789	1.92936	9.3906	4.89011	1.96e-05	0.00188589	2.75546
41	14	15	36: P-11 ENSGALT00000010912.1	RIGG13530	-2.40886	12.056	-4.843	1.94e-05	0.00188149	2.74903
39	19	13	49: J-22 ENSGALT00000024226.1	RIGG18294	1.5638	9.47016	4.82623	1.94e-05	0.00188149	2.73881
32	9	12	23: E-08 ENSGALG00000006624.1	RIGG08393	-1.28928	12.51	-4.81281	1.94e-05	0.00188149	2.73656
42	21	21	55: O-23 XCL1	RIGG20398	1.86602	10.3708	4.8196	1.99e-05	0.00189397	2.71879
33	5	16	13: H-09 ChEST673e10	RIGG04834	1.50054	11.1347	4.81502	2.02e-05	0.00189968	2.70496
42	12	6	30: G-23 ENSGALT00000003428.1	RIGG10951	1.28228	11.1764	4.79969	2.02e-05	0.00189968	2.69664
13	11	20	29: L-04 ENSGALT00000002922.1	RIGG10776	-1.14901	9.86991	-4.80264	2.1e-05	0.00193123	2.68531
7	14	20	37: F-14 ENSGALT00000011609.1	RIGG13754	-2.08385	9.4388	-4.86726	2.23e-05	0.0019785	2.6728
26	15	21	40: C-19 ENSGALT00000014234.1	RIGG14684	1.51402	9.99634	4.80412	2.09e-05	0.00193123	2.67206
33	5	8	12: H-09 ChEST631m16	RIGG04458	-3.59788	13.4612	-4.80237	2.1e-05	0.00193123	2.66681
32	9	11	23: A-20 ENSGALG00000006471.1	RIGG08375	-2.03864	9.56827	-4.82955	2.24e-05	0.0019785	2.64118
20	1	4	01: E-05 AJ719318.1	RIGG00026	1.35866	13.0944	4.77973	2.16e-05	0.00195661	2.63596
41	11	4	27: L-11 ENSGALT00000001029.1	RIGG10123	1.25994	11.2529	4.7782	2.17e-05	0.00195661	2.63133
2	10	10	25: K-13 ENSGALG00000012274.1-3	RIGG09090	1.55364	10.8723	4.79912	2.23e-05	0.0019785	2.61767
8	7	2	16: M-02 ChEST803k18	RIGG05805	-2.60705	8.13413	-5.2498	2.17e-05	0.00195661	2.59843
19	19	1	48: B-17 ENSGALT00000023334.1	RIGG17962	-1.56566	13.6749	-4.75123	2.36e-05	0.00207247	2.54944
1	12	17	31: P-01 ENSGALT00000005391.1	RIGG11645	-1.98335	8.43195	-5.0086	2.67e-05	0.00220244	2.53812
13	13	19	34: L-16 ENSGALT00000008329.1	RIGG12663	-2.228	13.8653	-4.74075	2.44e-05	0.00212925	2.51769
38	3	9	07: C-22 ChEST333c16	RIGG02372	1.97467	7.61889	5.16313	3.06e-05	0.00235358	2.50234
33	9	15	23: L-21 ENSGALG00000008520.1	RIGG08624	-1.97534	9.65764	-4.75414	2.57e-05	0.00217566	2.50186
26	21	15	55: C-19 NM_001008472.1	RIGG20324	1.59604	9.40327	4.75728	2.54e-05	0.00217566	2.49271
32	11	9	28: A-20 ENSGALT00000001409.1	RIGG10255	-1.67008	10.4215	-4.74379	2.53e-05	0.00217566	2.49037
36	16	1	40: E-09 ENSGALT00000014242.1	RIGG14691	1.26624	10.4559	4.73815	2.58e-05	0.00217566	2.4734
46	16	10	41: G-24 ENSGALT00000015604.1	RIGG15180	1.62314	10.3693	4.73519	2.6e-05	0.00217566	2.46453
2	9	16	23: O-01 ENSGALG00000006336.1	RIGG08355	-1.13526	13.1371	-4.72017	2.61e-05	0.00217566	2.45533
2	12	16	31: K-13 ENSGALT00000004492.1	RIGG11345	-1.42738	12.0214	-4.71994	2.61e-05	0.00217566	2.45463
18	18	16	47: G-17 ENSGALT00000021700.1	RIGG17339	-2.18823	8.97633	-4.78648	2.86e-05	0.00225054	2.44866
43	13	15	34: B-23 ENSGALT00000008438.1	RIGG12701	1.4906	11.4157	4.71221	2.68e-05	0.00220244	2.43123
20	3	10	07: E-05 ChEST323f14	RIGG02281	-1.47824	10.4351	-4.70414	2.75e-05	0.00224059	2.40681
19	17	16	44: N-05 ENSGALT00000019358.1	RIGG16523	-1.90752	12.0561	-4.71427	2.78e-05	0.00224059	2.40167
36	15	6	38: E-09 ENSGALT00000012085.1	RIGG13940	1.35568	9.69882	4.71284	2.79e-05	0.00224059	2.39738
32	20	6	51: E-20 ENSGALT00000025918.1	RIGG18927	1.27311	11.8265	4.7182	2.87e-05	0.00225076	2.3953
2	14	13	36: K-01 ENSGALT00000009962.1	RIGG13219	-1.2523	11.178	-4.72302	2.83e-05	0.00224345	2.39061
2	4	19	11: C-01 ChEST543l9	RIGG03772	-1.05034	11.531	-4.69591	2.82e-05	0.00224345	2.38194
8	7	14	18: E-02 ChEST906k15	RIGG06510	-2.7213	8.42211	-5.06844	2.76e-05	0.00224059	2.35494
13	14	18	37: D-16 ENSGALT00000011575.1	RIGG13743	-1.41479	11.1916	-4.6993	3.05e-05	0.00235358	2.33936
11	14	1	35: B-03 ENSGALT00000009488.1	RIGG13067	-1.24372	10.2471	-4.67558	3.01e-05	0.00234501	2.32052
28	6	4	14: E-19 ChEST690b12	RIGG04921	-1.92997	9.69551	-4.73767	3.31e-05	0.00244331	2.31216
32	7	21	19: A-20 ChEST957i16	RIGG06871	1.39896	10.216	4.67452	3.15e-05	0.00241326	2.28247
17	14	11	36: H-05 ENSGALT00000010758.1	RIGG13479	-1.41596	11.5403	-4.65694	3.2e-05	0.00243174	2.26425
27	19	13	49: J-19 ENSGALT00000024507.1	RIGG18387	-1.53854	12.7181	-4.65356	3.23e-05	0.00244331	2.25406
31	3	8	07: B-08 ChEST347i22	RIGG02447	-1.09652	11.2026	-4.65842	3.32e-05	0.00244331	2.23428
15	6	12	15: F-16 ChEST75d24	RIGG05482	1.28732	10.8527	4.65722	3.33e-05	0.00244331	2.23069
38	18	10	46: K-22 ENSGALT00000020944.1	RIGG17083	1.44788	11.5439	4.64371	3.34e-05	0.00244331	2.22439
34	17	16	44: O-09 ENSGALT00000018558.1	RIGG16255	-1.50974	11.5562	-4.64314	3.34e-05	0.00244331	2.22267
18	2	16	05: G-17 ChEST20h6	RIGG01548	-1.14222	10.8044	-4.64306	3.34e-05	0.00244331	2.22241
39	11	18	29: F-10 ENSGALT00000002817.1	RIGG10743	1.25726	12.08	4.63376	3.44e-05	0.00250313	2.1944
41	9	11	23: D-23 ENSGALG00000008197.1	RIGG08577	1.4037	9.86016	4.65657	3.49e-05	0.00252302	2.19307
26	12	5	30: G-07 ENSGALT00000003417.1	RIGG10943	-1.23828	11.8529	-4.62372	3.56e-05	0.00255651	2.16417
24	5	17	13: E-18 ChEST654c15	RIGG04637	-1.29408	9.63287	-4.65927	3.62e-05	0.00257638	2.16399
5	20	19	53: D-02 ENSGALT00000028145.1	RIGG19751	-3.46957	7.93676	-5.00588	3.62e-05	0.00257638	2.16219
40	12	20	32: A-22 ENSGALT00000005731.1	RIGG11760	1.7217	9.59324	4.66422	3.93e-05	0.00271176	2.13356
20	13	4	32: M-05 ENSGALT00000005653.1	RIGG11729	1.53596	10.1411	4.62449	3.7e-05	0.00260151	2.13288
28	17	15	44: I-19 ENSGALT00000018473.1	RIGG16225	1.52768	10.6725	4.61166	3.7e-05	0.00260151	2.12789
2	11	18	29: G-01 ENSGALT00000002277.1	RIGG10563	-1.6366	9.63775	-4.64687	3.77e-05	0.0026213	2.12751
20	9	8	22: M-05 ENSGALG00000003313.1	RIGG07969	-1.46922	12.2529	-4.60756	3.74e-05	0.00262028	2.11557
29	1	17	02: P-20 ChEST1014h24	RIGG00656	-1.43081	10.0074	-4.6164	3.96e-05	0.00271176	2.0947
42	18	11	46: O-11 ENSGALT00000020732.1	RIGG17008	1.24598	11.4572	4.60142	3.98e-05	0.00271176	2.06402
23	6	10	15: B-18 ChEST756n14	RIGG05460	-2.6242	8.64317	-4.86635	3.95e-05	0.00271176	2.04738
19	19	11	49: F-17 ENSGALT00000024435.1	RIGG18362	1.36922	10.5299	4.603	4.13e-05	0.0027866	2.03439
15	10	6	25: B-16 ENSGALG00000013378.1	RIGG09219	-1.56542	12.1108	-4.57682	4.13e-05	0.0027866	2.02325
28	18	7	46: E-07 ENSGALT00000020559.1	RIGG16947	1.11792	11.126	4.57412	4.17e-05	0.00279616	2.01516
12	9	4	22: E-03 ENSGALG00000002937.1	RIGG07920	-1.45838	11.9225	-4.5839	4.2e-05	0.0028081	2.01181
33	11	20	29: L-09 ENSGALT00000003220.1	RIGG10873	-1.38252	11.3604	-4.58194	4.23e-05	0.00281124	2.00599
46	6	6	14: K-24 ChEST704j19	RIGG05052	1.1969	10.3852	4.55347	4.45e-05	0.00292687	1.95325
42	10	21	27: C-11 ENSGALT00000000225.1	RIGG09793	1.51908	12.8803	4.55226	4.47e-05	0.00292687	1.94963
28	7	18	18: M-07 ChEST901n24	RIGG06467	1.39584	11.1807	4.55186	4.47e-05	0.00292687	1.94843
45	14	17	37: D-12 ENSGALT00000011564.1	RIGG13741	1.24061	10.8164	4.56836	4.81e-05	0.00305209	1.91863
37	11	8	28: D-10 ENSGALT00000001720.1	RIGG10356	1.10736	11.0038	4.54756	4.72e-05	0.00305209	1.90372
27	9	17	23: N-19 ENSGALG00000008609.1	RIGG08635	-1.47928	11.7289	-4.53574	4.71e-05	0.00305209	1.90016
30	7	18	18: O-08 ChEST912j16	RIGG06572	1.24434	8.96466	4.59296	4.89e-05	0.00307764	1.89419
40	4	14	10: E-22 ChEST508a5	RIGG03512	1.52602	11.1805	4.53357	4.74e-05	0.00305209	1.89368
26	13	15	34: C-19 ENSGALT00000007597.1	RIGG12428	-1.1834	11.9336	-4.54378	4.77e-05	0.00305209	1.89251
42	2	7	04: G-11 ChEST161b14	RIGG01169	1.3358	9.9234	4.55338	4.82e-05	0.00305209	1.88786
22	5	5	11: O-18 ChEST564p21	RIGG03945	1.10104	12.0854	4.5301	4.79e-05	0.00305209	1.8833
44	21	5	53: M-23 ENSGALT00000027916.1	RIGG19634	1.51476	9.10191	4.54198	5e-05	0.00310331	1.87606
4	19	12	49: I-01 ENSGALT00000023706.1	RIGG18095	-2.3561	9.53191	-4.68269	4.94e-05	0.00309561	1.8681
31	10	11	25: N-08 ENSGALG00000014056.1	RIGG09287	-1.40754	10.3894	-4.54225	5e-05	0.00310331	1.85504
2	14	15	36: O-01 ENSGALT00000010031.1	RIGG13243	-0.99674	11.4794	-4.53957	5.04e-05	0.00310382	1.84715
30	8	9	20: G-08 ChEST999i22	RIGG07277	1.44108	12.0228	4.51368	5.05e-05	0.00310382	1.83421
43	17	20	45: F-11 ENSGALT00000020339.1	RIGG16855	1.55149	9.5443	4.54721	5.37e-05	0.00325151	1.82145
3	11	7	27: N-13 ENSGALT00000001095.1	RIGG10135	-1.40878	11.0432	-4.51524	5.22e-05	0.00319561	1.80779
15	15	17	39: J-16 ENSGALT00000013834.1	RIGG14531	-1.69596	9.99264	-4.50522	5.39e-05	0.00325151	1.77809
18	11	14	28: O-05 ENSGALT00000001354.1	RIGG10237	-1.42566	12.135	-4.49437	5.37e-05	0.00325151	1.77659
10	12	2	29: O-15 ENSGALT00000002403.1	RIGG10618	-1.26118	11.7377	-4.50388	5.41e-05	0.00325151	1.77412
41	18	18	47: L-23 ENSGALT00000022519.1	RIGG17648	1.27018	8.74937	4.59456	5.68e-05	0.00332751	1.77406
39	5	13	12: N-22 ChEST625g15	RIGG04406	1.0752	11.7961	4.48876	5.46e-05	0.00326758	1.75983
37	5	3	11: L-22 ChEST574g14	RIGG04018	1.18356	10.7956	4.50183	5.67e-05	0.00332751	1.75853
37	18	3	45: P-10 ENSGALT00000020209.1	RIGG16819	1.36146	10.2057	4.52057	5.58e-05	0.00330452	1.75758
29	7	2	16: P-08 ChEST819a3	RIGG05914	1.3891	9.43428	4.55818	5.71e-05	0.00332751	1.7553
36	11	17	29: A-21 ENSGALT00000002215.1	RIGG10538	1.0356	12.5662	4.48553	5.52e-05	0.00328628	1.7502
14	8	14	20: O-16 Contig_131_forward	RIGG07328	-2.02407	9.76623	-4.57305	6.4e-05	0.00347996	1.72797
26	12	15	31: K-07 ENSGALT00000004485.1	RIGG11342	1.28198	11.4053	4.4739	5.73e-05	0.00332751	1.71556
15	7	9	17: J-16 ChEST867n3	RIGG06258	-1.2787	9.61217	-4.49467	5.8e-05	0.00332857	1.71508
25	16	1	40: H-07 ENSGALT00000015061.1	RIGG14985	1.41324	10.0361	4.49412	5.81e-05	0.00332857	1.71346
29	8	2	19: H-20 ChEST975n21	RIGG07001	1.2111	11.4138	4.47313	5.74e-05	0.00332751	1.71328
34	4	6	09: G-21 ChEST430f7	RIGG03054	1.89579	8.99335	4.4985	6.23e-05	0.00346011	1.70617
35	11	7	27: N-21 ENSGALT00000001102.1	RIGG10139	2.00959	9.95959	4.47437	6.18e-05	0.00344303	1.70387
6	14	7	35: O-02 ENSGALT00000009108.1	RIGG12961	-1.35762	13.7971	-4.46889	5.82e-05	0.00332857	1.70063
28	21	14	55: A-07 NM_001007953.1	RIGG20306	1.41118	10.708	4.46722	5.85e-05	0.00332941	1.69568
24	20	13	52: E-06 ENSGALT00000026970.1	RIGG19296	1.38894	11.3407	4.46607	5.87e-05	0.00332941	1.69225
16	9	5	22: E-16 ENSGALG00000003775.1	RIGG08020	-1.4516	11.1893	-4.47063	6.01e-05	0.00338715	1.67575
15	8	21	21: N-04 ENSGALG00000001845.1	RIGG07780	-1.10322	9.84103	-4.48098	6.05e-05	0.00338715	1.6749
21	20	21	53: H-06 ENSGALT00000028195.1	RIGG19777	-1.45087	9.04362	-4.52148	6.7e-05	0.00359596	1.67418
47	3	17	08: B-24 ChEST395c18	RIGG02831	1.4461	9.48564	4.4686	6.05e-05	0.00338715	1.66976
29	18	14	47: D-20 ENSGALT00000022191.1	RIGG17505	-1.35802	10.5587	-4.47914	6.34e-05	0.00347733	1.65962
35	11	14	28: N-09 ENSGALT00000002155.1	RIGG10509	1.21982	9.43463	4.46484	6.36e-05	0.00347733	1.62756
27	3	14	07: N-07 ChEST36d4	RIGG02612	-1.215	13.2207	-4.44239	6.33e-05	0.00347733	1.62182
13	8	17	21: H-04 ENSGALG00000001678.1	RIGG07745	-1.2582	10.5187	-4.45206	6.37e-05	0.00347733	1.6209
48	2	7	04: E-12 ChEST175g3	RIGG01251	1.34206	11.756	4.43576	6.46e-05	0.00349848	1.60213
25	10	6	25: D-19 ENSGALG00000014603.1	RIGG09326	1.81344	9.18943	4.50141	6.77e-05	0.00361746	1.59402
40	14	6	35: I-22 ENSGALT00000009045.1	RIGG12935	1.1733	10.1909	4.43901	6.64e-05	0.00357815	1.58239
16	2	2	03: I-16 ChEST107l7	RIGG00900	-1.1455	12.107	-4.42	6.79e-05	0.00361746	1.55535
18	8	20	21: K-17 ENSGALG00000000363.1	RIGG07587	-1.27134	11.8946	-4.41743	7.1e-05	0.00375299	1.51882
40	18	6	46: A-22 ENSGALT00000020769.1	RIGG17024	1.21938	10.0824	4.42582	7.18e-05	0.00376543	1.51333
36	16	9	41: E-09 ENSGALT00000015310.1	RIGG15067	1.31446	10.7375	4.40579	7.1e-05	0.00375299	1.51321
29	19	5	48: L-20 ENSGALT00000023254.1	RIGG17929	-2.21236	9.73452	-4.48271	7.52e-05	0.00386276	1.50741
44	13	16	34: E-11 ENSGALT00000007638.1	RIGG12436	1.46644	10.6064	4.40362	7.15e-05	0.0037637	1.50676
2	19	4	48: K-01 ENSGALT00000022742.1	RIGG17731	-2.51813	8.34655	-4.718	7.64e-05	0.00387992	1.49923
5	1	17	02: P-14 ChEST1014c1	RIGG00653	-1.54522	12.6852	-4.40121	7.47e-05	0.00386276	1.49503
25	17	18	45: D-07 ENSGALT00000020301.1	RIGG16841	-1.5233	9.66525	-4.4197	7.61e-05	0.00387992	1.48787
21	6	21	16: L-06 ChEST816l12	RIGG05889	1.19612	10.1421	4.41706	7.68e-05	0.00388494	1.48025
2	7	4	17: C-01 ChEST835e3	RIGG06028	-1.63387	9.96905	-4.42902	8.05e-05	0.00395973	1.47465
18	12	13	31: G-05 ENSGALT00000004432.1	RIGG11318	-0.99718	11.6969	-4.39218	7.41e-05	0.00386276	1.47291
34	17	17	44: O-21 ENSGALT00000018588.1	RIGG16261	1.40518	12.7428	4.39078	7.45e-05	0.00386276	1.46876
9	12	15	31: L-03 ENSGALT00000005337.1	RIGG11622	-1.16064	11.0337	-4.39933	7.51e-05	0.00386276	1.46558
39	3	12	07: J-10 ChEST355d9	RIGG02496	0.91494	11.6507	4.38311	7.63e-05	0.00387992	1.44608
19	12	9	30: N-05 ENSGALT00000004254.1	RIGG11259	-1.50642	11.8189	-4.38756	7.79e-05	0.00391638	1.43098
40	2	20	05: M-22 ChEST227l15	RIGG01679	-1.45632	13.4204	-4.37611	7.8e-05	0.00391638	1.42536
1	1	11	02: D-13 ChEST1016c24	RIGG00675	-1.32084	11.3192	-4.37197	7.9e-05	0.00394535	1.41312
48	6	17	16: A-12 ChEST795o24	RIGG05739	1.11908	12.2843	4.37135	7.92e-05	0.00394535	1.41129
35	21	6	54: B-09 NM_001006422.1	RIGG20214	1.57206	11.1275	4.38003	7.98e-05	0.00395973	1.40887
15	14	15	36: N-04 ENSGALT00000010575.1	RIGG13420	-1.28784	11.7629	-4.36669	8.03e-05	0.00395973	1.39753
14	7	1	16: K-16 ChEST802h8	RIGG05800	-1.28726	13.5266	-4.36541	8.07e-05	0.00395973	1.39375
2	15	16	39: K-01 ENSGALT00000013266.1	RIGG14347	-1.22244	9.89762	-4.38165	8.56e-05	0.00417172	1.3783
6	17	21	45: G-14 ENSGALT00000019824.1	RIGG16680	-0.98926	13.2002	-4.36474	8.37e-05	0.00409456	1.364
47	20	16	52: J-24 ENSGALT00000027349.1	RIGG19422	1.60137	7.94105	4.50218	9.38e-05	0.00437642	1.35746
17	19	7	48: P-17 ENSGALT00000023554.1	RIGG18045	-1.53854	11.3448	-4.35605	8.6e-05	0.00417597	1.33854
30	15	16	39: K-08 ENSGALT00000013567.1	RIGG14444	2.34302	8.01832	4.45257	0.000101562	0.00453003	1.32052
9	17	17	44: P-15 ENSGALT00000019430.1	RIGG16540	-1.29794	10.9026	-4.36173	9.47e-05	0.00437642	1.31825
17	1	16	02: P-05 ChEST1022p19	RIGG00743	-1.71233	9.5856	-4.36212	9.85e-05	0.00443913	1.31362
43	12	15	31: J-11 ENSGALT00000005307.1	RIGG11614	1.27186	11.1171	4.33416	8.9e-05	0.00429025	1.30154
24	7	18	18: M-06 ChEST911j2	RIGG06559	-1.51168	13.5013	-4.33401	8.9e-05	0.00429025	1.30112
27	20	13	52: F-07 ENSGALT00000027480.1	RIGG19484	1.4069	8.88274	4.36089	9.12e-05	0.00434636	1.29411
11	7	3	16: N-15 ChEST830j11	RIGG06000	-1.44482	10.3594	-4.34002	9.04e-05	0.00434199	1.29159
10	12	12	31: C-15 ENSGALT00000004371.1	RIGG11299	-1.92162	9.88376	-4.38444	9.62e-05	0.00439371	1.28994
15	12	13	31: F-04 ENSGALT00000004911.1	RIGG11492	1.08944	10.3715	4.3362	9.15e-05	0.00434636	1.28042
18	8	17	21: G-05 ENSGALG00000000019.1	RIGG07557	-1.2318	11.7609	-4.32745	9.4e-05	0.00437642	1.27987
43	8	8	20: B-23 Contig_268_reverse	RIGG07437	1.41356	11.7929	4.3257	9.14e-05	0.00434636	1.27663
32	8	18	21: E-20 ENSGALG00000000909.1	RIGG07647	1.05089	10.9313	4.32364	9.51e-05	0.00437751	1.26877
4	9	8	22: M-01 ENSGALG00000003304.1	RIGG07967	-1.37752	11.324	-4.3222	9.24e-05	0.00437171	1.26634
2	8	4	19: K-13 ChEST951o5	RIGG06834	-1.27774	12.4544	-4.32108	9.27e-05	0.00437171	1.26305
25	8	10	20: H-19 Contig_37_reverse	RIGG07470	1.6204	12.0466	4.3174	9.38e-05	0.00437642	1.2522
31	16	17	42: F-08 ENSGALT00000016809.1	RIGG15631	-1.5046	10.8676	-4.32552	9.46e-05	0.00437642	1.24919
10	8	19	21: K-03 ENSGALG00000000329.1	RIGG07580	-1.04714	12.6748	-4.31395	9.48e-05	0.00437642	1.24207
26	9	19	24: C-19 ENSGALG00000008984.1	RIGG08669	-1.2577	10.2157	-4.33248	9.59e-05	0.00439371	1.24143
21	12	16	31: L-18 ENSGALT00000005064.1	RIGG11535	-1.33476	10.2844	-4.32276	9.88e-05	0.00443913	1.23831
27	6	3	14: F-07 ChEST728c4	RIGG05196	1.55066	11.2226	4.30663	9.7e-05	0.00441602	1.22054
40	6	18	16: A-22 ChEST796m6	RIGG05744	1.35692	11.9658	4.30547	9.73e-05	0.00441684	1.21712
7	3	1	06: B-14 ChEST281f17	RIGG02074	-1.18756	12.1682	-4.30117	9.87e-05	0.00443913	1.20449
10	13	12	33: O-03 ENSGALT00000006699.1	RIGG12117	-1.5343	13.7077	-4.29513	0.000100547	0.00450001	1.18676
39	20	5	51: F-10 ENSGALT00000026176.1	RIGG19016	1.54835	8.34211	4.32256	0.000110981	0.00478782	1.17636
14	6	5	14: K-04 ChEST703n19	RIGG05042	-1.27522	10.1245	-4.29555	0.000107508	0.00469961	1.15986
44	11	12	28: I-11 ENSGALT00000001279.1	RIGG10205	1.36114	10.5701	4.28474	0.000103871	0.00460983	1.15625
30	13	10	33: K-08 ENSGALT00000006933.1	RIGG12188	-1.41928	14.318	-4.28418	0.000104052	0.00460983	1.15462
35	5	12	12: N-09 ChEST635d23	RIGG04493	-2.14086	11.351	-4.2828	0.000104501	0.00461419	1.15058
10	11	3	27: G-15 ENSGALT00000000279.1	RIGG09818	-1.25836	11.9758	-4.2793	0.000105652	0.00464939	1.14031
40	1	2	01: A-10 AJ719726.1	RIGG00098	1.20028	10.2388	4.29702	0.000107021	0.00469392	1.13864
45	17	15	44: L-24 ENSGALT00000019102.1	RIGG16426	2.37297	7.88986	4.60571	0.000135407	0.00548211	1.13301
17	11	10	28: H-05 ENSGALT00000002068.1	RIGG10472	-1.06632	11.6768	-4.27103	0.000108419	0.00472375	1.11606
36	17	13	44: E-21 ENSGALT00000018414.1	RIGG16202	1.79144	7.81705	4.37862	0.000125268	0.005167	1.11534
5	8	6	19: P-14 ChEST97n8	RIGG07045	1.58134	10.1571	4.27774	0.000117702	0.00496387	1.11091
28	19	17	50: A-19 ENSGALT00000024632.1	RIGG18433	1.25534	10.0543	4.28548	0.000110896	0.00478782	1.10524
34	16	14	41: O-21 ENSGALT00000015463.1	RIGG15133	1.38904	9.17231	4.28258	0.000111892	0.00481134	1.09685
45	8	18	21: H-24 ENSGALG00000001712.1	RIGG07755	1.13732	11.38	4.264	0.000110826	0.00478782	1.09546
47	5	10	12: J-12 ChEST622e23	RIGG04377	1.47424	11.0363	4.27436	0.000114759	0.00488672	1.0731
3	13	21	34: N-13 ENSGALT00000008583.1	RIGG12767	-1.75808	14.2585	-4.25606	0.000113607	0.0048692	1.07221
46	1	9	01: O-24 AJ720158.1	RIGG00188	1.27852	11.744	4.25317	0.000114635	0.00488672	1.06377
23	10	12	25: N-18 ENSGALG00000014115.1	RIGG09292	-1.30116	10.5725	-4.2699	0.000116347	0.00493836	1.0602
39	12	18	31: N-22 ENSGALT00000005102.1	RIGG11549	1.45852	11.275	4.24681	0.000116932	0.00494723	1.04517
46	19	17	50: C-24 ENSGALT00000024908.1	RIGG18541	1.27042	8.26536	4.42828	0.00014	0.00563339	1.02784
15	11	12	28: J-04 ENSGALT00000001813.1	RIGG10388	-1.15016	9.34957	-4.25835	0.000124879	0.005167	1.02532
48	8	10	20: E-24 ChEST999g6	RIGG07273	1.22332	9.76313	4.2485	0.000124261	0.00515783	1.02461
14	18	7	46: G-04 ENSGALT00000020844.1	RIGG17050	-1.18102	12.0086	-4.23977	0.000119528	0.00502476	1.02458
43	20	13	52: F-11 ENSGALT00000027483.1	RIGG19486	1.37421	9.82608	4.24351	0.000130659	0.00533918	1.01417
23	14	21	37: J-06 ENSGALT00000011653.1	RIGG13774	-2.00264	13.08	-4.23424	0.000121608	0.00509591	1.00841
17	19	6	48: P-05 ENSGALT00000023521.1	RIGG18039	-1.90876	11.0131	-4.23864	0.00012387	0.00515783	0.996146
22	14	6	35: K-18 ENSGALT00000009071.1	RIGG12945	0.94524	12.6433	4.22917	0.000123541	0.00515783	0.993625
10	18	5	46: C-03 ENSGALT00000020516.1	RIGG16933	-1.52812	10.5729	-4.23293	0.000126077	0.00518413	0.979586
15	5	2	11: J-04 ChEST570k4	RIGG03997	-2.47556	8.36647	-4.33177	0.000143035	0.00570134	0.965537
7	11	6	27: N-02 ENSGALT00000000820.1	RIGG10035	-1.27966	10.6364	-4.22423	0.000129514	0.00530886	0.954366
40	6	10	15: A-22 ChEST747o21	RIGG05367	1.3807	9.31772	4.23029	0.000131405	0.00535301	0.946007
46	2	19	05: O-12 ChEST229c22	RIGG01686	1.72497	7.81699	4.30542	0.000154094	0.00594594	0.939441
46	4	5	09: G-12 ChEST441d20	RIGG03143	1.36031	9.42433	4.21593	0.000142106	0.00568338	0.936418
20	15	1	37: I-17 ENSGALT00000011125.1	RIGG13592	-1.48721	8.38832	-4.247	0.000144878	0.00572462	0.935099
12	1	14	02: I-03 AJ851699.1	RIGG00425	-1.81176	10.7178	-4.2135	0.000133883	0.00543713	0.923261
14	7	12	18: C-04 ChEST905l7	RIGG06499	-1.22725	10.6831	-4.20438	0.000147185	0.00579838	0.903913
19	9	18	24: B-05 ENSGALG00000011045.1	RIGG08932	-1.46025	10.5033	-4.20549	0.000141789	0.00568338	0.901458
46	15	11	38: O-24 ENSGALT00000012569.1	RIGG14100	1.38874	10.2573	4.20573	0.000137133	0.00553496	0.900775
22	12	20	32: C-18 ENSGALT00000005755.1	RIGG11769	-1.26764	9.52043	-4.21122	0.000144157	0.00571332	0.864586
29	12	5	30: H-08 ENSGALT00000003944.1	RIGG11130	1.52148	10.4045	4.19119	0.000143422	0.00570134	0.858751
2	13	15	34: C-13 ENSGALT00000007591.1	RIGG12425	-1.28753	9.6109	-4.20721	0.000151188	0.00586824	0.852352
38	16	3	40: K-10 ENSGALT00000014565.1	RIGG14821	1.98042	8.89178	4.21637	0.000165218	0.00619356	0.851058
6	4	3	09: C-02 ChEST437k10	RIGG03114	-1.18612	12.2377	-4.18113	0.000147939	0.00581071	0.829689
2	10	12	25: O-13 ENSGALG00000012483.1	RIGG09113	-1.56059	10.1796	-4.18931	0.000154081	0.00594594	0.82915
25	5	19	13: L-19 ChEST67b6	RIGG04862	-1.19928	13.0366	-4.16901	0.000148937	0.00583248	0.818456
35	10	16	26: F-21 ENSGALT00000000047.1	RIGG09716	1.044	10.5731	4.16702	0.00014986	0.00584272	0.812669
44	11	18	29: E-11 ENSGALT00000002258.1	RIGG10557	1.5858	10.9215	4.16653	0.000150087	0.00584272	0.811256
6	21	5	53: O-14 ENSGALT00000028114.1	RIGG19735	-1.48537	11.0812	-4.1728	0.000156708	0.00601156	0.808138
2	13	2	32: K-01 ENSGALT00000005608.1	RIGG11715	-1.11326	11.7665	-4.15611	0.00015501	0.00596381	0.781031
38	19	12	49: K-10 ENSGALT00000024018.1	RIGG18205	1.26564	10.3658	4.1667	0.000159654	0.00604491	0.763434
3	10	4	24: N-13 ENSGALG00000011572.1	RIGG09007	-1.2371	11.3322	-4.15735	0.000159178	0.00604491	0.761093
31	8	20	21: J-20 ENSGALG00000001773.1	RIGG07764	-1.2586	13.6567	-4.14853	0.000158692	0.00604491	0.759053
5	19	1	48: D-14 ENSGALT00000023100.1	RIGG17878	-1.83007	10.7195	-4.1759	0.000178865	0.00647534	0.753626
13	4	8	09: L-16 ChEST46g8	RIGG03262	-1.24808	11.2794	-4.14574	0.000160071	0.00604491	0.750953
44	15	16	39: I-11 ENSGALT00000013231.1	RIGG14340	1.36554	11.9031	4.14567	0.000160106	0.00604491	0.750746
40	15	10	38: M-10 ENSGALT00000012491.1	RIGG14081	1.46706	11.7359	4.14521	0.000160334	0.00604491	0.749415
48	8	18	21: E-24 ENSGALG00000000922.1	RIGG07649	1.39508	9.59187	4.16125	0.000173625	0.00638143	0.744644
33	11	9	28: D-21 ENSGALT00000002014.1	RIGG10456	-2.12093	9.13848	-4.2436	0.000183461	0.00654196	0.74161
8	7	9	17: I-14 ChEST857f7	RIGG06163	-1.69524	11.9356	-4.14047	0.000162698	0.00611653	0.73571
48	12	12	31: A-24 ENSGALT00000004600.1	RIGG11384	1.56004	11.5497	4.14216	0.000172073	0.00637785	0.72093
11	22	5	56: J-03 Alien7_50	Alien7_50	-1.3233	10.2209	-4.14717	0.000175077	0.00640358	0.709986
48	6	18	16: A-24 ChEST797a22	RIGG05745	1.8699	9.30373	4.1585	0.000188303	0.00655892	0.706846
47	21	12	54: N-12 NM_001006370.1	RIGG20193	1.27832	13.1945	4.12998	0.000168067	0.00628244	0.705325
27	18	2	45: J-19 ENSGALT00000020385.1	RIGG16882	-2.22257	8.18892	-4.26869	0.000190469	0.00655892	0.703124
40	12	13	31: E-10 ENSGALT00000004660.1	RIGG11401	1.35596	12.787	4.12708	0.000169578	0.00632097	0.696947
15	15	16	39: J-04 ENSGALT00000013811.1	RIGG14525	-1.31334	10.7704	-4.13957	0.000173435	0.00638143	0.685863
11	18	14	47: B-15 ENSGALT00000022379.1	RIGG17585	-0.96388	11.2308	-4.12237	0.000172064	0.00637785	0.683327
46	15	15	39: G-24 ENSGALT00000013522.1	RIGG14429	1.2501	11.561	4.12103	0.000172776	0.00638143	0.679461
5	1	9	01: P-14 AJ720641.1	RIGG00277	1.46302	10.252	4.11545	0.000186662	0.00655892	0.679195
20	5	11	12: I-17 ChEST596k12	RIGG04192	-1.80966	10.1742	-4.13196	0.000183326	0.00654196	0.667055
43	12	13	31: F-11 ENSGALT00000005240.1	RIGG11591	1.17802	13.4685	4.11652	0.000175201	0.00640358	0.666421
3	1	14	02: J-01 ChEST1018c12	RIGG00705	-1.40505	9.1538	-4.15973	0.000187621	0.00655892	0.662567
8	11	6	27: M-02 ENSGALT00000000588.1	RIGG09942	-1.80541	9.47352	-4.11773	0.000185367	0.00655892	0.651575
3	17	6	43: J-01 ENSGALT00000018183.1	RIGG16122	-0.98262	12.989	-4.11083	0.000178301	0.00647534	0.650007
1	6	10	15: D-13 ChEST76d12	RIGG05564	-1.36732	10.8152	-4.1178	0.000179732	0.00647534	0.647377
30	12	12	31: C-20 ENSGALT00000004627.1	RIGG11394	-1.73674	13.679	-4.1097	0.000178927	0.00647534	0.646727
41	5	8	12: H-11 ChEST631n24	RIGG04459	-2.47518	11.9646	-4.1171	0.000180117	0.00647534	0.645376
29	2	1	03: L-08 ChEST129g2	RIGG01002	1.07474	11.7574	4.10834	0.000179678	0.00647534	0.642812
2	14	12	36: G-13 ENSGALT00000009927.1	RIGG13202	-1.20188	9.99001	-4.11875	0.000184796	0.00655892	0.62644
36	8	1	19: E-09 ChEST943j22	RIGG06796	1.15242	12.1087	4.10253	0.000182928	0.00654196	0.626041
7	11	2	27: F-02 ENSGALT00000000682.1	RIGG09988	-1.66476	9.47933	-4.11713	0.000185706	0.00655892	0.621837
14	10	3	24: O-04 ENSGALG00000010258.1	RIGG08826	-1.41843	9.12691	-4.10636	0.000191892	0.0065753	0.61934
45	15	13	39: D-24 ENSGALT00000013732.1	RIGG14499	1.23646	10.3079	4.13084	0.000190224	0.00655892	0.610208
33	13	2	32: L-09 ENSGALT00000006395.1	RIGG12002	1.47318	9.21778	4.12125	0.000189355	0.00655892	0.608923
20	10	1	24: I-05 ENSGALG00000009170.1	RIGG08698	-1.20008	10.3234	-4.10298	0.000188082	0.00655892	0.604876
32	9	21	24: E-20 ENSGALG00000009856.1	RIGG08775	1.34998	9.96079	4.10895	0.000190387	0.00655892	0.598529
36	15	20	40: A-09 ENSGALT00000014189.1	RIGG14668	1.23744	10.1046	4.10859	0.000190598	0.00655892	0.597494
28	19	4	48: I-07 ENSGALT00000022719.1	RIGG17722	1.19888	11.2212	4.08967	0.000190322	0.00655892	0.588971
6	1	20	03: G-02 ChEST1038m3	RIGG00882	-1.28086	9.54466	-4.10471	0.000192858	0.00659123	0.586457
48	7	16	18: I-12 ChEST90c1	RIGG06538	1.3908	13.407	4.08866	0.000190916	0.00655892	0.58606
18	1	19	03: C-17 ChEST1025f5	RIGG00772	-1.34	10.7665	-4.09222	0.000194378	0.00660887	0.574061
44	16	12	41: I-23 ENSGALT00000015372.1	RIGG15098	1.40641	11.6711	4.08189	0.000200616	0.00675117	0.57304
22	19	21	50: K-18 ENSGALT00000025015.1	RIGG18585	-2.09863	8.82627	-4.11981	0.000219212	0.00713957	0.571931
2	17	21	45: G-13 ENSGALT00000019541.1	RIGG16585	-1.10472	11.376	-4.08309	0.000194221	0.00660887	0.570006
11	3	13	07: J-15 ChEST368i11	RIGG02592	1.34678	9.96253	4.09288	0.000213134	0.00704627	0.566601
34	5	1	11: G-21 ChEST547c12	RIGG03805	-1.4124	12.3367	-4.08045	0.000195803	0.00664015	0.56242
27	6	19	16: F-07 ChEST823a12	RIGG05949	0.97382	12.5344	4.07445	0.000199454	0.00674656	0.545146
36	6	12	15: E-21 ChEST741k10	RIGG05298	1.16164	10.7667	4.07297	0.000200361	0.00675117	0.540904
16	4	7	09: I-04 ChEST442d1	RIGG03151	-1.84104	10.2421	-4.08803	0.000202883	0.00681003	0.539022
13	15	11	38: P-16 ENSGALT00000012833.1	RIGG14190	-1.03426	12.5645	-4.07457	0.000205159	0.0068689	0.523564
36	5	18	13: I-09 ChEST645n14	RIGG04563	1.47844	8.74795	4.09872	0.000216728	0.00712928	0.522033
42	14	6	35: K-23 ENSGALT00000008829.1	RIGG12854	1.06788	10.3602	4.06851	0.000208992	0.00696783	0.50625
31	1	21	03: F-20 ChEST125h12	RIGG00972	-1.11642	11.4235	-4.06823	0.000209173	0.00696783	0.505441
26	7	10	17: O-07 ChEST846e21	RIGG06102	-1.49235	9.5474	-4.06496	0.000239541	0.0075224	0.50245
44	10	18	26: I-23 ENSGALG00000015537.1	RIGG09459	1.44218	10.8167	4.06516	0.00021114	0.00699792	0.496687
5	21	4	53: P-02 ENSGALT00000028306.1	RIGG19823	-2.05296	10.7229	-4.05743	0.000210169	0.00698333	0.496223
7	1	19	03: B-14 ChEST118k23	RIGG00946	-1.1089	11.2137	-4.06076	0.000213993	0.00705694	0.484134
1	16	3	40: L-01 ENSGALT00000015103.1	RIGG15006	1.34845	9.28308	4.06559	0.000231245	0.00739937	0.478763
42	11	11	28: G-23 ENSGALT00000001258.1	RIGG10199	1.0935	10.0526	4.06405	0.000218199	0.00713957	0.470919
26	1	16	02: O-07 chCCLi6	RIGG00462	1.3916	9.87963	4.06321	0.000218755	0.00713957	0.468536
36	21	17	55: E-21 NM_001012547.1	RIGG20337	1.35088	10.1286	4.06294	0.000218932	0.00713957	0.467784
46	16	7	41: C-12 ENSGALT00000015511.1	RIGG15151	1.41522	8.7599	4.13298	0.000239138	0.0075224	0.463087
39	4	16	10: J-22 ChEST529m7	RIGG03629	-1.8379	8.82784	-4.09529	0.000254973	0.00776067	0.462579
27	18	14	47: B-19 ENSGALT00000022384.1	RIGG17587	-1.0653	10.6268	-4.05162	0.000220047	0.00714908	0.458047
37	21	2	53: L-10 ENSGALT00000028268.1	RIGG19803	1.95228	10.9032	4.07983	0.000255976	0.00776067	0.448219
40	17	15	44: I-22 ENSGALT00000018729.1	RIGG16319	2.24757	7.37485	4.44345	0.000308366	0.0084531	0.444684
31	20	6	51: F-20 ENSGALT00000026187.1	RIGG19021	0.98244	11.4694	4.03865	0.000222641	0.00721554	0.44234
10	2	1	03: K-03 ChEST1028k8	RIGG00813	-1.12204	12.6458	-4.03276	0.000226696	0.00732891	0.425474
36	19	16	50: A-09 ENSGALT00000024605.1	RIGG18428	1.71563	9.06396	4.08048	0.000255497	0.00776067	0.421917
2	11	20	29: K-01 ENSGALT00000002329.1	RIGG10587	-1.17422	9.90167	-4.05431	0.000231687	0.00739937	0.420016
15	6	21	16: J-04 ChEST814d10	RIGG05876	-1.09524	10.5568	-4.03724	0.000229906	0.00739634	0.417071
33	16	5	40: P-09 ENSGALT00000015206.1	RIGG15034	1.3413	8.16276	4.11516	0.000251528	0.00774576	0.41586
24	1	9	01: M-18 AJ720098.1	RIGG00173	1.27268	9.48656	4.05075	0.000234177	0.00744276	0.410013
10	20	6	51: G-15 ENSGALT00000025710.1	RIGG18842	-4.1416	10.0595	-4.29541	0.000228943	0.0073834	0.406813
14	5	6	12: C-04 ChEST600j11	RIGG04243	-1.5041	10.8789	-4.02614	0.000231343	0.00739937	0.406516
3	6	3	14: F-01 ChEST727o15	RIGG05193	1.26476	11.4113	4.03308	0.000232835	0.00741803	0.405235
45	20	2	50: P-24 ENSGALT00000025340.1	RIGG18706	1.55024	10.8405	4.04859	0.000235705	0.0074553	0.403929
30	15	7	38: G-20 ENSGALT00000012411.1	RIGG14050	-2.2962	9.51649	-4.05053	0.000268239	0.00789595	0.403718
47	13	13	33: N-24 ENSGALT00000007239.1	RIGG12302	1.85159	8.91742	4.0829	0.000253718	0.00774576	0.393618
10	11	19	29: G-15 ENSGALT00000002294.1	RIGG10570	-1.17476	12.4257	-4.02119	0.000234881	0.00744713	0.392338
21	13	1	32: H-18 ENSGALT00000006066.1	RIGG11888	1.22067	8.45906	4.10593	0.000258188	0.007774	0.391432
45	14	4	35: H-24 ENSGALT00000009315.1	RIGG13018	1.20238	9.51935	4.09086	0.000247957	0.00769484	0.386725
38	4	12	10: C-22 ChEST505m13	RIGG03500	1.5008	11.8714	4.01569	0.000238867	0.0075224	0.376617
48	10	7	25: E-12 ENSGALG00000012766.1	RIGG09147	0.89288	11.3833	4.02054	0.000241892	0.0075422	0.369572
22	16	6	40: O-18 ENSGALT00000014667.1	RIGG14849	1.19046	11.732	4.01318	0.000240711	0.00754112	0.369435
23	13	8	33: F-06 ENSGALT00000007062.1	RIGG12245	1.37796	11.7734	4.01184	0.000241699	0.0075422	0.365607
25	12	15	31: L-07 ENSGALT00000005339.1	RIGG11624	-1.35901	10.9624	-4.01352	0.00027887	0.0080309	0.364246
24	5	2	11: I-06 ChEST55c18	RIGG03904	1.07718	11.4638	4.00889	0.000243889	0.0075865	0.357183
7	20	20	53: B-14 ENSGALT00000028133.1	RIGG19745	-1.84709	9.5686	-4.01581	0.000268219	0.00789595	0.354207
26	18	19	47: O-07 ENSGALT00000021842.1	RIGG17382	-1.05947	11.1851	-4.00359	0.000269767	0.00790004	0.343903
18	12	5	30: G-05 ENSGALT00000003412.1	RIGG10942	-1.09762	11.1476	-4.01111	0.000248929	0.00770683	0.342776
35	3	12	07: J-09 ChEST368f23	RIGG02589	-1.59254	13.9066	-4.00091	0.000249914	0.00771919	0.33439
33	15	8	38: L-09 ENSGALT00000013000.1	RIGG14257	1.32174	11.1897	4.00622	0.000252654	0.00774576	0.328899
7	17	20	45: F-02 ENSGALT00000020050.1	RIGG16756	-1.64802	11.548	-4.00573	0.000253031	0.00774576	0.327505
18	12	15	31: K-05 ENSGALT00000004484.1	RIGG11341	-0.9655	13.4927	-3.99617	0.000253562	0.00774576	0.32086
47	3	6	06: N-12 ChEST295j22	RIGG02144	1.2319	12.0611	3.99231	0.000256566	0.00776069	0.309861
42	16	10	41: G-23 ENSGALT00000015349.1	RIGG15086	1.02336	12.4447	3.99133	0.000257335	0.00776608	0.307069
40	12	7	30: I-10 ENSGALT00000003712.1	RIGG11049	1.36406	10.4336	3.99742	0.000259499	0.00777788	0.303924
15	17	2	43: B-04 ENSGALT00000017740.1	RIGG15981	-1.05626	11.1688	-3.98883	0.000259312	0.00777788	0.299923
25	10	2	24: L-19 ENSGALG00000011513.1	RIGG08998	1.53685	9.4915	4.01709	0.000275946	0.00799757	0.296916
39	17	7	43: J-22 ENSGALT00000017915.1	RIGG16037	1.1628	11.3756	3.98646	0.000261193	0.00781086	0.293175
46	9	13	23: G-24 ENSGALG00000006769.1	RIGG08413	1.57658	9.13049	4.03446	0.00028106	0.00806756	0.291676
18	11	16	29: C-05 ENSGALT00000002219.1	RIGG10542	-2.536	12.3014	-3.99203	0.000263779	0.00784112	0.288645
24	18	7	46: E-06 ENSGALT00000020821.1	RIGG17040	1.29682	9.08879	4.02425	0.000270179	0.00790004	0.287299
22	18	20	47: O-18 ENSGALT00000022124.1	RIGG17481	-1.35821	9.05518	-4.01884	0.000294099	0.00818131	0.285633
33	2	15	05: H-09 ChEST246i20	RIGG01826	-1.32168	10.5992	-3.99028	0.000265185	0.00784112	0.283681
48	5	18	13: I-12 ChEST657f10	RIGG04658	1.29344	10.4409	3.98253	0.000264348	0.00784112	0.281966
33	15	18	39: P-09 ENSGALT00000014159.1	RIGG14657	1.25134	11.0793	3.98211	0.000264682	0.00784112	0.280786
12	21	17	55: E-15 NM_001012533.1	RIGG20334	1.0654	12.2477	3.98153	0.000265152	0.00784112	0.279131
38	15	16	39: K-10 ENSGALT00000013570.1	RIGG14445	-0.9508	11.7874	-3.99109	0.000272024	0.00792762	0.264777
23	9	13	23: F-18 ENSGALG00000007555.1	RIGG08492	1.23908	11.488	3.97604	0.00026963	0.00790004	0.263497
25	17	5	43: H-19 ENSGALT00000018175.1	RIGG16119	1.58781	8.80195	4.04752	0.000317999	0.00860952	0.255331
21	1	17	02: P-18 ChEST1014f24	RIGG00655	-2.239	13.588	-3.97275	0.00027235	0.00792762	0.254131
40	19	12	49: I-10 ENSGALT00000023988.1	RIGG18193	1.4008	9.37498	3.97205	0.00027293	0.00792762	0.252144
30	10	20	26: O-20 ENSGALG00000016605.1	RIGG09586	-1.21259	10.1209	-3.98055	0.000289009	0.00810122	0.243182
19	6	11	15: F-05 ChEST770e1	RIGG05571	-1.38017	10.0354	-3.9805	0.000289053	0.00810122	0.24304
34	15	20	40: C-09 ENSGALT00000014221.1	RIGG14679	0.9118	9.75324	3.97361	0.000278927	0.0080309	0.236499
9	16	2	40: H-15 ENSGALT00000015070.1	RIGG14989	-1.51195	10.8292	-3.97178	0.000325778	0.00865977	0.23489
40	11	16	29: A-10 ENSGALT00000002423.1	RIGG10626	1.45646	12.1024	3.96583	0.000278159	0.0080309	0.234432
13	4	3	09: D-04 ChEST45b19	RIGG03209	-1.7315	8.79442	-4.01186	0.000323478	0.00863204	0.233488
2	5	10	12: K-01 ChEST597e24	RIGG04196	-1.33516	9.27457	-3.99597	0.000284508	0.00807847	0.233305
41	7	7	17: H-23 ChEST87g6	RIGG06345	1.58108	8.96565	4.02222	0.000291231	0.00811867	0.229245
9	19	7	48: P-15 ENSGALT00000023553.1	RIGG18044	-1.17676	12.4833	-3.9603	0.000290395	0.00811256	0.229074
3	4	10	09: N-13 ChEST488p12	RIGG03368	-1.44978	10.8977	-3.97067	0.000281426	0.00806756	0.22817
38	21	13	54: O-22 NM_001006187.1	RIGG20115	1.61074	9.65353	3.97615	0.000284536	0.00807847	0.222766
38	15	10	38: O-10 ENSGALT00000012540.1	RIGG14093	1.01604	11.2371	3.96665	0.000284869	0.00807847	0.216818
10	15	10	38: O-03 ENSGALT00000012241.1	RIGG13996	-1.0731	12.9501	-3.95834	0.000284575	0.00807847	0.213151
8	9	1	21: M-14 ENSGALG00000001234.1	RIGG07692	-1.27518	12.134	-3.96512	0.000286195	0.00809206	0.212484
37	4	5	09: H-10 ChEST464c21	RIGG03236	1.19482	11.3954	3.958	0.000284877	0.00807847	0.212163
5	13	21	34: P-14 ENSGALT00000008405.1	RIGG12685	-2.12117	9.91288	-3.9907	0.000319089	0.00861188	0.210263
5	4	17	10: P-02 ChEST531e4	RIGG03655	-1.25139	13.4761	-3.95241	0.000297414	0.0082435	0.206886
31	4	1	08: N-08 ChEST401a13	RIGG02894	1.40812	10.5634	3.95603	0.000286586	0.00809206	0.206581
37	5	16	13: H-10 ChEST664b7	RIGG04739	-1.19738	11.2236	-3.95383	0.00028851	0.00810122	0.200339
26	17	17	44: O-19 ENSGALT00000018580.1	RIGG16260	-1.15248	10.8427	-3.95285	0.000289373	0.00810122	0.197551
27	9	9	22: N-19 ENSGALG00000005721.1	RIGG08258	-1.2182	9.88821	-3.95338	0.000304693	0.00838735	0.189119
44	17	9	43: M-23 ENSGALT00000017458.1	RIGG15874	1.303	12.7754	3.94365	0.000297588	0.0082435	0.171436
33	5	7	12: D-21 ChEST62g12	RIGG04440	1.18544	12.4047	3.94151	0.000299533	0.00827994	0.165361
25	9	16	23: P-07 ENSGALG00000008681.1	RIGG08640	-1.2312	10.933	-3.9408	0.000300183	0.00828051	0.163339
17	19	5	48: L-17 ENSGALT00000023471.1	RIGG18021	-1.71002	10.4554	-3.95151	0.000357363	0.0092497	0.155082
33	21	9	54: H-21 NM_001006501.1	RIGG20256	1.13036	9.34254	3.95157	0.000306361	0.00841564	0.153748
32	3	20	08: I-08 ChEST387l23	RIGG02777	1.5169	9.90742	3.95608	0.000310914	0.00849157	0.145021
25	19	6	48: P-07 ENSGALT00000023527.1	RIGG18040	-1.92555	8.33769	-3.9775	0.000356657	0.0092497	0.136203
1	3	19	08: H-13 ChEST412c21	RIGG02956	-1.21588	9.86477	-3.93756	0.000311061	0.00849157	0.134725
14	7	5	17: C-16 ChEST84p13	RIGG06129	1.12196	9.73739	3.95135	0.000315327	0.0085822	0.131856
40	14	13	36: I-10 ENSGALT00000010231.1	RIGG13305	1.20084	10.2036	3.93267	0.000315685	0.0085822	0.120956
20	12	18	31: M-17 ENSGALT00000004535.1	RIGG11359	-1.30256	11.1879	-3.92353	0.00031635	0.00858254	0.114416
41	2	12	04: P-23 ChEST206g4	RIGG01504	1.01382	10.5183	3.92812	0.000320049	0.00861188	0.108147
34	2	15	05: G-09 ChEST20a15	RIGG01544	-1.22612	12.5967	-3.92003	0.000319725	0.00861188	0.10452
36	2	10	04: I-21 ChEST163i1	RIGG01186	1.33026	11.8173	3.91871	0.000321015	0.00862024	0.100765
13	21	10	54: L-04 NM_001006334.1	RIGG20177	-1.05184	11.1003	-3.92482	0.000323254	0.00863204	0.0988534
32	11	18	29: E-08 ENSGALT00000002500.1	RIGG10648	1.3631	9.44482	3.92397	0.000324079	0.00863204	0.096476
17	8	12	20: L-17 Contig_53_reverse	RIGG07493	-2.01844	12.221	-3.92679	0.000339262	0.00898192	0.0941573
28	21	17	55: E-19 NM_001012544.1	RIGG20336	1.05354	11.5721	3.91559	0.000324068	0.00863204	0.0919393
29	20	20	53: D-20 ENSGALT00000028167.1	RIGG19760	-1.25605	10.3402	-3.91493	0.000341925	0.00903227	0.0820311
45	7	1	16: L-24 ChEST817i11	RIGG05898	1.39321	8.25904	3.98269	0.000397871	0.00980168	0.081835
47	13	20	34: N-12 ENSGALT00000008351.1	RIGG12673	1.44014	11.757	3.91831	0.000329662	0.00874536	0.080542
4	15	1	37: I-13 ENSGALT00000011109.1	RIGG13590	-1.70596	12.0515	-3.90559	0.000342537	0.00903227	0.0448135
20	19	5	48: I-17 ENSGALT00000022735.1	RIGG17727	-1.43878	9.83095	-3.90896	0.000348091	0.00914207	0.0345672
18	14	7	35: O-05 ENSGALT00000008864.1	RIGG12869	-1.62922	9.21245	-3.89526	0.00040696	0.00980168	0.0338221
32	7	8	17: I-08 ChEST856k9	RIGG06160	1.22852	11.4491	3.89467	0.00034527	0.00908612	0.0328696
6	9	16	23: O-02 ENSGALG00000007113.1	RIGG08450	-1.16764	9.64228	-3.91436	0.000352034	0.00922721	0.0290395
5	19	11	49: H-14 ENSGALT00000024184.1	RIGG18278	1.47605	9.71666	3.92503	0.000373272	0.00955547	0.0214262
27	8	18	21: F-19 ENSGALG00000002199.1	RIGG07835	-1.18338	11.0872	-3.89568	0.000352913	0.00923188	0.0169885
17	15	2	37: P-05 ENSGALT00000011996.1	RIGG13903	1.08728	11.9711	3.89381	0.000354898	0.0092497	0.0117598
11	8	19	21: J-03 ENSGALG00000002336.1-2	RIGG07851	-0.8952	12.203	-3.89238	0.000356431	0.0092497	0.00774353
16	11	12	28: I-04 ENSGALT00000001502.1	RIGG10295	-1.58988	11.317	-3.89109	0.000357812	0.0092497	0.00413657
39	21	11	54: J-22 NM_001006330.1	RIGG20174	1.2634	10.1235	3.88417	0.000356423	0.0092497	0.00324452
41	4	2	08: P-23 ChEST423a13	RIGG03008	1.21526	9.42718	3.95734	0.000377647	0.00963	-0.000799101
25	13	8	33: H-07 ENSGALT00000007372.1	RIGG12353	-2.14115	9.09698	-3.90655	0.000393847	0.00980168	-0.00359884
14	11	1	27: C-16 ENSGALT00000000431.1	RIGG09889	1.49688	9.51929	3.8887	0.000379896	0.00966862	-0.0109103
19	7	9	17: J-17 ChEST881i5	RIGG06354	-1.00662	9.1279	-3.89887	0.000368603	0.00947281	-0.0138826
28	8	21	21: M-07 ENSGALG00000000449.1	RIGG07594	-2.11385	8.51255	-3.95744	0.000446044	0.0104086	-0.0145497
48	7	8	17: I-12 ChEST857f16	RIGG06162	1.30767	8.8173	3.90926	0.000417581	0.00995386	-0.0148856
5	9	21	24: H-14 ENSGALG00000010622.1	RIGG08878	-1.13034	11.7497	-3.87431	0.000367199	0.00947281	-0.0245044
7	3	15	07: N-14 ChEST358n17	RIGG02521	-1.05776	11.7185	-3.87331	0.000368307	0.00947281	-0.0273123
41	11	17	29: D-23 ENSGALT00000003119.1	RIGG10833	1.18424	8.10585	3.95757	0.000392273	0.00980168	-0.029223
21	13	9	33: H-18 ENSGALT00000007137.1	RIGG12263	-1.69504	9.80633	-3.87393	0.000432892	0.0101714	-0.0301502
24	9	18	24: A-06 ENSGALG00000009569.1	RIGG08744	1.45415	8.27933	3.95713	0.000409016	0.00980297	-0.030691
29	12	16	31: L-20 ENSGALT00000005065.1	RIGG11536	1.55982	11.4453	3.87201	0.000369762	0.00948408	-0.0309849
24	21	11	54: I-18 NM_001004388.2	RIGG20077	1.11972	11.6074	3.86741	0.000374936	0.00957942	-0.0439265
43	12	17	31: N-11 ENSGALT00000005377.1	RIGG11638	1.26076	11.3011	3.86177	0.00038137	0.00968738	-0.0597736
34	12	11	31: C-09 ENSGALT00000004364.1	RIGG11296	1.43082	10.2515	3.86788	0.000383645	0.00969875	-0.0608298
32	8	13	20: M-08 Contig_119_forward	RIGG07312	-0.95362	13.4782	-3.8595	0.000383989	0.00969875	-0.066147
26	15	3	37: O-19 ENSGALT00000011250.1	RIGG13628	1.05802	11.7134	3.85947	0.000384029	0.00969875	-0.0662439
18	11	6	27: O-05 ENSGALT00000000372.1	RIGG09861	-0.91576	12.0862	-3.85872	0.0003849	0.00970212	-0.0683531
41	15	4	38: D-11 ENSGALT00000012892.1	RIGG14211	1.16672	9.82071	3.86764	0.000404347	0.00980168	-0.0688092
46	17	13	44: G-24 ENSGALT00000018712.1	RIGG16308	1.05307	10.4102	3.8581	0.000405154	0.00980168	-0.0754378
42	7	11	17: O-23 ChEST847b13	RIGG06110	1.32514	12.6248	3.86235	0.000390069	0.00980168	-0.0763032
40	12	11	31: A-10 ENSGALT00000004585.1	RIGG11377	1.06892	11.6995	3.86058	0.000392143	0.00980168	-0.0812423
48	18	8	46: E-24 ENSGALT00000020839.1	RIGG17048	1.48373	12.7665	3.84868	0.000406378	0.00980168	-0.0827857
16	18	18	47: I-16 ENSGALT00000022034.1	RIGG17445	-1.92423	10.4109	-3.89515	0.000420364	0.0100021	-0.0832092
38	3	11	07: G-22 ChEST334p6	RIGG02396	-1.3255	12.3512	-3.85209	0.000392668	0.00980168	-0.0869592
19	12	4	30: B-17 ENSGALT00000004083.1	RIGG11194	1.47909	7.28589	4.12769	0.000515285	0.0112832	-0.0894745
19	12	8	30: J-17 ENSGALT00000004201.1	RIGG11241	-1.3793	14.0508	-3.85091	0.000394066	0.00980168	-0.0902694
29	12	8	30: L-20 ENSGALT00000004014.1	RIGG11160	1.0293	9.6317	3.87823	0.000402913	0.00980168	-0.0917471
45	6	4	14: H-24 ChEST714n19	RIGG05123	0.9963	12.4608	3.85665	0.00039679	0.00980168	-0.0922181
34	17	8	43: O-09 ENSGALT00000017477.1	RIGG15879	1.06614	12.6416	3.8502	0.000394917	0.00980168	-0.0922784
25	9	9	22: P-19 ENSGALG00000005779.1	RIGG08270	-0.96942	12.8072	-3.84824	0.000397253	0.00980168	-0.0977696
45	11	18	29: H-12 ENSGALT00000002866.1	RIGG10756	1.17794	10.9367	3.85391	0.000400054	0.00980168	-0.0998495
46	12	14	31: G-24 ENSGALT00000004731.1	RIGG11420	1.06268	11.7332	3.85387	0.000400109	0.00980168	-0.0999762
6	7	3	16: O-14 ChEST806n6	RIGG05823	1.25426	9.0076	3.88312	0.000408901	0.00980297	-0.100096
36	20	10	51: M-21 ENSGALT00000025802.1	RIGG18881	-1.51156	11.1425	-3.84676	0.000399029	0.00980168	-0.101921
12	10	4	24: M-15 ENSGALG00000009372.1	RIGG08726	-1.61092	11.4787	-3.84649	0.000399358	0.00980168	-0.102688
32	19	20	50: I-08 ENSGALT00000024990.1	RIGG18568	1.24152	11.6935	3.84534	0.000400744	0.00980168	-0.105915
25	8	3	19: L-07 ChEST985l20	RIGG07112	1.1755	11.6133	3.82868	0.000465972	0.0106261	-0.106297
40	11	17	29: A-22 ENSGALT00000002445.1	RIGG10632	1.78893	8.36643	3.86017	0.000450462	0.0104612	-0.113577
9	2	10	04: L-15 ChEST202n5	RIGG01476	-1.23236	11.1375	-3.84382	0.000422737	0.0100223	-0.114835
21	2	6	04: D-18 ChEST189m1	RIGG01336	1.14446	12.3892	3.8416	0.000405279	0.00980168	-0.11639
9	14	21	37: L-03 ENSGALT00000011923.1	RIGG13878	-1.3961	9.99064	-3.84075	0.000437808	0.0102686	-0.116814
20	16	6	40: M-17 ENSGALT00000014341.1	RIGG14743	1.14384	10.9713	3.84128	0.000405673	0.00980168	-0.117293
35	21	12	54: N-09 NM_001006574.1	RIGG20285	0.99316	10.1099	3.84116	0.000405813	0.00980168	-0.117616
44	6	8	14: M-23 ChEST696e21	RIGG04970	0.9669	9.61218	3.84004	0.000407194	0.00980168	-0.120779
48	5	10	12: I-12 ChEST608d24	RIGG04282	1.47554	12.8914	3.83981	0.000407472	0.00980168	-0.121414
14	9	16	23: O-04 ENSGALG00000007126.1	RIGG08451	-1.39002	10.274	-3.84501	0.00041087	0.0098295	-0.124696
8	5	8	12: E-02 ChEST602e22	RIGG04254	-1.67753	9.78644	-3.83952	0.000428168	0.0101171	-0.126672
47	12	12	31: B-24 ENSGALT00000004886.1	RIGG11478	1.3271	10.4626	3.83839	0.000429611	0.0101277	-0.129793
19	18	11	46: N-05 ENSGALT00000021548.1	RIGG17275	-1.00524	11.1926	-3.83325	0.0004156	0.00992463	-0.139799
29	8	11	20: L-08 Contig_207_reverse	RIGG07394	1.51382	7.88965	3.9154	0.000478592	0.0107463	-0.144801
36	16	5	40: M-09 ENSGALT00000014335.1	RIGG14739	1.21038	9.50309	3.83675	0.000421153	0.0100028	-0.147717
18	9	8	22: O-05 ENSGALG00000003444.1	RIGG07981	-2.32607	8.36527	-3.90376	0.000515898	0.0112832	-0.148294
28	10	8	25: E-19 ENSGALG00000012033.1	RIGG09057	-1.61528	8.21904	-3.86293	0.000493111	0.0109601	-0.161557
41	13	20	34: P-11 ENSGALT00000008617.1	RIGG12778	1.10262	10.6208	3.82959	0.000430263	0.0101277	-0.167642
13	14	21	37: L-04 ENSGALT00000011688.1	RIGG13785	-2.25538	14.4758	-3.82326	0.000428272	0.0101171	-0.167749
9	6	2	14: D-15 ChEST727h11	RIGG05188	-1.47027	11.2201	-3.82148	0.000463414	0.010623	-0.169277
4	3	13	07: I-13 ChEST326f1	RIGG02309	-1.47112	11.3921	-3.81745	0.000446152	0.0104086	-0.201399
13	5	9	12: H-16 ChEST620p4	RIGG04367	1.06172	12.2263	3.80999	0.000445694	0.0104086	-0.20485
24	9	7	22: I-18 ENSGALG00000004018.1	RIGG08045	-0.92538	11.7032	-3.8079	0.000448499	0.0104449	-0.210684
25	16	13	41: P-07 ENSGALT00000016193.1	RIGG15408	-2.06176	12.1627	-3.81399	0.000450791	0.0104612	-0.211025
45	14	13	36: L-12 ENSGALT00000010556.1	RIGG13412	1.5117	8.56688	3.90887	0.000487233	0.0108477	-0.216945
44	17	2	43: A-11 ENSGALT00000017244.1	RIGG15797	1.33315	8.25002	3.84419	0.000502519	0.0111503	-0.217423
20	3	9	07: A-17 ChEST321a19	RIGG02263	-1.34526	10.2728	-3.8177	0.000456837	0.0105642	-0.218818
30	18	19	47: O-08 ENSGALT00000022113.1	RIGG17476	-1.20284	10.3813	-3.81008	0.00045607	0.0105642	-0.221861
4	13	5	32: M-13 ENSGALT00000005662.1	RIGG11733	-1.34447	10.4366	-3.80404	0.000475719	0.0107463	-0.22428
12	1	15	02: I-15 AJ851724.1	RIGG00431	1.09054	10.4015	3.81568	0.000459573	0.0105718	-0.224379
19	11	6	27: N-05 ENSGALT00000001057.1	RIGG10131	-1.63457	9.26802	-3.80253	0.000477845	0.0107463	-0.22841
24	12	14	31: E-18 ENSGALT00000004679.1	RIGG11405	1.26096	11.2095	3.80767	0.000459369	0.0105718	-0.228569
29	2	16	05: H-20 ChEST234k14	RIGG01736	-0.9543	11.6282	-3.80115	0.000457668	0.0105649	-0.22951
23	1	17	02: N-18 ChEST1013k22	RIGG00643	-1.2663	9.93162	-3.80633	0.000461209	0.0105909	-0.232289
27	18	11	46: N-07 ENSGALT00000021549.1	RIGG17276	2.36887	7.76297	3.96113	0.000613706	0.0124616	-0.237321
34	6	16	15: O-21 ChEST746p14	RIGG05357	1.1814	10.2722	3.80308	0.000465699	0.0106261	-0.241303
7	21	1	53: F-14 ENSGALT00000028181.1	RIGG19769	-1.7191	11.1711	-3.77445	0.000560745	0.0118053	-0.242341
41	8	7	20: D-11 Contig_276_reverse	RIGG07443	0.90174	12.1288	3.79641	0.000464229	0.0106232	-0.242747
38	16	17	42: G-10 ENSGALT00000016554.1	RIGG15549	1.07494	11.6145	3.80156	0.000467817	0.0106497	-0.245526
19	13	12	33: N-05 ENSGALT00000007467.1	RIGG12387	1.35516	8.40762	3.82721	0.000481215	0.0107684	-0.252042
41	14	4	35: H-23 ENSGALT00000009618.1	RIGG13113	1.80953	8.40917	3.87535	0.000582513	0.0120704	-0.257043
8	10	4	24: M-14 ENSGALG00000010221.1	RIGG08819	-1.55438	10.8193	-3.79734	0.000473735	0.0107463	-0.257222
44	15	14	39: E-11 ENSGALT00000013163.1	RIGG14317	1.25226	11.966	3.79064	0.000472323	0.0107337	-0.25882
34	5	17	13: G-21 ChEST645b1	RIGG04557	1.71424	9.28708	3.78412	0.000577601	0.0120629	-0.260641
38	8	6	19: O-22 ChEST969j17	RIGG06955	1.24062	11.9611	3.78903	0.000474608	0.0107463	-0.263308
1	10	20	26: P-13 ENSGALT00000000178.1	RIGG09771	-1.07548	13.9719	-3.78795	0.00047615	0.0107463	-0.266325
36	15	21	40: A-21 ENSGALT00000014197.1	RIGG14673	1.61505	10.8487	3.77984	0.00052379	0.0113387	-0.267288
13	13	1	32: H-16 ENSGALT00000006058.1	RIGG11887	1.0755	10.8985	3.7871	0.000477355	0.0107463	-0.268674
11	15	7	38: F-15 ENSGALT00000012918.1	RIGG14225	-1.23062	11.0442	-3.79301	0.000479878	0.0107568	-0.269208
2	9	14	23: K-01 ENSGALG00000006201.1	RIGG08332	-1.36867	9.52731	-3.80146	0.000504588	0.0111605	-0.269289
30	1	4	01: G-08 AJ719858.1	RIGG00132	1.2626	10.2728	3.79831	0.000483849	0.0107996	-0.272299
36	5	15	13: A-21 ChEST638d8	RIGG04521	1.02158	10.6918	3.79803	0.000484249	0.0107996	-0.273068
41	15	8	38: L-11 ENSGALT00000013001.1	RIGG14258	1.13227	10.9489	3.7835	0.000505524	0.0111605	-0.280569
42	17	20	45: G-11 ENSGALT00000019540.1	RIGG16584	-1.99322	10.2246	-3.76131	0.000582453	0.0120704	-0.303858
45	5	14	13: D-12 ChEST662m21	RIGG04717	1.11204	9.4353	3.79834	0.000509206	0.011223	-0.310038
5	21	5	53: P-14 ENSGALT00000028315.1	RIGG19829	-1.23725	11.0665	-3.76628	0.000545047	0.0116235	-0.318924
36	16	11	41: I-09 ENSGALT00000015357.1	RIGG15091	0.99926	10.8307	3.76836	0.00050489	0.0111605	-0.320807
17	11	14	28: P-05 ENSGALT00000002175.1	RIGG10519	-0.94604	13.0032	-3.76465	0.000510522	0.0112332	-0.331115
36	2	15	05: E-09 ChEST208h4	RIGG01532	1.29838	10.9977	3.76276	0.000513412	0.0112779	-0.336362
32	5	20	13: M-08 ChEST65b22	RIGG04680	1.21576	10.4127	3.76792	0.000517071	0.0112832	-0.338632
30	4	3	09: C-08 ChEST438m6	RIGG03117	0.99638	10.7194	3.75987	0.000517863	0.0112832	-0.344384
31	16	3	40: J-08 ENSGALT00000014836.1	RIGG14903	1.09912	11.0147	3.75982	0.000517938	0.0112832	-0.344518
10	15	12	39: C-03 ENSGALT00000013122.1	RIGG14301	-1.99248	10.0075	-3.7391	0.000638097	0.0126829	-0.350544
22	16	11	41: K-06 ENSGALT00000015641.1	RIGG15195	-1.23652	10.5121	-3.76353	0.000523866	0.0113387	-0.35077
40	1	4	01: E-10 AJ719810.1	RIGG00121	1.04502	10.3228	3.76343	0.00052401	0.0113387	-0.351025
11	5	7	12: B-15 ChEST627o2	RIGG04425	-1.0159	12.6665	-3.75581	0.000524187	0.0113387	-0.355662
44	3	7	06: M-23 ChEST267e16	RIGG01962	1.36694	10.7351	3.75542	0.000524798	0.0113387	-0.356743
10	3	8	07: C-03 ChEST322a15	RIGG02268	-2.19243	9.0051	-3.76964	0.000640701	0.0127155	-0.360399
37	20	2	50: P-22 ENSGALT00000025337.1	RIGG18705	2.38756	7.76319	3.91314	0.000691476	0.0130855	-0.360605
39	5	15	13: B-22 ChEST662f19	RIGG04710	1.32969	9.30769	3.75299	0.000631108	0.0126011	-0.366869
29	21	10	54: L-08 NM_001006339.1	RIGG20179	1.29478	12.5543	3.75102	0.000531734	0.0114648	-0.368943
20	14	3	35: E-05 ENSGALT00000008705.1	RIGG12810	-1.07476	12.016	-3.75062	0.000532374	0.0114648	-0.37006
19	11	1	27: B-17 ENSGALT00000000913.1	RIGG10066	-1.85464	9.722	-3.75557	0.000536383	0.0115322	-0.37272
45	5	1	11: H-24 ChEST570j23	RIGG03995	1.23794	9.18639	3.79299	0.000580952	0.0120704	-0.377868
22	8	8	20: C-18 ChEST998b17	RIGG07258	-1.20682	9.87826	-3.75277	0.000540866	0.0115907	-0.380455
3	17	13	44: F-13 ENSGALT00000019248.1	RIGG16479	-1.792	11.2553	-3.75164	0.000542674	0.0116106	-0.383556
34	21	17	55: G-21 NM_001012576.1	RIGG20349	0.93372	11.5573	3.74573	0.000540192	0.0115907	-0.383604
11	1	4	01: F-03 AJ720782.1	RIGG00307	1.05938	10.8809	3.75061	0.000544332	0.0116235	-0.386393
47	21	6	54: B-12 NM_001006206.1	RIGG20121	1.2186	10.6009	3.76158	0.000552599	0.0117276	-0.391168
26	8	1	19: G-07 ChEST947d1	RIGG06807	-1.62973	9.15392	-3.82718	0.000693161	0.0130855	-0.391898
29	10	21	27: D-08 ENSGALT00000000670.1	RIGG09979	-1.11658	13.3577	-3.74134	0.000547314	0.011653	-0.395769
10	3	20	08: K-03 ChEST377n14	RIGG02692	-1.25912	12.2388	-3.74707	0.000550079	0.011693	-0.396152
26	16	20	42: K-19 ENSGALT00000016368.1	RIGG15485	1.46772	8.28622	3.80279	0.000706762	0.0132615	-0.406468
19	21	6	54: B-05 NM_001006418.1	RIGG20212	1.11532	11.2937	3.73699	0.000554452	0.011748	-0.407805
27	5	2	11: J-07 ChEST583m7	RIGG04092	-1.70418	13.7162	-3.73477	0.000558126	0.0117969	-0.413939
26	8	16	21: C-19 Contig_86_forward	RIGG07540	1.15182	11.9966	3.73985	0.000561977	0.0118123	-0.416038
15	2	13	05: B-04 ChEST22f13	RIGG01693	-0.9688	11.0241	-3.73398	0.000559448	0.0117969	-0.416135
40	18	7	46: E-10 ENSGALT00000020823.1	RIGG17042	1.2708	10.1623	3.73397	0.000559454	0.0117969	-0.416145
38	8	5	19: O-10 ChEST968j1	RIGG06949	1.32726	10.3123	3.7381	0.000564899	0.0118548	-0.420857
39	7	3	16: N-22 ChEST818n13	RIGG05909	1.62244	9.46824	3.72751	0.000698733	0.0131342	-0.421361
17	18	10	46: L-17 ENSGALT00000021518.1	RIGG17269	1.19594	9.43906	3.74595	0.000578485	0.0120629	-0.433754
26	14	13	36: K-07 ENSGALT00000009972.1	RIGG13222	1.12622	10.2824	3.73829	0.000577646	0.0120629	-0.437107
47	6	21	16: J-12 ChEST814j7	RIGG05880	1.5188	9.39167	3.70242	0.000672938	0.0129303	-0.43893
18	4	20	11: C-17 ChEST544l1	RIGG03780	1.11934	11.559	3.73117	0.000576599	0.0120629	-0.439901
42	16	3	40: K-11 ENSGALT00000014310.1	RIGG14728	1.1095	9.29493	3.7411	0.000586753	0.0121391	-0.446952
19	3	16	08: B-05 ChEST406p16	RIGG02916	0.9332	11.5746	3.72157	0.0005805	0.0120704	-0.450435
13	8	20	21: L-16 ENSGALG00000001816.1	RIGG07774	-1.01988	10.2367	-3.72009	0.000609398	0.0124125	-0.453514
17	1	9	01: P-17 AJ851406.1	RIGG00373	-1.39598	10.4322	-3.72459	0.000587946	0.0121447	-0.458004
6	9	18	24: C-02 ENSGALG00000009687.1	RIGG08754	-1.36284	11.178	-3.7153	0.000618039	0.0124663	-0.466535
29	6	12	15: H-20 ChEST760o24	RIGG05496	-1.8751	13.1129	-3.71572	0.000590678	0.012182	-0.466569
39	14	20	37: F-22 ENSGALT00000011618.1	RIGG13758	-1.17772	12.3478	-3.71416	0.000593431	0.012203	-0.470886
22	8	16	21: C-18 ENSGALG00000000785.1	RIGG07634	-1.01206	10.4537	-3.71409	0.000593549	0.012203	-0.471071
30	5	7	12: C-20 ChEST601o1	RIGG04251	-1.28472	10.2202	-3.7107	0.000599562	0.0123074	-0.480426
37	7	3	16: P-22 ChEST81d11	RIGG05921	0.9314	12.8039	3.70993	0.000600932	0.0123163	-0.482545
25	6	7	14: P-07 ChEST735k13	RIGG05256	1.23225	9.11898	3.75074	0.000675456	0.0129303	-0.484718
32	5	10	12: I-08 ChEST607j19	RIGG04280	1.19072	10.8632	3.72627	0.00061274	0.0124612	-0.487246
39	17	15	44: J-22 ENSGALT00000019062.1	RIGG16413	1.10066	13.0866	3.70795	0.000604474	0.0123604	-0.487998
44	1	9	01: M-23 AJ719623.1	RIGG00082	0.95074	12.8184	3.70768	0.000604961	0.0123604	-0.488746
32	21	13	54: M-20 NM_001006158.1	RIGG20102	1.08416	11.4856	3.70617	0.000607678	0.0123966	-0.492906
34	21	19	55: K-21 NM_204219.2	RIGG20373	1.39557	8.57056	3.71231	0.000688864	0.0130783	-0.504501
13	4	6	09: H-16 ChEST464n23	RIGG03239	-0.97044	12.9822	-3.70176	0.000615686	0.0124663	-0.505055
10	14	10	36: C-15 ENSGALT00000009844.1	RIGG13179	-1.38021	9.12685	-3.70709	0.000648009	0.0128026	-0.505785
46	17	20	45: G-12 ENSGALT00000019823.1	RIGG16679	-2.29128	13.1619	-3.70142	0.000616314	0.0124663	-0.506001
35	21	2	53: J-09 ENSGALT00000028443.1	RIGG19886	1.04224	10.5393	3.70025	0.00061845	0.0124663	-0.509211
47	11	2	27: F-12 ENSGALT00000000692.1	RIGG09993	1.21578	11.2299	3.70013	0.000618671	0.0124663	-0.509543
22	8	5	19: O-06 ChEST968e12	RIGG06947	1.3019	10.7605	3.71034	0.000627105	0.012545	-0.513443
35	21	7	54: B-21 NM_001006435.1	RIGG20220	1.38024	12.2927	3.69808	0.000622445	0.0125046	-0.515185
24	5	11	12: I-18 ChEST608f9	RIGG04285	1.00056	12.569	3.69807	0.000622473	0.0125046	-0.515228
27	18	4	45: N-19 ENSGALT00000020439.1	RIGG16906	-1.09804	10.0636	-3.70293	0.000626794	0.012545	-0.517418
41	20	13	52: H-11 ENSGALT00000027525.1	RIGG19498	1.30005	8.2004	3.74824	0.00068018	0.012952	-0.518048
19	14	7	35: N-05 ENSGALT00000009706.1	RIGG13139	1.63861	10.6007	3.70179	0.000658092	0.0128782	-0.520065
34	5	5	11: O-21 ChEST552d17	RIGG03853	1.05162	11.2184	3.69544	0.000627344	0.012545	-0.52246
34	4	10	09: O-21 ChEST436c15	RIGG03101	1.21155	10.1152	3.69387	0.00065813	0.0128782	-0.524638
26	8	21	21: O-07 ENSGALG00000000558.1	RIGG07606	-1.0641	10.2716	-3.6989	0.000663657	0.0128796	-0.527852
31	7	9	17: J-20 ChEST868a20	RIGG06260	-1.01052	10.8261	-3.6925	0.000632833	0.0126164	-0.530542
44	19	11	49: E-23 ENSGALT00000023659.1	RIGG18083	1.03823	12.4797	3.68458	0.000661627	0.0128782	-0.533837
21	9	13	23: H-18 ENSGALG00000007630.1	RIGG08504	-1.1746	12.7575	-3.69097	0.000635719	0.0126548	-0.534764
38	6	19	16: G-10 ChEST79p16	RIGG05773	1.01016	11.0422	3.70219	0.000642279	0.0127222	-0.535651
11	10	15	26: F-03 ENSGALT00000000029.1	RIGG09707	-1.45081	8.93753	-3.70155	0.000674635	0.0129303	-0.538286
34	12	6	30: G-21 ENSGALT00000003425.1	RIGG10950	1.0054	11.7038	3.68714	0.000642975	0.0127222	-0.545292
26	11	3	27: G-19 ENSGALT00000000281.1	RIGG09820	-1.59497	9.42892	-3.66975	0.00075793	0.013787	-0.550452
15	18	20	47: N-16 ENSGALT00000022335.1	RIGG17562	-2.50124	13.1491	-3.68966	0.000651816	0.0128332	-0.553751
17	20	21	53: H-05 ENSGALT00000028417.1	RIGG19872	-1.70114	11.4465	-3.64866	0.000805061	0.0141832	-0.554967
35	1	6	01: J-09 AJ720997.1	RIGG00334	-1.92014	11.4215	-3.68909	0.000652895	0.0128332	-0.555286
30	4	17	10: O-08 ChEST517j10	RIGG03564	1.14938	9.87689	3.689	0.000653079	0.0128332	-0.555549
2	3	8	07: C-01 ChEST321m13	RIGG02267	-1.2432	9.48989	-3.67712	0.000723979	0.0134171	-0.559935
29	16	19	42: L-08 ENSGALT00000016911.1	RIGG15667	-1.14784	10.6199	-3.68168	0.000653463	0.0128332	-0.560301
48	21	12	54: M-12 NM_001006150.1	RIGG20098	1.27604	12.4493	3.68492	0.000660967	0.0128782	-0.566689
44	12	6	30: E-23 ENSGALT00000003407.1	RIGG10939	1.25202	11.0183	3.67782	0.000689798	0.0130783	-0.568064
21	8	8	20: D-18 Contig_15_reverse	RIGG07351	-1.48746	13.1079	-3.6778	0.000661006	0.0128782	-0.570944
19	16	17	42: F-05 ENSGALT00000017035.1	RIGG15724	0.8944	12.3814	3.67756	0.000661488	0.0128782	-0.571621
40	19	17	50: A-22 ENSGALT00000024873.1	RIGG18528	1.38988	9.58501	3.68882	0.000667929	0.0129092	-0.572012
42	12	16	31: K-23 ENSGALT00000004514.1	RIGG11350	1.11318	12.751	3.67673	0.000663118	0.0128796	-0.573902
30	16	3	40: K-08 ENSGALT00000014558.1	RIGG14820	-1.57744	9.34865	-3.65669	0.000786795	0.014047	-0.575813
39	18	12	46: N-22 ENSGALT00000021283.1	RIGG17190	1.31174	11.4938	3.6754	0.000665731	0.0129009	-0.57755
2	1	16	02: O-01 chCCLi3	RIGG00459	-1.3459	12.3418	-3.67419	0.000668125	0.0129092	-0.580879
42	14	10	36: C-23 ENSGALT00000009851.1	RIGG13183	1.15544	10.5223	3.67344	0.000669609	0.0129189	-0.582936
26	21	13	54: O-19 ggTRAIL_L	RIGG20020	-1.35564	11.8206	-3.67168	0.000673086	0.0129303	-0.58774
37	13	7	33: D-22 ENSGALT00000007055.1	RIGG12241	0.98142	10.8056	3.67634	0.000677883	0.0129457	-0.590136
14	5	13	12: O-16 ChEST613j16	RIGG04320	1.1057	13.6534	3.67056	0.000675321	0.0129303	-0.590813
43	21	9	54: F-23 NM_001006478.1	RIGG20245	1.50846	12.1662	3.67018	0.000676095	0.0129303	-0.591876
35	16	17	42: F-09 ENSGALT00000017038.1	RIGG15726	1.09236	9.90493	3.67527	0.000680021	0.012952	-0.593058
23	16	21	42: N-06 ENSGALT00000016933.1	RIGG15678	-2.18235	9.57771	-3.66637	0.000746788	0.0136665	-0.60429
42	16	13	41: O-11 ENSGALT00000015454.1	RIGG15128	1.1736	10.5317	3.66407	0.000688414	0.0130783	-0.608617
10	5	18	13: K-03 ChEST646k8	RIGG04572	1.26216	10.4572	3.66805	0.000694613	0.0130941	-0.612753
11	11	10	28: F-03 ENSGALT00000002027.1	RIGG10459	-1.17116	13.6162	-3.66195	0.000692744	0.0130855	-0.614429
8	9	14	23: I-02 ENSGALG00000006774.1	RIGG08414	-1.30268	13.6473	-3.65913	0.00069855	0.0131342	-0.622167
25	14	18	37: D-19 ENSGALT00000011833.1	RIGG13838	1.28714	11.0909	3.66114	0.000708872	0.0132615	-0.6316
36	3	15	07: M-21 ChEST329i14	RIGG02337	-2.13755	7.98783	-3.73887	0.000914136	0.0152046	-0.635607
30	10	1	24: K-08 ENSGALG00000010129.1	RIGG08804	-1.09554	11.4682	-3.65397	0.000709272	0.0132615	-0.636287
10	8	15	21: C-03 Contig_80_reverse	RIGG07532	-1.67532	14.1447	-3.65384	0.000709539	0.0132615	-0.636635
40	17	14	44: I-10 ENSGALT00000018723.1	RIGG16313	-1.84497	8.80484	-3.66131	0.000796513	0.0141247	-0.637859
26	7	14	18: G-07 ChEST893m21	RIGG06431	-1.34142	11.4731	-3.65785	0.000715742	0.0133207	-0.640544
33	11	4	27: L-09 ENSGALT00000001027.1	RIGG10122	1.26062	10.0032	3.66934	0.000723226	0.0134171	-0.641262
11	16	19	42: J-03 ENSGALT00000017094.1	RIGG15747	-1.14008	12.1909	-3.65185	0.000713729	0.0133047	-0.642092
14	18	14	47: C-16 ENSGALT00000021926.1	RIGG17409	-1.00834	12.7052	-3.65178	0.000713872	0.0133047	-0.642278
38	11	3	27: G-22 ENSGALT00000000523.1	RIGG09916	-2.66465	8.29031	-3.71879	0.000920969	0.0152238	-0.64705
2	15	18	39: O-01 ENSGALT00000013352.1	RIGG14371	-0.88128	11.2921	-3.65411	0.000723649	0.0134171	-0.650731
21	18	19	47: P-06 ENSGALT00000022346.1	RIGG17569	-1.303	10.9177	-3.64547	0.000758115	0.013787	-0.65528
10	14	5	35: K-03 ENSGALT00000008807.1	RIGG12844	-1.00088	12.2573	-3.64633	0.000725448	0.0134254	-0.657185
45	13	7	33: D-24 ENSGALT00000007059.1	RIGG12242	1.07188	11.0697	3.65152	0.000729166	0.0134752	-0.657774
47	13	18	34: J-12 ENSGALT00000008272.1	RIGG12649	1.12856	10.9516	3.64445	0.000760373	0.013787	-0.658025
17	13	15	34: D-17 ENSGALT00000008451.1	RIGG12710	-1.56472	10.3118	-3.61099	0.000918575	0.0152238	-0.665337
33	8	12	20: L-21 Contig_55_forward	RIGG07495	1.41795	10.2706	3.63546	0.000816282	0.0142638	-0.669981
32	1	5	01: E-20 AJ719848.1	RIGG00126	1.2151	9.97618	3.6517	0.000744477	0.0136557	-0.672701
18	15	8	38: K-05 ENSGALT00000012188.1	RIGG13973	-1.16932	12.2804	-3.64054	0.000737932	0.0136181	-0.672995
17	15	14	39: H-05 ENSGALT00000014053.1	RIGG14608	-1.10422	11.2167	-3.64566	0.000741824	0.0136532	-0.67373
10	13	7	33: C-15 ENSGALT00000006518.1	RIGG12051	0.99374	10.5043	3.64543	0.000742314	0.0136532	-0.674342
35	18	14	47: B-21 ENSGALT00000022388.1	RIGG17588	1.22354	13.3509	3.64514	0.000742949	0.0136532	-0.675134
8	10	9	25: I-02 ENSGALG00000012909.1	RIGG09166	-1.23144	10.0116	-3.64413	0.000745159	0.0136557	-0.677889
13	11	6	27: P-04 ENSGALT00000000873.1	RIGG10048	-1.20024	12.2406	-3.63575	0.000779887	0.0140073	-0.681415
15	11	6	27: N-04 ENSGALT00000000821.1	RIGG10036	0.85116	10.3365	3.66036	0.000759847	0.013787	-0.682333
37	9	5	22: H-22 ENSGALG00000004722.1	RIGG08130	1.1763	9.39818	3.66449	0.000769432	0.0138878	-0.688952
14	5	14	13: C-04 ChEST651o5	RIGG04618	-1.09052	10.9115	-3.63911	0.000756197	0.013787	-0.691519
46	18	7	46: G-12 ENSGALT00000020851.1	RIGG17054	1.3935	11.1814	3.6443	0.000760706	0.013787	-0.692702
25	4	20	11: D-19 ChEST57p18	RIGG04062	0.96992	10.0663	3.64187	0.000766109	0.0138468	-0.699266
48	15	17	39: I-24 ENSGALT00000013557.1	RIGG14440	1.42542	10.8163	3.62341	0.000791775	0.0140977	-0.699584
30	7	17	18: K-20 ChEST911b22	RIGG06554	-1.30282	11.579	-3.63062	0.000759822	0.013787	-0.700077
13	2	10	04: L-16 ChEST195g5	RIGG01383	-0.97574	10.496	-3.63509	0.000765156	0.0138468	-0.702434
6	10	12	25: O-14 ENSGALG00000013253.1-1	RIGG09207	-1.51738	10.2174	-3.63631	0.000778616	0.0140073	-0.714281
10	15	4	38: C-03 ENSGALT00000012052.1	RIGG13925	-1.24822	12.3306	-3.62455	0.000773527	0.0139426	-0.716635
48	11	15	28: M-24 ENSGALT00000001620.1	RIGG10328	0.74912	12.0807	3.62158	0.000780312	0.0140073	-0.724723
43	15	5	38: B-23 ENSGALT00000012868.1	RIGG14205	1.17344	13.5688	3.62102	0.000781613	0.0140115	-0.726265
34	11	20	29: K-09 ENSGALT00000002337.1	RIGG10591	0.86434	10.2193	3.61959	0.000784897	0.014047	-0.730148
38	16	16	42: C-22 ENSGALT00000016500.1	RIGG15531	0.864	12.6357	3.61894	0.000786392	0.014047	-0.731911
27	6	1	14: B-07 ChEST725h14	RIGG05173	-1.07946	11.0289	-3.62342	0.000791757	0.0140977	-0.734103
2	3	12	07: K-01 ChEST326m15	RIGG02315	-1.15364	11.1858	-3.62284	0.000793091	0.014102	-0.735662
18	16	1	40: G-05 ENSGALT00000014258.1	RIGG14701	1.13358	11.164	3.6154	0.000794619	0.0141101	-0.741548
47	8	2	19: F-24 ChEST974b20	RIGG06991	1.1062	9.51304	3.61287	0.000833549	0.0144504	-0.742813
10	4	5	09: G-03 ChEST42h23	RIGG03045	-2.52028	12.8208	-3.62409	0.000843379	0.0145824	-0.744637
31	10	21	27: B-08 ENSGALT00000000633.1	RIGG09967	-1.13332	10.3909	-3.61855	0.000803099	0.0141832	-0.747281
42	7	20	19: C-11 ChEST940k13	RIGG06785	-2.29972	14.6005	-3.61256	0.000801288	0.0141735	-0.749287
41	20	12	52: D-23 ENSGALT00000027476.1	RIGG19481	1.2397	9.58151	3.6125	0.000801421	0.0141735	-0.74944
38	14	12	36: G-22 ENSGALT00000010208.1	RIGG13299	1.24307	8.17545	3.66723	0.000878947	0.0149036	-0.749464
36	14	18	37: A-21 ENSGALT00000010970.1	RIGG13546	1.28756	10.5208	3.6109	0.0008052	0.0141832	-0.753796
6	4	1	08: O-02 ChEST391b6	RIGG02809	-1.86355	8.58719	-3.61663	0.0010418	0.0162552	-0.754524
34	8	19	21: K-09 ENSGALG00000000352.1	RIGG07583	0.95998	10.3578	3.62076	0.000814663	0.0142638	-0.756236
47	4	21	11: F-12 ChEST568g13	RIGG03977	1.15798	12.4809	3.60931	0.000808971	0.0142305	-0.758122
16	15	11	38: M-16 ENSGALT00000012505.1	RIGG14084	-1.21362	10.0682	-3.61418	0.000813423	0.0142638	-0.759113
26	11	20	29: K-07 ENSGALT00000002336.1	RIGG10590	-1.58216	8.96712	-3.61307	0.000936913	0.0153523	-0.760634
1	14	21	37: L-01 ENSGALT00000011922.1	RIGG13877	-1.14634	10.3066	-3.60676	0.000907242	0.0151825	-0.762155
2	6	6	14: K-13 ChEST693p18	RIGG04953	-1.01886	11.3237	-3.61229	0.000817925	0.0142736	-0.764226
20	20	11	52: A-05 ENSGALT00000026669.1	RIGG19178	-1.0446	13.2313	-3.60664	0.000815352	0.0142638	-0.765395
43	12	12	31: B-23 ENSGALT00000005166.1	RIGG11573	1.15522	12.148	3.60642	0.000815869	0.0142638	-0.765982
25	15	9	38: L-19 ENSGALT00000013008.1	RIGG14262	1.38842	9.66901	3.60991	0.000823648	0.0143354	-0.770684
36	3	21	08: I-21 ChEST377j17	RIGG02689	1.38629	8.12273	3.65061	0.000949993	0.0154321	-0.770759
24	16	4	40: I-18 ENSGALT00000014523.1	RIGG14813	1.35894	8.55279	3.62114	0.000831554	0.0144348	-0.770763
33	18	2	45: L-21 ENSGALT00000020421.1	RIGG16895	1.23447	8.97198	3.63202	0.000968105	0.0155952	-0.773784
16	3	5	06: I-16 ChEST274p2	RIGG02028	-1.06136	11.5864	-3.6032	0.000823625	0.0143354	-0.77474
48	13	10	33: I-12 ENSGALT00000006898.1	RIGG12178	1.17949	10.4113	3.59926	0.000867132	0.0147973	-0.779241
1	13	1	32: H-13 ENSGALT00000006328.1	RIGG11980	-1.26798	12.0204	-3.60039	0.000830444	0.0144346	-0.782372
42	12	1	29: O-11 ENSGALT00000002401.1	RIGG10616	0.97014	11.8933	3.5976	0.000837271	0.0144958	-0.78995
40	11	7	27: M-22 ENSGALT00000000599.1	RIGG09952	1.51759	9.7546	3.57217	0.00100092	0.0158488	-0.793074
42	12	14	31: G-23 ENSGALT00000004452.1	RIGG11327	0.8981	11.2053	3.60106	0.000845192	0.0145945	-0.794596
18	3	16	08: C-05 ChEST372f8	RIGG02645	-0.99128	9.87221	-3.60564	0.000851245	0.0146487	-0.79694
15	13	21	34: N-16 ENSGALT00000008358.1	RIGG12675	1.0407	10.313	3.60546	0.000851668	0.0146487	-0.797401
28	5	20	13: M-07 ChEST648l12	RIGG04586	1.26924	8.94844	3.62337	0.000865331	0.0147973	-0.798036
42	21	20	55: O-11 TGF-beta4	RIGG20392	1.60704	8.94342	3.62375	0.000909241	0.0151825	-0.798848
8	7	17	18: I-14 ChEST90f21	RIGG06539	1.14544	11.7273	3.59352	0.00084734	0.0146125	-0.801014
15	8	20	21: J-16 ENSGALG00000001759.1	RIGG07762	-1.32259	9.59424	-3.59531	0.000895886	0.0150167	-0.80497
18	2	21	06: C-05 ChEST257e20	RIGG01894	1.121	9.40749	3.5963	0.000857028	0.0147216	-0.807472
19	3	15	07: N-17 ChEST36k22	RIGG02617	-1.9374	12.7612	-3.59532	0.000859463	0.0147442	-0.810099
6	16	19	42: K-02 ENSGALT00000016609.1	RIGG15569	-1.05558	12.1913	-3.59481	0.000860763	0.0147473	-0.811498
3	16	4	40: J-13 ENSGALT00000015087.1	RIGG15000	-1.09198	10.5863	-3.59885	0.000868179	0.0147973	-0.815188
45	5	12	12: P-12 ChEST626b15	RIGG04412	1.15154	10.4713	3.59141	0.000869324	0.0147976	-0.820661
44	2	4	03: M-23 ChEST1031c21	RIGG00834	1.06268	12.1025	3.58592	0.000866441	0.0147973	-0.82164
36	4	9	09: M-09 ChEST434d14	RIGG03083	-1.36052	12.5193	-3.58198	0.0008765	0.0149005	-0.83232
26	16	2	40: G-19 ENSGALT00000014270.1	RIGG14708	1.17603	10.9595	3.57918	0.000919066	0.0152238	-0.832863
14	6	19	16: G-04 ChEST79f3	RIGG05771	-0.85046	13.8061	-3.58148	0.000877775	0.0149029	-0.833664
4	17	20	45: E-01 ENSGALT00000019489.1	RIGG16567	-1.4672	10.6315	-3.58431	0.000924711	0.0152473	-0.834175
12	4	7	09: I-03 ChEST431b22	RIGG03057	0.96906	12.1171	3.57914	0.000883823	0.014967	-0.840016
8	13	7	33: A-14 ENSGALT00000006744.1	RIGG12132	-1.23072	12.0497	-3.57858	0.000885276	0.0149723	-0.841536
17	2	3	03: P-05 ChEST151j6	RIGG01120	0.81374	10.3725	3.58838	0.00089491	0.0150167	-0.843276
14	13	9	33: G-16 ENSGALT00000006860.1	RIGG12168	-1.09377	9.96464	-3.57981	0.000936776	0.0153523	-0.846129
27	11	14	28: N-07 opHsV04NC000001	opHsV04NC000001	-2.40593	10.834	-3.59535	0.00101105	0.0159705	-0.84614
22	1	7	01: K-18 AJ720014.1	RIGG00161	-1.3431	12.0605	-3.5762	0.000891456	0.0150149	-0.847972
13	4	16	10: L-16 ChEST52n23	RIGG03638	-0.9405	12.7815	-3.57577	0.000892568	0.0150149	-0.849124
4	2	15	05: E-01 ChEST208a22	RIGG01528	-1.25628	10.6315	-3.57576	0.000892607	0.0150149	-0.849165
5	16	10	41: H-14 ENSGALT00000015830.1	RIGG15269	-1.39276	11.1313	-3.57551	0.000893259	0.0150149	-0.849841
25	8	18	21: H-19 ENSGALG00000002312.1	RIGG07847	-0.9267	12.3924	-3.57542	0.000893502	0.0150149	-0.850092
22	17	12	44: G-06 ENSGALT00000018683.1	RIGG16299	-2.48657	11.369	-3.57706	0.000944186	0.0154181	-0.853393
31	18	20	47: N-20 ENSGALT00000022338.1	RIGG17564	1.48219	8.32034	3.62628	0.000983458	0.0157043	-0.853604
43	1	16	02: N-11 ChEST1022e3	RIGG00734	-2.24373	8.1028	-3.65909	0.00123201	0.0178453	-0.862506
27	5	9	12: F-19 ChEST630i16	RIGG04451	-1.4373	8.92828	-3.5879	0.00100539	0.0159002	-0.862875
10	4	2	08: O-15 ChEST380n21	RIGG02722	-1.0932	10.8063	-3.57479	0.000912442	0.0151974	-0.865465
44	14	15	36: M-11 ENSGALT00000010015.1	RIGG13236	1.1574	11.5908	3.56948	0.000909158	0.0151825	-0.866158
40	16	4	40: I-22 ENSGALT00000014538.1	RIGG14815	0.9224	10.8136	3.56857	0.000911561	0.0151974	-0.868599
30	4	5	09: G-08 ChEST440l13	RIGG03141	-0.86572	12.5266	-3.56722	0.000915185	0.0152046	-0.872268
45	7	13	18: D-24 ChEST916c16	RIGG06603	-1.22438	10.5482	-3.58307	0.000928007	0.0152772	-0.872476
45	21	13	54: P-24 NM_001006410.1	RIGG20210	0.98398	10.3085	3.57748	0.000923599	0.0152473	-0.872493
21	20	19	53: D-06 ENSGALT00000028147.1	RIGG19753	-1.9679	9.63148	-3.53241	0.00117379	0.0173823	-0.873168
11	7	11	17: N-15 ChEST884l23	RIGG06376	-1.12112	11.0181	-3.56536	0.00092018	0.0152238	-0.877302
44	9	12	23: E-11 ENSGALG00000006014.1	RIGG08301	1.66653	8.46064	3.59917	0.00109228	0.0168097	-0.877944
6	12	18	31: O-14 ENSGALT00000004832.1	RIGG11463	-0.92932	12.7726	-3.56215	0.000928845	0.0152772	-0.885968
13	16	14	41: P-16 ENSGALT00000015953.1	RIGG15318	-0.82098	13.4542	-3.55996	0.000934795	0.0153523	-0.891872
48	18	12	46: M-24 ENSGALT00000020975.1	RIGG17096	1.66495	8.80473	3.55648	0.00115681	0.0173364	-0.892472
27	5	12	12: N-07 ChEST635c19	RIGG04492	-1.0494	8.91939	-3.56148	0.000987422	0.0157485	-0.894666
23	13	20	34: N-06 ENSGALT00000008347.1	RIGG12670	-1.15836	9.57411	-3.5627	0.000945083	0.0154181	-0.897984
15	17	18	45: B-04 ENSGALT00000019976.1	RIGG16733	0.99216	11.5841	3.56251	0.000945614	0.0154181	-0.898503
8	16	14	41: M-14 ENSGALT00000015681.1	RIGG15211	-1.4576	9.47983	-3.5618	0.000947552	0.0154306	-0.900397
5	5	11	12: L-14 ChEST624b22	RIGG04390	-1.33138	14.3719	-3.55624	0.000944998	0.0154181	-0.901909
33	21	7	54: D-21 NM_001006453.1	RIGG20232	1.35536	12.5626	3.55465	0.000949399	0.0154321	-0.906204
24	10	6	25: A-18 ENSGALG00000012585.1	RIGG09126	1.02498	11.0791	3.55883	0.00095576	0.0154852	-0.908375
18	16	21	42: O-05 ENSGALT00000016419.1	RIGG15501	-1.4051	10.7418	-3.55846	0.000956793	0.0154852	-0.909374
31	13	5	32: N-20 ENSGALT00000006174.1	RIGG11924	0.92124	11.7196	3.55302	0.000953924	0.0154769	-0.9106
14	7	8	17: K-04 ChEST858a19	RIGG06170	-1.23988	8.78121	-3.56875	0.00096703	0.0155952	-0.910626
30	2	10	04: K-20 ChEST183m1	RIGG01290	-2.08135	7.59818	-3.61941	0.0012987	0.0185035	-0.910804
44	9	6	22: I-11 ENSGALG00000003123.1	RIGG07948	1.00998	10.9085	3.55727	0.000960095	0.0155196	-0.91256
37	3	5	06: L-22 ChEST293j18	RIGG02137	1.1596	9.60478	3.56743	0.000970699	0.0156143	-0.914133
44	21	17	55: E-23 NM_001012550.1	RIGG20338	1.1983	11.5841	3.54291	0.00100094	0.0158488	-0.91556
14	1	9	01: O-16 AJ720147.1	RIGG00184	-1.39116	12.0506	-3.55433	0.000968327	0.0155952	-0.920457
4	4	2	08: M-13 ChEST37d1	RIGG02709	-1.39354	10.6961	-3.55813	0.000976724	0.0156405	-0.924257
13	7	8	17: L-04 ChEST868h4	RIGG06264	-1.05	12.2925	-3.54631	0.000972779	0.0156286	-0.928691
38	7	15	18: G-22 ChEST909i15	RIGG06531	1.0757	13.9248	3.54557	0.000974884	0.0156405	-0.930689
8	15	11	38: M-14 ENSGALT00000012504.1	RIGG14083	-1.2656	11.5571	-3.5448	0.000977087	0.0156405	-0.932775
12	3	1	06: A-15 ChEST256a17	RIGG01887	-1.37286	12.2452	-3.5494	0.000982296	0.0157043	-0.933702
32	6	12	15: E-20 ChEST750a12	RIGG05390	-1.23178	11.702	-3.52853	0.00108517	0.016751	-0.934957
45	10	3	24: P-12 ENSGALG00000010985.1	RIGG08924	1.27125	9.03486	3.59373	0.00114484	0.0172949	-0.935588
44	17	4	43: E-11 ENSGALT00000017308.1	RIGG15820	1.03068	12.0521	3.53757	0.00103638	0.0162148	-0.943517
12	6	20	16: E-15 ChEST78b23	RIGG05671	1.24356	11.4633	3.54545	0.000993592	0.0158021	-0.944274
8	17	16	44: M-02 ENSGALT00000018768.1	RIGG16333	-2.45346	12.5095	-3.54533	0.000993957	0.0158021	-0.944614
27	21	10	54: J-07 NM_001006514.1	RIGG20261	-1.0778	12.6198	-3.53878	0.000994385	0.0158021	-0.948992
47	3	7	06: N-24 ChEST296l7	RIGG02150	1.15304	12.8616	3.53674	0.00100032	0.0158488	-0.954491
16	15	1	37: I-16 ENSGALT00000011357.1	RIGG13684	-1.33672	8.96925	-3.51941	0.0011138	0.0170411	-0.958755
9	7	12	18: D-03 ChEST928h12	RIGG06686	0.93822	10.9834	3.53897	0.00101243	0.0159731	-0.961641
41	13	10	33: L-11 ENSGALT00000007449.1	RIGG12378	1.00804	9.5488	3.54369	0.00101827	0.0160269	-0.962799
14	15	20	40: C-04 ENSGALT00000014414.1	RIGG14771	1.48159	8.49215	3.52504	0.00122839	0.0178453	-0.963774
38	1	7	01: K-22 AJ720025.1	RIGG00163	1.14348	11.3688	3.53143	0.0010159	0.0160086	-0.968769
47	13	14	34: B-12 ENSGALT00000008131.1	RIGG12601	0.90334	10.8914	3.53572	0.00102201	0.0160472	-0.970343
3	14	18	37: B-13 ENSGALT00000011802.1	RIGG13823	-1.08202	10.9913	-3.53522	0.00102348	0.0160513	-0.971678
33	2	3	03: P-09 ChEST152c17	RIGG01122	1.0129	11.4237	3.52967	0.00102111	0.0160472	-0.973498
17	1	2	01: D-05 AJ720734.1	RIGG00296	1.28868	9.16697	3.55504	0.00110208	0.016915	-0.97658
15	14	20	37: F-16 ENSGALT00000011612.1	RIGG13755	1.24454	10.4867	3.53199	0.00103311	0.0161829	-0.980325
9	1	4	01: H-03 AJ720910.1	RIGG00319	-1.54365	9.07748	-3.51831	0.0012514	0.0180152	-0.980507
37	14	2	35: D-22 ENSGALT00000009226.1	RIGG12994	1.2522	10.8188	3.53044	0.00103775	0.0162171	-0.984474
16	9	2	22: A-04 ENSGALG00000003536.1	RIGG07991	-1.29101	8.98922	-3.53078	0.00117913	0.0173935	-0.992395
41	16	7	41: D-11 ENSGALT00000016002.1	RIGG15339	1.16076	11.9472	3.52249	0.00104267	0.0162552	-0.992794
16	18	9	46: I-04 ENSGALT00000020874.1	RIGG17062	-1.56224	12.1869	-3.52196	0.00104428	0.016261	-0.994218
40	14	9	36: A-10 ENSGALT00000010089.1	RIGG13258	1.31827	7.7487	3.579	0.00123163	0.0178453	-0.995676
26	13	14	34: C-07 ENSGALT00000007573.1	RIGG12422	1.07782	10.5122	3.5262	0.00105057	0.0163398	-0.995822
22	21	14	55: C-06 XM_417653.1	RIGG20412	1.54034	9.5108	3.52242	0.00110427	0.016915	-0.997686
22	19	1	48: C-18 ENSGALT00000022864.1	RIGG17786	-1.24099	10.2417	-3.51558	0.00110404	0.016915	-1.00173
5	8	8	20: D-14 Contig_149_reverse	RIGG07349	0.98588	11.5524	3.52393	0.00105749	0.0164051	-1.00188
42	11	5	27: K-23 ENSGALT00000000339.1	RIGG09846	0.95242	10.8185	3.5236	0.00105851	0.0164051	-1.00278
42	12	4	30: C-23 ENSGALT00000003376.1	RIGG10927	1.15778	11.5143	3.51805	0.0010562	0.0164051	-1.0047
23	9	17	23: N-18 ENSGALG00000007867.1	RIGG08539	-1.08722	11.6644	-3.52088	0.00106687	0.0165151	-1.01004
41	17	5	43: H-23 ENSGALT00000018180.1	RIGG16121	0.97657	10.8579	3.51409	0.00113086	0.0171855	-1.01959
33	13	4	32: P-09 ENSGALT00000006455.1	RIGG12025	1.21386	10.6212	3.52134	0.00108593	0.016751	-1.02228
43	21	12	54: N-11 NM_001006575.1	RIGG20286	1.23522	11.0962	3.51148	0.00107655	0.0166454	-1.02232
41	3	4	06: L-11 ChEST30k6	RIGG02226	1.04337	9.2044	3.52343	0.00114886	0.0173157	-1.02504
15	3	19	08: F-16 ChEST397e2	RIGG02851	-1.39066	9.41941	-3.52945	0.00115557	0.0173364	-1.0255
8	14	2	35: A-14 ENSGALT00000008903.1	RIGG12884	1.15632	10.1781	3.51951	0.00109164	0.0168097	-1.02713
23	18	11	46: N-06 ENSGALT00000021256.1	RIGG17182	-1.12007	9.82348	-3.5046	0.00118589	0.0174082	-1.02899
24	7	20	19: A-06 ChEST956k17	RIGG06864	1.33529	8.99849	3.53309	0.00117157	0.0173823	-1.03302
3	19	6	48: N-01 ENSGALT00000023478.1	RIGG18025	-1.25356	9.39232	-3.52256	0.00110385	0.016915	-1.03309
15	13	5	32: N-16 ENSGALT00000006166.1	RIGG11922	1.24647	9.60358	3.50787	0.00115111	0.0173298	-1.03592
33	1	5	01: H-21 AJ720957.1	RIGG00328	1.10036	9.51744	3.53119	0.00112397	0.0171171	-1.04048
18	21	20	55: O-05 S59426.1	RIGG20389	1.24056	8.08502	3.53282	0.00126903	0.0182055	-1.04307
15	6	18	16: B-16 ChEST808j5	RIGG05835	-2.32983	7.97771	-3.53282	0.0014931	0.0202472	-1.04492
15	19	20	50: J-04 ENSGALT00000025239.1	RIGG18660	-1.21245	9.99565	-3.4966	0.00123904	0.0179157	-1.04739
25	2	19	05: P-07 ChEST253b7	RIGG01873	-1.7273	8.04155	-3.49916	0.00147358	0.0201552	-1.04767
33	10	7	25: H-09 ENSGALG00000014716.1	RIGG09345	1.30172	9.17465	3.52128	0.00113107	0.0171855	-1.05109
7	11	1	27: B-14 ENSGALT00000000636.1	RIGG09970	-1.56518	10.8478	-3.5047	0.00111789	0.0170565	-1.0532
27	8	13	20: N-07 Contig_58_reverse	RIGG07500	1.00516	9.0847	3.52022	0.00113451	0.0172178	-1.05389
46	11	9	28: C-24 ENSGALT00000001441.1	RIGG10269	1.06102	9.47535	3.51192	0.00118674	0.0174082	-1.05494
33	14	7	35: P-09 ENSGALT00000009765.1	RIGG13153	1.37766	8.79335	3.53803	0.00115559	0.0173364	-1.05587
41	2	1	03: L-11 ChEST148k22	RIGG01099	1.2605	11.8671	3.49831	0.00111851	0.0170565	-1.05762
48	4	11	10: A-12 ChEST501a19	RIGG03483	1.21218	13.0831	3.49825	0.00111869	0.0170565	-1.05777
47	8	14	20: N-24 Contig_233_reverse	RIGG07414	1.20661	10.5737	3.49791	0.00118427	0.0174082	-1.06205
44	21	15	55: A-23 NM_001008453.1	RIGG20314	1.26353	10.3314	3.48765	0.00117422	0.0173823	-1.0624
5	5	4	11: P-02 ChEST576k23	RIGG04032	-1.16824	12.7164	-3.48655	0.00117792	0.0173935	-1.06529
11	13	5	32: N-15 ENSGALT00000006435.1	RIGG12016	-1.44572	9.27497	-3.51379	0.00115536	0.0173364	-1.07075
34	1	4	01: G-09 AJ719377.1	RIGG00039	0.9305	12.2119	3.49292	0.00113609	0.0172219	-1.07201
48	11	8	28: A-12 ENSGALT00000001396.1	RIGG10251	1.07538	12.7813	3.49148	0.00114085	0.0172742	-1.07587
39	1	8	01: N-10 AJ720561.1	RIGG00264	0.86432	13.428	3.49083	0.00114299	0.0172867	-1.0776
20	12	16	31: I-17 ENSGALT00000004470.1	RIGG11335	1.03154	12.9837	3.48938	0.00114783	0.0173157	-1.0815
35	8	8	20: B-21 Contig_266_reverse	RIGG07436	1.30297	10.6385	3.48518	0.0012046	0.0176309	-1.08189
18	3	13	07: K-17 ChEST327k6	RIGG02323	-2.11436	9.7029	-3.46395	0.00138757	0.0193612	-1.08293
41	1	11	02: D-23 ChEST1016j14	RIGG00680	1.11932	11.1657	3.49804	0.00116103	0.0173593	-1.08408
34	5	20	13: O-09 ChEST64i22	RIGG04599	0.98252	9.79609	3.49766	0.0011623	0.0173593	-1.08508
1	18	11	46: P-01 ENSGALT00000021560.1	RIGG17285	-1.87293	8.24642	-3.53823	0.00159414	0.0209404	-1.08883
43	1	4	01: F-11 AJ720792.1	RIGG00311	1.88818	7.64642	3.59978	0.00142862	0.0197872	-1.08908
6	19	8	49: C-02 ENSGALT00000023902.1	RIGG18154	0.91012	10.8772	3.49029	0.00116533	0.0173775	-1.09157
10	3	19	08: G-15 ChEST375i15	RIGG02674	1.07194	10.5542	3.49004	0.00116616	0.0173775	-1.09223
48	7	15	18: E-24 ChEST908c2	RIGG06520	1.0063	11.8819	3.48519	0.00116182	0.0173593	-1.09268
30	18	20	47: O-20 ENSGALT00000022126.1	RIGG17482	1.06808	9.88506	3.47317	0.00129614	0.0185035	-1.09298
32	7	16	18: I-08 ChEST909p4	RIGG06536	-1.01614	10.3778	-3.48889	0.00117004	0.0173823	-1.0953
18	11	12	28: K-05 ENSGALT00000001300.1	RIGG10213	-1.26411	10.4544	-3.44667	0.00139665	0.0194467	-1.09717
44	9	13	23: E-23 ENSGALG00000006032.1	RIGG08307	1.33068	9.61864	3.48781	0.00117367	0.0173823	-1.09816
46	8	10	20: G-24 ChEST9k10	RIGG07284	0.93968	10.965	3.48726	0.00117554	0.0173823	-1.09963
44	13	9	33: E-23 ENSGALT00000006567.1	RIGG12067	0.89742	13.0823	3.4872	0.00117573	0.0173823	-1.09978
7	10	15	26: F-02 ENSGALG00000016781.1	RIGG09612	-1.13972	10.4843	-3.49062	0.00118598	0.0174082	-1.10371
30	18	11	46: O-08 ENSGALT00000020994.1	RIGG17100	-1.79955	8.65573	-3.4965	0.00158304	0.0209404	-1.10689
37	8	1	19: H-10 ChEST975a8	RIGG06996	1.14682	8.15365	3.54009	0.00136512	0.0191334	-1.10714
44	5	6	12: A-11 ChEST590a24	RIGG04141	1.18416	8.55411	3.48886	0.00119198	0.0174655	-1.10837
39	1	9	01: N-22 AJ720602.1	RIGG00270	0.94344	13.0072	3.47922	0.00118205	0.0174082	-1.10861
5	17	1	42: P-14 ENSGALT00000016972.1	RIGG15694	-1.99813	7.7945	-3.55528	0.00167287	0.02158	-1.11625
33	12	3	30: D-09 ENSGALT00000004102.1	RIGG11202	1.20516	9.58977	3.48988	0.00121167	0.0177145	-1.11924
16	18	19	47: M-04 ENSGALT00000022084.1	RIGG17462	-1.3074	9.82473	-3.49498	0.00121863	0.0177769	-1.12005
45	19	10	49: H-12 ENSGALT00000024183.1	RIGG18277	1.05862	9.44498	3.50634	0.00123282	0.0178453	-1.12108
10	4	12	10: C-15 ChEST492e14	RIGG03402	1.33862	8.22501	3.49359	0.00133958	0.0189528	-1.12121
20	3	17	08: A-17 ChEST372a18	RIGG02639	-1.53382	9.43104	-3.49992	0.00135061	0.0190383	-1.12319
12	9	14	23: I-03 ENSGALG00000006124.1	RIGG08321	-1.5738	9.89212	-3.47276	0.00127212	0.0182139	-1.12787
3	14	13	36: J-01 ENSGALT00000010785.1	RIGG13489	-0.86214	11.987	-3.47622	0.00121348	0.0177213	-1.12894
24	5	18	13: I-06 ChEST656n3	RIGG04655	1.4815	9.30088	3.43818	0.00159782	0.0209404	-1.13103
17	18	15	47: H-05 ENSGALT00000022453.1	RIGG17615	-1.65852	10.1896	-3.41654	0.0015827	0.0209404	-1.13422
45	2	6	04: D-24 ChEST190a17	RIGG01339	1.09092	9.05078	3.49317	0.00125106	0.0180152	-1.13963
44	20	4	51: A-23 ENSGALT00000025626.1	RIGG18811	1.63048	9.69957	3.45493	0.00136454	0.0191334	-1.13991
22	10	12	25: O-18 ENSGALG00000013261.1	RIGG09209	-1.05674	9.96457	-3.46716	0.00122398	0.0178352	-1.14076
33	10	19	26: P-09 ENSGALT00000000176.1	RIGG09769	-1.7455	13.9954	-3.47171	0.00122929	0.0178453	-1.14089
16	13	15	34: A-16 ENSGALT00000007859.1	RIGG12509	-1.16611	8.97302	-3.47798	0.00139831	0.0194492	-1.14321
25	2	3	03: P-07 ChEST151l13	RIGG01121	1.03906	11.1279	3.46564	0.00122937	0.0178453	-1.14481
48	8	21	21: M-12 ENSGALG00000001219.1	RIGG07691	1.7128	7.73757	3.52283	0.00165717	0.0214406	-1.1469
6	20	10	51: O-14 ENSGALT00000026067.1	RIGG18983	-0.87528	11.1728	-3.45867	0.00129938	0.0185035	-1.15149
11	9	15	23: J-15 ENSGALG00000008434.1	RIGG08609	-1.73936	9.0405	-3.42092	0.00163479	0.0212555	-1.15471
33	1	16	02: P-09 ChEST1023d19	RIGG00745	-1.21006	12.5342	-3.46073	0.0012469	0.0180096	-1.15787
43	19	11	49: F-23 ENSGALT00000024443.1	RIGG18365	1.267	11.9866	3.46029	0.00124851	0.0180131	-1.15906
28	8	18	21: E-19 Contig_98_forward	RIGG07552	1.38847	8.28808	3.49592	0.00136543	0.0191334	-1.16319
14	11	4	27: K-04 ENSGALT00000000567.1	RIGG09931	-1.94012	11.3196	-3.46217	0.00126345	0.018149	-1.16617
24	13	11	33: I-18 ENSGALT00000006906.1	RIGG12181	-1.13214	12.9697	-3.45717	0.00125978	0.018116	-1.16733
1	5	2	11: L-01 ChEST584o3	RIGG04101	1.44618	10.1367	3.46033	0.00127015	0.0182055	-1.17105
47	15	8	38: J-12 ENSGALT00000012734.1	RIGG14153	1.30402	9.62066	3.44327	0.00133382	0.0188917	-1.17944
32	9	9	22: M-20 ENSGALG00000004269.1	RIGG08070	1.24428	10.8672	3.44985	0.00128665	0.018402	-1.18679
42	19	2	48: G-11 ENSGALT00000022698.1	RIGG17713	-1.1539	11.0031	-3.4469	0.00129762	0.0185035	-1.19462
39	20	16	52: J-22 ENSGALT00000027348.1	RIGG19421	1.2628	10.1346	3.45983	0.0013197	0.018732	-1.19812
44	14	5	35: I-11 ENSGALT00000008773.1	RIGG12836	1.3323	9.58699	3.43542	0.00136412	0.0191334	-1.20005
2	11	17	29: C-13 ENSGALT00000002229.1	RIGG10546	-1.26815	9.48273	-3.42936	0.00159754	0.0209404	-1.20046
11	15	17	39: J-15 ENSGALT00000014089.1	RIGG14624	-1.53686	11.6125	-3.44873	0.0013131	0.0186787	-1.20172
46	13	21	34: O-24 ENSGALT00000008121.1	RIGG12596	1.71697	8.50821	3.46694	0.00140754	0.0195157	-1.20219
3	20	2	50: N-13 ENSGALT00000025556.1	RIGG18783	1.18775	8.97638	3.4298	0.00163454	0.0212555	-1.20269
39	17	16	44: N-10 ENSGALT00000019114.1	RIGG16431	1.1595	10.4202	3.44191	0.00131642	0.0187056	-1.20787
28	17	5	43: E-19 ENSGALT00000017322.1	RIGG15824	1.15504	10.0992	3.40748	0.00159	0.0209404	-1.20961
40	18	8	46: E-22 ENSGALT00000020835.1	RIGG17047	1.05857	8.08018	3.46874	0.00143422	0.0198438	-1.21417
7	13	12	33: N-02 ENSGALT00000007214.1	RIGG12291	1.1186	11.8853	3.44328	0.00133378	0.0188917	-1.21612
45	11	21	29: L-24 ENSGALT00000002947.1	RIGG10786	0.951725	11.1291	3.43224	0.00140097	0.0194657	-1.22061
23	6	7	14: N-06 ChEST721b7	RIGG05150	-0.94024	11.0101	-3.44022	0.00134551	0.0190163	-1.2242
34	21	15	55: C-21 NM_001008476.1	RIGG20325	1.20108	9.46575	3.44474	0.00135204	0.0190383	-1.22466
27	10	17	26: J-07 ENSGALT00000000093.1	RIGG09733	0.8467	11.5913	3.43832	0.00135284	0.0190383	-1.22921
13	19	19	50: H-16 ENSGALT00000025215.1	RIGG18654	-0.94524	10.2068	-3.43242	0.00135285	0.0190383	-1.23302
46	5	20	13: O-12 ChEST660h9	RIGG04694	1.3433	9.43151	3.42399	0.0015185	0.0203467	-1.23307
24	8	1	19: E-06 ChEST960e15	RIGG06888	-1.22442	9.19028	-3.44085	0.00136707	0.0191361	-1.23486
34	2	2	03: K-21 ChEST102f7	RIGG00822	0.86056	12.2492	3.4261	0.00137764	0.0192635	-1.24974
45	21	9	54: H-24 NM_001006291.1	RIGG20163	0.9877	13.2233	3.4351	0.00138964	0.0193696	-1.24996
26	20	21	53: G-07 ENSGALT00000027778.1	RIGG19590	-1.06982	13.5166	-3.42968	0.0013867	0.0193612	-1.25199
28	9	13	23: E-19 ENSGALG00000006028.1	RIGG08305	-1.37087	9.40458	-3.41922	0.00145379	0.0199885	-1.25458
36	10	10	25: I-21 ENSGALG00000012205.1	RIGG09082	1.13797	8.77847	3.44021	0.00148219	0.0202309	-1.25477
5	18	3	45: P-02 ENSGALT00000020201.1	RIGG16815	0.96322	11.8566	3.4182	0.00145801	0.0200076	-1.25723
37	14	11	36: H-10 ENSGALT00000010491.1	RIGG13387	1.22137	10.2258	3.38798	0.00167855	0.0216164	-1.25828
26	9	16	23: O-07 ENSGALG00000006351.1	RIGG08358	1.16534	11.3962	3.42486	0.00140592	0.0195138	-1.26467
17	10	6	25: D-17 ENSGALG00000014594.1	RIGG09325	1.10149	9.28742	3.42978	0.00149415	0.0202472	-1.2669
48	7	13	18: A-24 ChEST905i18	RIGG06497	1.6839	7.99871	3.44827	0.00159521	0.0209404	-1.27022
30	8	14	20: O-20 Contig_132_forward	RIGG07330	0.935265	10.0712	3.41793	0.00148578	0.020238	-1.27049
14	10	9	25: K-04 ENSGALG00000013005.1	RIGG09178	-1.18568	8.81335	-3.3884	0.00171074	0.0218755	-1.27113
29	19	1	48: D-20 ENSGALT00000023108.1	RIGG17881	1.16056	10.9462	3.41584	0.0014426	0.0198998	-1.2884
41	5	6	12: D-11 ChEST629b21	RIGG04435	-1.1858	10.0726	-3.42702	0.00153743	0.0205167	-1.28842
23	19	10	49: F-06 ENSGALT00000024138.1	RIGG18262	-1.56705	9.44674	-3.38	0.0018276	0.022634	-1.28869
45	5	19	13: L-24 ChEST666e20	RIGG04770	-1.12004	12.3167	-3.41136	0.00143716	0.0198636	-1.28869
45	3	18	08: H-12 ChEST398g15	RIGG02861	-1.1085	10.6179	-3.41561	0.00144354	0.0198998	-1.289
47	3	14	07: N-12 ChEST358m18	RIGG02520	0.95016	11.9183	3.40963	0.00144432	0.0198998	-1.29326
21	1	11	02: D-18 ChEST1009i9	RIGG00583	1.14765	10.324	3.39933	0.00151213	0.0203467	-1.29452
2	7	8	17: K-01 ChEST841h2	RIGG06075	-0.95084	9.63231	-3.41742	0.00146122	0.0200278	-1.29626
17	20	2	50: P-17 ENSGALT00000025594.1	RIGG18797	1.01717	10.7737	3.37263	0.00175164	0.022183	-1.29653
42	15	21	40: C-23 ENSGALT00000014236.1	RIGG14686	0.870555	11.3073	3.40299	0.00152229	0.0203562	-1.29681
42	5	14	13: C-11 ChEST639f8	RIGG04528	0.94344	11.6021	3.40776	0.00145208	0.0199858	-1.2982
33	8	11	20: L-09 Contig_50_forward	RIGG07489	1.06932	10.6267	3.41207	0.00145822	0.0200076	-1.29832
18	10	10	25: K-17 ENSGALG00000012281.1	RIGG09092	-1.35433	8.10402	-3.40659	0.00178435	0.0224032	-1.3002
36	16	4	40: I-21 ENSGALT00000014293.1	RIGG14721	1.47896	9.77256	3.33802	0.00192765	0.0233149	-1.30706
33	21	10	54: L-09 NM_001006540.1	RIGG20273	0.94946	10.9661	3.41309	0.00147929	0.0202124	-1.30759
38	16	18	42: G-22 ENSGALT00000016570.1	RIGG15555	0.95828	10.3429	3.40334	0.00147058	0.0201351	-1.30985
9	15	18	39: P-03 ENSGALT00000014156.1	RIGG14654	-2.25043	8.17249	-3.49497	0.00214123	0.0246278	-1.31078
29	12	17	31: P-08 ENSGALT00000005112.1	RIGG11554	-1.54725	8.47845	-3.39934	0.00186727	0.0229194	-1.31144
33	11	6	27: P-09 ENSGALT00000001110.1	RIGG10145	-3.70535	8.50075	-3.4487	0.00207859	0.0242896	-1.3135
13	11	14	28: P-04 ENSGALT00000001934.1	RIGG10424	-0.890295	11.8034	-3.39173	0.00154519	0.0205577	-1.31434
16	21	14	55: A-04 XM_414391.1	RIGG20399	-1.65894	10.4889	-3.4098	0.00149316	0.0202472	-1.31618
40	16	14	41: M-22 ENSGALT00000015685.1	RIGG15215	0.9749	10.6714	3.40003	0.0014846	0.020238	-1.31859
20	10	16	26: E-17 ENSGALG00000015294.1	RIGG09432	1.2721	10.6447	3.40386	0.00149274	0.0202472	-1.31986
47	7	6	17: F-12 ChEST864l11	RIGG06232	1.01914	10.8049	3.40796	0.00150097	0.0202978	-1.32099
38	19	11	49: G-22 ENSGALT00000023980.1	RIGG18187	0.84586	11.1691	3.39809	0.00149287	0.0202472	-1.32369
40	13	10	33: I-10 ENSGALT00000006895.1	RIGG12177	1.21468	9.492	3.40621	0.00150845	0.0203467	-1.32557
30	8	15	21: C-08 ENSGALG00000000748.1	RIGG07629	-0.91046	9.12667	-3.41049	0.00151731	0.0203467	-1.32684
8	3	5	06: I-14 ChEST274p13	RIGG02027	-1.28672	12.5555	-3.39657	0.00149936	0.0202968	-1.32769
48	11	16	29: A-12 ENSGALT00000002424.1	RIGG10627	1.29674	8.30031	3.39366	0.00176092	0.0222362	-1.3303
18	19	19	50: G-17 ENSGALT00000024745.1	RIGG18468	-1.0474	11.6205	-3.39879	0.00151443	0.0203467	-1.33314
15	5	7	12: B-16 ChEST617g1	RIGG04331	-0.83466	11.5387	-3.39425	0.00150936	0.0203467	-1.3338
43	8	13	20: N-11 Contig_6_forward	RIGG07502	0.88028	13.0223	3.39314	0.00151418	0.0203467	-1.33674
27	17	7	43: J-19 ENSGALT00000018195.1	RIGG16131	-1.09837	10.7925	-3.3777	0.00169455	0.0217107	-1.33732
14	10	7	25: G-04 ENSGALG00000012830.1	RIGG09155	-0.9981	12.2712	-3.39249	0.00151699	0.0203467	-1.33845
39	5	9	12: F-22 ChEST61l5	RIGG04358	0.94636	11.465	3.39223	0.00151812	0.0203467	-1.33913
30	4	21	11: G-08 ChEST559b14	RIGG03893	-1.32508	13.9197	-3.39126	0.00152231	0.0203562	-1.34166
15	8	6	19: N-16 ChEST979e17	RIGG07034	-1.5999	9.08499	-3.38754	0.00168062	0.0216164	-1.34363
37	1	3	01: D-22 AJ720298.1	RIGG00210	1.14142	12.0795	3.38903	0.00153208	0.0204661	-1.34755
36	1	4	01: E-09 AJ719327.1	RIGG00028	1.07156	9.42137	3.396	0.00155272	0.020637	-1.35221
13	4	10	09: P-16 ChEST474e13	RIGG03286	-1.46285	9.69638	-3.384	0.00169722	0.0217237	-1.35261
15	7	20	19: B-04 ChEST969m15	RIGG06957	-0.7601	12.7202	-3.38673	0.00154217	0.0205521	-1.35359
32	15	15	39: E-20 ENSGALT00000013473.1	RIGG14415	1.00688	11.133	3.38649	0.00154321	0.0205521	-1.35421
45	7	7	17: H-24 ChEST866l20	RIGG06250	1.20531	8.07238	3.44721	0.00186108	0.0229013	-1.35986
31	14	13	36: J-08 ENSGALT00000010521.1	RIGG13398	-0.90892	11.1109	-3.38696	0.00156627	0.0207961	-1.36412
5	11	10	28: H-02 ENSGALT00000001777.1	RIGG10376	1.6064	7.87682	3.38698	0.00192962	0.0233149	-1.36527
33	15	5	38: D-21 ENSGALT00000012900.1	RIGG14216	-1.91592	9.37331	-3.32887	0.00209921	0.0243146	-1.36968
16	22	5	56: I-04 Alien7_50	Alien7_50	-1.35495	10.4869	-3.36967	0.00176606	0.0222584	-1.37071
19	16	6	40: N-17 ENSGALT00000015187.1	RIGG15026	0.8193	11.204	3.3784	0.00157931	0.0209404	-1.37548
44	14	2	35: A-23 ENSGALT00000008663.1	RIGG12795	1.2589	10.6816	3.37261	0.00165882	0.0214409	-1.37554
20	18	13	47: A-05 ENSGALT00000021593.1	RIGG17298	1.35324	8.25329	3.40713	0.00162447	0.0211631	-1.37614
45	4	12	10: D-24 ChEST523a18	RIGG03595	1.3917	9.4315	3.38602	0.00159716	0.0209404	-1.3782
27	11	11	28: F-19 ENSGALT00000002046.1	RIGG10467	-2.2366	8.54899	-3.3713	0.00218952	0.0250092	-1.37889
14	10	16	26: G-16 ENSGALG00000016238.1	RIGG09537	-1.09382	12.4316	-3.37643	0.00158819	0.0209404	-1.38063
4	17	11	44: A-13 ENSGALT00000018327.1	RIGG16174	1.252	10.5478	3.3761	0.00158968	0.0209404	-1.3815
27	20	7	51: J-07 ENSGALT00000026525.1	RIGG19132	0.99922	11.6066	3.37599	0.00159022	0.0209404	-1.38181
45	20	8	51: L-24 ENSGALT00000026303.1	RIGG19058	-1.40896	10.5073	-3.33814	0.001927	0.0233149	-1.38209
16	13	21	34: M-16 ENSGALT00000008054.1	RIGG12580	1.08134	8.71122	3.41057	0.0016441	0.0213344	-1.3822
10	8	20	21: K-15 ENSGALG00000000362.1	RIGG07586	-1.18894	14.3732	-3.37486	0.00159536	0.0209404	-1.38477
31	18	4	45: N-20 ENSGALT00000020197.1	RIGG16812	1.08968	11.96	3.37368	0.0016007	0.0209572	-1.38784
4	9	6	22: I-01 ENSGALG00000003087.1	RIGG07943	0.97672	11.7886	3.37326	0.00160265	0.020962	-1.38897
23	15	5	38: B-18 ENSGALT00000012578.1	RIGG14108	-1.0537	10.3791	-3.36677	0.00168638	0.0216481	-1.39063
45	2	2	03: L-24 ChEST130b18	RIGG01010	1.06536	10.568	3.38079	0.00162096	0.0211593	-1.39181
18	14	12	36: G-17 ENSGALT00000009929.1	RIGG13204	-1.33262	9.30376	-3.36293	0.0017658	0.0222584	-1.39309
42	11	17	29: C-23 ENSGALT00000002244.1	RIGG10551	0.87318	13.4501	3.37076	0.00161411	0.0210908	-1.39551
43	19	20	50: J-11 ENSGALT00000025489.1	RIGG18759	1.28429	12.1963	3.35977	0.00169195	0.0216986	-1.39744
48	19	8	49: A-12 ENSGALT00000023883.1	RIGG18147	1.17358	9.05769	3.37065	0.00179653	0.0225132	-1.40005
32	10	7	25: E-08 ENSGALG00000012747.1	RIGG09145	-0.99318	12.8976	-3.3686	0.0016241	0.0211631	-1.40119
1	14	18	37: D-13 ENSGALT00000011827.1	RIGG13835	-0.94176	10.1525	-3.37598	0.00164314	0.0213344	-1.40432
42	16	11	41: K-11 ENSGALT00000015381.1	RIGG15104	1.0696	9.37353	3.37181	0.0017556	0.0222117	-1.41497
8	16	12	41: I-14 ENSGALT00000015614.1	RIGG15187	-1.13636	13.8212	-3.36328	0.00164891	0.0213758	-1.41513
47	9	9	22: N-24 ENSGALG00000005016.1	RIGG08166	1.85182	8.8249	3.31528	0.00222554	0.0253261	-1.41596
34	19	15	49: O-21 ENSGALT00000023871.1	RIGG18141	0.95994	11.4856	3.36167	0.00165649	0.0214406	-1.41934
5	2	1	03: L-02 ChEST129b24	RIGG00999	-2.58707	7.63305	-3.42427	0.00230337	0.0259041	-1.42402
2	2	6	04: C-13 ChEST155p12	RIGG01146	-0.99676	13.6523	-3.35908	0.00166873	0.0215477	-1.4261
7	12	9	30: N-02 ENSGALT00000004023.1	RIGG11163	1.92178	8.03618	3.3737	0.00199884	0.0238663	-1.42917
40	11	9	28: A-22 ENSGALT00000001411.1	RIGG10256	0.87976	13.0074	3.36172	0.00168262	0.021621	-1.43004
11	2	20	05: N-15 ChEST252j7	RIGG01865	0.89284	10.0269	3.35689	0.00167915	0.0216164	-1.43183
5	7	14	18: H-02 ChEST917p16	RIGG06615	-1.41614	10.2994	-3.35	0.00176797	0.0222611	-1.4339
6	11	14	28: O-02 ENSGALT00000001624.1	RIGG10329	-1.27991	10.3951	-3.31568	0.00205006	0.0241529	-1.43757
41	2	2	03: L-23 ChEST149o4	RIGG01105	1.28054	9.8162	3.36706	0.00171437	0.0219007	-1.43933
15	21	2	53: J-04 ENSGALT00000028224.1	RIGG19788	-1.9359	9.51786	-3.30953	0.00231211	0.0259137	-1.44064
36	21	5	53: M-21 ENSGALT00000027915.1	RIGG19633	1.50245	8.18545	3.35668	0.00194702	0.0234605	-1.44553
31	13	17	34: F-20 ENSGALT00000008220.1	RIGG12629	-1.25902	9.82527	-3.32278	0.00209	0.0242935	-1.44646
46	17	19	45: C-24 ENSGALT00000019771.1	RIGG16661	0.94669	10.9578	3.34474	0.00179435	0.0225072	-1.44746
28	19	21	50: I-19 ENSGALT00000024775.1	RIGG18481	0.95634	9.182	3.37369	0.0017465	0.0221605	-1.4477
47	14	9	36: B-12 ENSGALT00000010348.1	RIGG13353	1.19395	9.99234	3.35269	0.00181689	0.0225748	-1.45081
12	9	1	21: M-15 ENSGALG00000000484.1	RIGG07598	-1.13292	9.66819	-3.34773	0.00180977	0.0225716	-1.45135
34	19	10	49: G-09 ENSGALT00000023681.1	RIGG18088	0.79108	10.1646	3.35783	0.00172941	0.0220493	-1.45141
40	4	9	09: M-10 ChEST448c16	RIGG03178	0.78096	12.8596	3.34812	0.00172159	0.0219716	-1.45476
22	19	8	49: C-06 ENSGALT00000023908.1	RIGG18156	-1.25022	10.1116	-3.34045	0.00181611	0.0225748	-1.45849
38	12	20	32: C-22 ENSGALT00000005757.1	RIGG11771	0.87018	12.215	3.3462	0.00173103	0.0220493	-1.45979
40	13	8	33: E-10 ENSGALT00000006807.1	RIGG12153	1.36902	9.05857	3.3499	0.00173987	0.0221191	-1.4608
2	5	1	11: G-13 ChEST546n17	RIGG03802	-1.40936	10.207	-3.35362	0.00175004	0.022183	-1.46231
18	10	19	26: O-05 ENSGALG00000015770.1	RIGG09485	0.89954	13.757	3.3447	0.00173842	0.0221191	-1.4637
12	12	17	31: M-03 ENSGALT00000004520.1	RIGG11352	0.97602	11.5217	3.34343	0.00174469	0.0221589	-1.46701
13	13	9	33: H-16 ENSGALT00000007136.1	RIGG12262	1.49581	10.8804	3.33666	0.00183556	0.0226783	-1.46824
19	5	17	13: F-17 ChEST671m14	RIGG04826	-1.28598	8.85655	-3.35353	0.00200845	0.0239377	-1.46866
5	4	2	08: P-14 ChEST404o7	RIGG02909	1.3618	9.3005	3.30757	0.00209633	0.0243146	-1.46871
10	2	20	05: O-15 ChEST214l15	RIGG01594	-1.0428	10.1924	-3.31926	0.00195952	0.0235035	-1.47344
28	8	14	20: M-19 ChEST995m24	RIGG07225	0.93784	10.2104	3.3404	0.00175976	0.0222362	-1.47491
31	9	16	23: N-08 ENSGALG00000007820.1	RIGG08534	-1.40325	10.6223	-3.33406	0.00184898	0.0228226	-1.47491
40	3	21	08: I-22 ChEST388m14	RIGG02783	1.19202	9.50382	3.32238	0.00205113	0.0241529	-1.47808
11	15	13	39: B-15 ENSGALT00000013960.1	RIGG14577	-1.07706	9.23112	-3.34679	0.00178401	0.0224032	-1.47999
30	17	14	44: K-08 ENSGALT00000018738.1	RIGG16324	1.2124	9.87931	3.34675	0.00178423	0.0224032	-1.48011
23	3	11	07: F-18 ChEST352a5	RIGG02476	1.1576	8.81574	3.35352	0.0018127	0.0225746	-1.48643
19	2	12	04: N-17 ChEST204f7	RIGG01489	-0.88404	9.99092	-3.34323	0.00180197	0.0225193	-1.4892
33	13	8	33: H-09 ENSGALT00000007382.1	RIGG12354	-1.04886	10.1545	-3.33802	0.0017993	0.0225193	-1.49167
38	14	6	35: K-22 ENSGALT00000009079.1	RIGG12947	-1.05722	9.12995	-3.34068	0.00191354	0.0232702	-1.49397
44	16	17	42: E-11 ENSGALT00000016264.1	RIGG15445	1.30184	9.77542	3.32579	0.00189244	0.0230562	-1.49616
17	12	16	31: L-17 ENSGALT00000005349.1	RIGG11629	0.95438	10.6829	3.33202	0.00180216	0.0225193	-1.49677
11	19	1	48: B-15 ENSGALT00000023333.1	RIGG17961	-0.99008	13.2627	-3.33164	0.00180409	0.0225221	-1.49776
31	13	9	33: F-20 ENSGALT00000007094.1	RIGG12252	-1.32913	9.78486	-3.3331	0.00191858	0.0233099	-1.5007
21	17	19	45: D-18 ENSGALT00000020039.1	RIGG16752	-0.8266	12.8624	-3.32981	0.00181345	0.0225746	-1.50251
42	10	12	25: O-23 ENSGALG00000012520.1	RIGG09118	1.0451	9.45146	3.33768	0.00183031	0.0226346	-1.50355
35	13	21	34: N-21 ENSGALT00000008592.1	RIGG12771	0.99762	12.7773	3.32836	0.00182096	0.022604	-1.5063
38	10	5	25: C-10 ENSGALG00000012663.1	RIGG09134	0.83702	10.0975	3.33231	0.00182854	0.022634	-1.50648
31	14	21	37: J-08 ENSGALT00000011656.1	RIGG13775	-2.4504	12.1306	-3.3258	0.0019241	0.0233149	-1.50744
18	12	3	30: C-05 ENSGALT00000003335.1	RIGG10918	-1.02916	12.8574	-3.32727	0.00182659	0.022634	-1.50913
37	11	6	27: P-10 ENSGALT00000000877.1	RIGG10051	-1.26475	9.69682	-3.32341	0.00208644	0.0242935	-1.51341
21	1	15	02: L-18 ChEST1012n20	RIGG00631	-1.09781	9.78731	-3.31887	0.00192949	0.0233149	-1.5139
11	17	15	44: J-15 ENSGALT00000019306.1	RIGG16504	-1.21608	9.6524	-3.33144	0.00186267	0.0229013	-1.51966
45	2	19	05: P-12 ChEST239f19	RIGG01780	1.10691	9.54909	3.32055	0.0019525	0.0234835	-1.52085
20	7	5	17: A-17 ChEST834i11	RIGG06024	-1.15683	9.594	-3.30028	0.00206583	0.0241834	-1.52141
33	12	12	31: D-21 ENSGALT00000005216.1	RIGG11584	1.02512	9.99567	3.3258	0.00186246	0.0229013	-1.52336
40	2	6	04: A-22 ChEST171k15	RIGG01232	-1.3333	9.48967	-3.32153	0.00185653	0.0228943	-1.52406
7	2	20	05: N-14 ChEST237m24	RIGG01769	-0.98886	11.1262	-3.32549	0.00186406	0.0229013	-1.52415
40	2	8	04: E-22 ChEST175p16	RIGG01255	-2.4871	7.53195	-3.36149	0.00257681	0.0278178	-1.52473
41	5	4	11: P-11 ChEST588o14	RIGG04130	-1.02552	11.636	-3.3234	0.0018751	0.0229645	-1.52957
8	12	16	31: I-14 ENSGALT00000004746.1	RIGG11427	-1.2795	9.76758	-3.30822	0.00205552	0.0241529	-1.53163
29	12	21	32: H-08 ENSGALT00000006045.1	RIGG11883	0.94156	11.8273	3.31857	0.00187214	0.0229577	-1.53174
7	9	16	23: N-02 ENSGALG00000007817.1	RIGG08532	0.961	11.0494	3.32653	0.00188852	0.0230511	-1.53232
41	12	20	32: D-23 ENSGALT00000006293.1	RIGG11961	0.84792	11.629	3.31781	0.00187619	0.0229645	-1.53373
33	1	9	01: P-21 AJ851428.1	RIGG00375	0.94072	12.1735	3.31746	0.00187803	0.0229658	-1.53463
19	5	12	12: N-05 ChEST634p10	RIGG04491	-1.03821	9.10681	-3.31512	0.00198222	0.023711	-1.53467
35	16	1	40: F-09 ENSGALT00000015036.1	RIGG14974	0.9355	10.3008	3.27125	0.0022764	0.0256445	-1.53515
26	2	6	04: C-19 ChEST156e14	RIGG01149	-0.72382	11.7576	-3.31564	0.00188776	0.0230511	-1.53937
18	5	6	12: C-05 ChEST591c20	RIGG04150	-1.04612	10.8042	-3.31492	0.00189159	0.0230562	-1.54123
7	19	10	49: F-02 ENSGALT00000024127.1	RIGG18260	1.28041	8.75316	3.31674	0.00216911	0.0248616	-1.54394
6	12	13	31: G-02 ENSGALT00000004693.1	RIGG11409	-0.8895	11.2462	-3.31352	0.00189913	0.0231163	-1.54488
48	8	15	21: A-12 ENSGALG00000000693.1	RIGG07619	1.19499	9.29561	3.31304	0.00202827	0.0240361	-1.55161
44	12	9	30: M-11 ENSGALT00000003506.1	RIGG10980	1.00856	11.8978	3.31471	0.00192157	0.0233149	-1.55205
46	19	2	48: G-12 ENSGALT00000022904.1	RIGG17806	0.94538	10.743	3.31203	0.00193613	0.0233721	-1.55898
28	8	8	20: A-19 ChEST98d21	RIGG07153	-1.03614	11.6371	-3.30635	0.00193802	0.0233735	-1.56348
31	12	4	30: B-20 ENSGALT00000003873.1	RIGG11101	-0.75354	10.2451	-3.30946	0.00195016	0.0234769	-1.56561
17	6	7	14: P-05 ChEST735i10	RIGG05255	-1.67682	9.6083	-3.31338	0.00195941	0.0235035	-1.56618
21	17	18	45: D-06 ENSGALT00000020010.1	RIGG16746	-1.87385	8.28437	-3.26576	0.00272223	0.0287012	-1.57012
7	5	18	13: J-02 ChEST664f22	RIGG04747	-0.98182	12.7076	-3.30259	0.00195875	0.0235035	-1.57324
32	10	11	25: M-08 ENSGALG00000013100.1	RIGG09192	-0.9082	11.1967	-3.3062	0.00196812	0.0235852	-1.57402
46	8	11	20: K-12 Contig_113_forward	RIGG07302	0.83134	12.9704	3.30493	0.00197522	0.0236487	-1.57733
45	14	9	36: D-12 ENSGALT00000010388.1	RIGG13365	1.3551	7.66277	3.41836	0.00270235	0.0285832	-1.57734
9	3	18	08: H-03 ChEST411b4	RIGG02951	-1.02032	13.3327	-3.28973	0.00206138	0.0241529	-1.57802
48	2	11	04: M-12 ChEST184k20	RIGG01298	-2.66725	8.21907	-3.3615	0.00293263	0.0300526	-1.58103
47	17	9	43: N-24 ENSGALT00000017980.1	RIGG16062	1.12488	8.94363	3.31577	0.00213018	0.0245652	-1.583
34	14	19	37: G-09 ENSGALT00000011073.1	RIGG13576	1.15878	12.3547	3.29593	0.00199591	0.023853	-1.59048
23	8	3	19: J-06 ChEST976j10	RIGG07006	-0.9775	13.0629	-3.29442	0.00200447	0.0239119	-1.5944
46	14	2	35: C-24 ENSGALT00000008956.1	RIGG12900	0.95	10.8702	3.30227	0.00202126	0.0240023	-1.59471
4	5	12	12: M-01 ChEST598e16	RIGG04207	1.03498	11.8525	3.29815	0.00201318	0.0239627	-1.5948
25	18	15	47: H-07 ENSGALT00000022455.1	RIGG17616	-0.85476	10.6675	-3.29797	0.00201419	0.0239627	-1.59526
12	5	7	12: A-15 ChEST590d6	RIGG04143	-1.6444	10.5955	-3.30197	0.00202299	0.0240023	-1.5955
19	7	5	17: B-17 ChEST874n8	RIGG06306	2.7073	8.09006	3.26893	0.00284678	0.0295876	-1.59927
40	11	2	27: E-10 ENSGALT00000000469.1	RIGG09898	0.95774	12.4218	3.29158	0.00202059	0.0240023	-1.60175
37	9	4	22: H-10 ENSGALG00000004686.1	RIGG08124	1.1201	9.13848	3.3289	0.00209904	0.0243146	-1.60246
38	16	10	41: G-22 ENSGALT00000015603.1	RIGG15179	1.26938	10.3008	3.29402	0.00203667	0.0240778	-1.60544
31	8	11	20: J-08 Contig_190_reverse	RIGG07382	-1.71946	13.5973	-3.29002	0.0020295	0.0240361	-1.60578
20	19	12	49: I-05 ENSGALT00000023709.1	RIGG18097	-0.98422	12.1093	-3.29338	0.00204034	0.0240778	-1.60709
6	13	18	34: K-02 ENSGALT00000008010.1	RIGG12561	-0.72544	14.2205	-3.289	0.00203532	0.0240778	-1.60841
38	14	10	36: C-22 ENSGALT00000010128.1	RIGG13276	0.88324	9.28824	3.30976	0.00208374	0.0242935	-1.61026
19	11	17	29: B-17 ENSGALT00000003062.1	RIGG10818	-0.9173	12.6567	-3.28825	0.00203963	0.0240778	-1.61035
29	7	9	17: L-20 ChEST869g9	RIGG06272	0.962	9.99738	3.29618	0.00205598	0.0241529	-1.61035
17	3	16	08: D-05 ChEST40a17	RIGG02928	1.1672	8.58327	3.2988	0.0021877	0.0250092	-1.61214
21	2	1	03: L-06 ChEST129g10	RIGG01001	-1.26168	9.35895	-3.25262	0.00257713	0.0278178	-1.61437
15	12	19	32: B-04 ENSGALT00000005941.1	RIGG11845	-0.85502	9.96486	-3.28995	0.00206007	0.0241529	-1.61592
25	11	13	28: L-19 ENSGALT00000002128.1	RIGG10503	-0.9064	12.7788	-3.28591	0.00205312	0.0241529	-1.61639
12	2	8	04: E-15 ChEST158j4	RIGG01159	-1.09424	9.37991	-3.29346	0.00207166	0.0242301	-1.61733
11	8	8	20: B-15 Contig_261_reverse	RIGG07433	-1.79058	14.1486	-3.28489	0.00205903	0.0241529	-1.61903
4	2	7	04: E-01 ChEST157e17	RIGG01152	-0.95038	10.1203	-3.29071	0.00208761	0.0242935	-1.62436
26	11	13	28: K-19 ENSGALT00000001319.1	RIGG10220	-1.16216	10.2671	-3.27535	0.00217903	0.0249536	-1.62506
26	2	15	05: G-07 ChEST209p2	RIGG01543	-1.82117	7.91945	-3.27461	0.00297884	0.0304006	-1.62698
25	10	17	26: L-07 ENSGALT00000000125.1	RIGG09745	-1.0239	10.7502	-3.28507	0.00208849	0.0242935	-1.62849
8	7	13	18: A-14 ChEST904k22	RIGG06492	-1.18112	9.44037	-3.28413	0.00209398	0.0243146	-1.6309
31	12	17	31: N-08 ENSGALT00000005082.1	RIGG11542	-0.87016	12.9919	-3.28003	0.00208746	0.0242935	-1.6316
21	8	1	19: H-06 ChEST974i14	RIGG06994	1.60708	8.27355	3.31395	0.00240096	0.0265701	-1.63284
31	11	7	27: N-20 ENSGALT00000000849.1	RIGG10044	-1.64593	10.2077	-3.27646	0.00220701	0.0251645	-1.63289
6	4	18	10: O-14 ChEST518f16	RIGG03567	-1.112	9.87742	-3.28563	0.00211744	0.0245042	-1.63738
16	10	9	25: I-04 ENSGALG00000012919.1	RIGG09167	0.90898	9.53235	3.29403	0.00213776	0.0246278	-1.63813
37	15	20	40: D-10 ENSGALT00000014723.1	RIGG14868	0.99392	10.2787	3.28408	0.00212661	0.0245652	-1.64135
24	20	3	51: A-06 ENSGALT00000025841.1	RIGG18896	0.88766	9.72042	3.28764	0.00213967	0.0246278	-1.64306
5	3	20	08: L-02 ChEST39i1	RIGG02879	-1.53633	8.583	-3.29147	0.00227536	0.0256445	-1.64343
48	12	4	30: A-24 ENSGALT00000003591.1	RIGG11009	0.99082	13.946	3.27442	0.00212065	0.0245198	-1.64605
17	16	18	42: H-17 ENSGALT00000017081.1	RIGG15742	-2.7126	7.905	-3.36103	0.00308522	0.0309592	-1.64612
44	16	21	42: M-11 ENSGALT00000016382.1	RIGG15493	1.35652	9.9443	3.27313	0.00212838	0.0245652	-1.64939
43	6	12	15: F-23 ChEST771m18	RIGG05580	1.11124	13.0742	3.27068	0.00214312	0.0246281	-1.65571
20	20	7	51: I-05 ENSGALT00000025720.1	RIGG18849	0.91964	10.1671	3.27817	0.00216196	0.0248013	-1.65648
23	1	19	03: B-18 ChEST118n18	RIGG00948	1.05526	10.0809	3.27366	0.00215633	0.0247583	-1.6578
19	18	17	47: J-05 ENSGALT00000022481.1	RIGG17627	-1.7562	7.91372	-3.24767	0.00309168	0.0309592	-1.66288
39	19	16	50: B-10 ENSGALT00000025126.1	RIGG18616	0.898085	8.28818	3.29409	0.00235535	0.0262865	-1.66493
36	15	18	39: M-09 ENSGALT00000013340.1	RIGG14363	0.79084	13.1809	3.26305	0.00218959	0.0250092	-1.67536
46	6	19	16: G-12 ChEST79p18	RIGG05774	1.43414	11.8537	3.26662	0.00219921	0.0250974	-1.67585
11	3	14	07: N-03 ChEST36c18	RIGG02610	1.47168	7.55648	3.32018	0.00309018	0.0309592	-1.67714
32	14	11	36: E-08 ENSGALT00000010142.1	RIGG13280	-0.931575	9.96317	-3.25063	0.00229973	0.0258853	-1.67789
6	9	11	23: C-14 ENSGALG00000006526.1	RIGG08384	-1.18637	10.2088	-3.21552	0.00269624	0.0285415	-1.68262
33	20	1	50: P-09 ENSGALT00000025587.1	RIGG18793	1.43805	7.83828	3.33156	0.00314611	0.0311252	-1.68308
17	12	10	30: P-17 ENSGALT00000004311.1	RIGG11277	0.7882	10.9723	3.26093	0.00223448	0.0253897	-1.69043
43	21	7	54: B-23 NM_001006436.1	RIGG20221	0.91074	10.7724	3.25715	0.00222616	0.0253261	-1.69053
17	14	20	37: H-17 ENSGALT00000011885.1	RIGG13861	1.1674	12.213	3.25702	0.00222696	0.0253261	-1.69086
14	6	15	15: O-04 ChEST755c11	RIGG05442	-1.2366	9.37464	-3.23502	0.00260191	0.0280163	-1.6932
19	15	9	38: J-17 ENSGALT00000012985.1	RIGG14249	-1.10771	8.90769	-3.22574	0.00276917	0.0290138	-1.69402
26	1	17	02: O-19 chCXCLi3	RIGG00468	-0.90622	11.0551	-3.25502	0.00223948	0.0254246	-1.696
32	13	18	34: I-08 ENSGALT00000007993.1	RIGG12552	0.72012	12.5697	3.25838	0.00225048	0.0254835	-1.69697
42	11	18	29: G-11 ENSGALT00000002291.1	RIGG10568	1.06966	11.2189	3.25416	0.00224493	0.0254645	-1.69822
40	11	4	27: I-10 ENSGALT00000000535.1	RIGG09922	-2.68527	7.65314	-3.31684	0.00341606	0.0327852	-1.69978
24	1	20	03: E-06 ChEST1037j3	RIGG00872	0.96854	11.9312	3.25355	0.00224878	0.0254835	-1.69979
48	4	20	11: A-24 ChEST554c23	RIGG03865	1.28707	8.40192	3.24775	0.00266486	0.0283921	-1.70098
19	14	14	36: J-17 ENSGALT00000010807.1	RIGG13497	-1.6547	8.45108	-3.1945	0.00313196	0.0310716	-1.70176
26	11	7	27: O-19 ENSGALT00000000382.1	RIGG09868	1.14098	9.00754	3.25746	0.002405	0.0265831	-1.70322
15	7	3	16: N-16 ChEST818i8	RIGG05906	-0.90918	12.4881	-3.25156	0.00226132	0.0255665	-1.70489
48	2	1	03: I-12 ChEST107d4	RIGG00898	0.85472	11.6933	3.2515	0.0022617	0.0255665	-1.70504
12	14	11	36: E-03 ENSGALT00000009858.1	RIGG13185	-1.10232	12.9818	-3.25118	0.00226377	0.0255679	-1.70588
43	17	17	44: N-23 ENSGALT00000019391.1	RIGG16532	1.21904	12.4071	3.23938	0.00237302	0.0263718	-1.70649
35	18	11	46: N-09 ENSGALT00000021551.1	RIGG17277	-1.03182	10.8378	-3.25021	0.00241195	0.0266245	-1.71002
16	8	3	19: I-04 ChEST963l23	RIGG06910	0.80276	11.2004	3.24955	0.0022741	0.0256445	-1.71005
36	16	14	41: M-21 ENSGALT00000015431.1	RIGG15121	1.65016	9.16655	3.25437	0.00242538	0.0267002	-1.71093
44	5	14	13: A-11 ChEST638b20	RIGG04517	1.07192	9.87126	3.24911	0.00230952	0.0259137	-1.72069
6	1	17	02: O-14 ChEST1007e6	RIGG00560	-0.74786	10.9556	-3.24887	0.00231102	0.0259137	-1.72129
20	15	4	38: A-05 ENSGALT00000012031.1	RIGG13914	1.41128	9.46255	3.2518	0.00232653	0.0260386	-1.72375
3	7	21	19: B-13 ChEST980k23	RIGG07055	-1.03198	12.7866	-3.24404	0.0023095	0.0259137	-1.72419
26	11	5	27: K-19 ENSGALT00000000335.1	RIGG09844	1.0137	9.92411	3.24965	0.00234045	0.0261645	-1.72921
3	12	12	31: B-13 ENSGALT00000005150.1	RIGG11568	-1.0391	12.3078	-3.24132	0.00232721	0.0260386	-1.73118
32	15	1	37: I-20 ENSGALT00000011368.1	RIGG13686	1.56194	10.1242	3.23688	0.00246214	0.0270424	-1.73278
24	12	18	31: M-18 ENSGALT00000004815.1	RIGG11453	-1.2613	9.53778	-3.245	0.00248824	0.0271973	-1.73431
21	12	12	31: D-18 ENSGALT00000004900.1	RIGG11487	-1.40593	9.00778	-3.24494	0.00248864	0.0271973	-1.73446
20	3	8	07: A-05 ChEST320l18	RIGG02258	-1.02512	8.88444	-3.25118	0.0023669	0.026326	-1.73567
36	8	8	20: A-21 ChEST98e10	RIGG07154	0.97736	12.5148	3.2376	0.00235158	0.0262666	-1.74071
37	1	16	02: P-10 ChEST1014a13	RIGG00651	-1.7388	8.73088	-3.18724	0.00333563	0.0323435	-1.74307
43	9	9	22: N-23 ENSGALG00000005723.1	RIGG08260	1.02642	12.0871	3.23658	0.00235829	0.026297	-1.74332
30	8	11	20: K-08 Contig_11_reverse	RIGG07300	-1.33476	14.1873	-3.23601	0.00236206	0.0263056	-1.74478
12	2	3	03: M-03 ChEST1030d20	RIGG00825	-1.15572	11.8281	-3.23586	0.00236306	0.0263056	-1.74517
18	19	16	50: C-05 ENSGALT00000024647.1	RIGG18438	-1.34081	11.3614	-3.20642	0.00263795	0.0282689	-1.7466
32	5	8	12: E-08 ChEST602m3	RIGG04257	1.16286	10.215	3.24103	0.00239712	0.0265499	-1.75113
48	10	13	26: A-12 ENSGALG00000015944.1	RIGG09499	0.85564	10.9015	3.23713	0.00238795	0.0264929	-1.75128
4	8	6	19: M-13 ChEST953e23	RIGG06845	-1.09206	12.9509	-3.23267	0.00238419	0.0264736	-1.75332
35	9	8	22: N-09 ENSGALG00000005695.1	RIGG08253	0.9166	9.14243	3.23967	0.00240618	0.0265831	-1.75459
39	7	20	19: B-10 ChEST970a22	RIGG06960	0.9673	11.3455	3.2317	0.00239069	0.0265011	-1.75581
9	19	13	49: L-15 ENSGALT00000024530.1	RIGG18397	1.16339	10.9809	3.22672	0.00253206	0.0274535	-1.75832
45	3	10	07: H-12 ChEST352m3	RIGG02485	0.994353	7.77429	3.31713	0.00298635	0.0304088	-1.75846
24	20	15	52: I-06 ENSGALT00000027052.1	RIGG19319	1.33037	8.10806	3.23324	0.00276952	0.0290138	-1.76119
21	5	1	11: H-18 ChEST56k4	RIGG03992	1.08455	9.60614	3.22245	0.00274104	0.0288533	-1.76139
24	8	13	20: M-06 Contig_118_forward	RIGG07311	0.85518	10.7669	3.23222	0.00242078	0.0266996	-1.76378
3	8	13	20: N-01 Contig_56_forward	RIGG07497	1.5048	11.3126	3.23131	0.00242692	0.0267002	-1.7661
10	4	20	11: C-15 ChEST544j6	RIGG03779	-1.31274	12.3654	-3.22659	0.0024251	0.0267002	-1.76888
20	16	18	42: E-17 ENSGALT00000016272.1	RIGG15448	1.03914	9.39694	3.23694	0.00246179	0.0270424	-1.7717
28	15	18	39: M-07 ENSGALT00000013339.1	RIGG14362	1.1258	9.88558	3.18258	0.00299747	0.0304562	-1.77326
13	7	11	17: P-16 ChEST872p6	RIGG06294	-1.00358	8.75896	-3.21592	0.00269329	0.0285333	-1.77342
41	16	4	40: L-23 ENSGALT00000015147.1	RIGG15017	1.34404	9.77057	3.21971	0.00258134	0.0278404	-1.7759
36	19	5	48: I-21 ENSGALT00000022740.1	RIGG17729	1.1292	9.23659	3.23056	0.00246766	0.0270579	-1.7777
46	3	10	07: G-12 ChEST334j22	RIGG02391	-1.04356	9.15644	-3.23778	0.00249563	0.0272511	-1.78021
47	7	14	18: F-12 ChEST917f19	RIGG06609	1.13647	10.7668	3.21386	0.00258428	0.0278492	-1.78066
39	19	15	49: N-22 ENSGALT00000024311.1	RIGG18317	1.09354	10.7306	3.2249	0.00247065	0.0270681	-1.78244
5	12	4	30: D-14 ENSGALT00000003899.1	RIGG11110	-0.96384	12.7417	-3.22084	0.00246437	0.0270443	-1.78358
21	8	21	21: P-06 ENSGALG00000001943.1	RIGG07793	-1.44257	9.02953	-3.17277	0.00302733	0.0305707	-1.78597
16	21	13	54: M-16 NM_001006154.1	RIGG20100	1.0298	12.4778	3.21915	0.00247603	0.0271044	-1.78789
45	20	6	51: H-24 ENSGALT00000026233.1	RIGG19035	1.23885	8.05165	3.2706	0.00291787	0.0299948	-1.79077
41	7	15	18: H-23 ChEST931d7	RIGG06720	1.05904	10.0034	3.22076	0.00249921	0.0272651	-1.79296
17	16	7	41: D-05 ENSGALT00000015988.1	RIGG15336	1.08716	11.0216	3.21985	0.00250555	0.0272914	-1.79528
43	18	16	47: F-23 ENSGALT00000022449.1	RIGG17612	0.92472	10.8186	3.20418	0.00261693	0.0281275	-1.79564
13	8	14	20: P-16 Contig_246_reverse	RIGG07422	-0.77592	12.4585	-3.21555	0.00250106	0.0272651	-1.79709
19	4	20	11: B-17 ChEST579m15	RIGG04050	-0.82526	10.1034	-3.21912	0.00251066	0.0273018	-1.79714
33	8	10	20: H-21 Contig_38_forward	RIGG07471	1.59662	9.4582	3.22629	0.00253503	0.0274535	-1.79857
26	11	12	28: K-07 ENSGALT00000001301.1	RIGG10214	-0.99096	12.0785	-3.21809	0.0025178	0.0273508	-1.79974
35	3	4	06: J-09 ChEST307a5	RIGG02214	0.96498	11.7604	3.21435	0.00250941	0.0273018	-1.80014
18	8	7	20: C-05 ChEST98o22	RIGG07158	-1.25318	9.38075	-3.21788	0.00251932	0.0273508	-1.80029
46	4	16	10: K-24 ChEST512p1	RIGG03548	-1.82576	11.3801	-3.20417	0.00287883	0.0297374	-1.80588
27	13	18	34: J-07 ENSGALT00000008505.1	RIGG12740	0.82638	9.36779	3.22334	0.00255573	0.0276548	-1.80601
4	12	6	30: E-13 ENSGALT00000003396.1	RIGG10934	-0.92952	11.7182	-3.21086	0.00253398	0.0274535	-1.80905
27	12	15	31: J-07 ENSGALT00000005306.1	RIGG11613	-0.83826	10.8678	-3.20591	0.0026811	0.0284959	-1.81047
40	20	4	51: A-22 ENSGALT00000025866.1	RIGG18904	1.0652	8.74713	3.20116	0.00290212	0.0299017	-1.81318
16	3	12	07: I-04 ChEST335c9	RIGG02399	-2.37685	7.59264	-3.28131	0.00370707	0.0343322	-1.81886
30	1	2	01: C-08 AJ719766.1	RIGG00109	0.86926	12.3828	3.20573	0.0025705	0.0277918	-1.82213
4	11	7	27: M-13 ENSGALT00000000361.1	RIGG09853	-0.890265	10.5516	-3.1973	0.00274519	0.0288739	-1.832
41	17	11	44: D-23 ENSGALT00000019216.1	RIGG16472	0.97584	9.37562	3.21698	0.00264187	0.0282689	-1.83241
26	15	10	38: O-07 ENSGALT00000012251.1	RIGG13998	-1.01376	9.05059	-3.20417	0.00312063	0.0310523	-1.83333
38	17	20	45: G-10 ENSGALT00000019820.1	RIGG16678	1.11022	10.7031	3.20394	0.00261865	0.0281275	-1.83567
4	17	16	44: M-01 ENSGALT00000018516.1	RIGG16240	-1.20736	13.1153	-3.19948	0.00261559	0.0281275	-1.83803
13	11	13	28: L-16 ENSGALT00000001879.1	RIGG10406	1.10869	9.44757	3.19877	0.00277658	0.0290415	-1.83849
25	9	4	22: H-07 ENSGALG00000005436.1	RIGG08217	1.23035	8.7828	3.19819	0.00292531	0.0300244	-1.83988
48	17	12	44: E-12 ENSGALT00000018659.1	RIGG16290	0.9967	11.9554	3.19769	0.00262864	0.0282118	-1.84258
12	1	2	01: A-03 AB011802.1	RIGG00001	-1.10188	10.4395	-3.20461	0.00265115	0.0282689	-1.84335
36	18	10	46: I-21 ENSGALT00000020639.1	RIGG16977	1.07646	9.55867	3.19975	0.00264925	0.0282689	-1.84629
43	10	21	27: B-11 ENSGALT00000000910.1	RIGG10063	-1.1209	10.7798	-3.19569	0.00264333	0.0282689	-1.84767
24	18	6	46: A-18 ENSGALT00000020762.1	RIGG17022	0.97794	10.2405	3.19556	0.00264432	0.0282689	-1.84801
31	12	11	31: B-08 ENSGALT00000004864.1	RIGG11470	-1.12262	9.41841	-3.18684	0.00278416	0.0290679	-1.84852
2	4	4	09: C-13 ChEST426h5	RIGG03026	-0.86322	11.0662	-3.19525	0.00264658	0.0282689	-1.84879
7	11	4	27: J-02 ENSGALT00000000760.1	RIGG10011	-0.81754	11.5357	-3.19479	0.00264996	0.0282689	-1.84996
12	1	19	03: A-15 ChEST1024h4	RIGG00759	-1.7038	8.11729	-3.20526	0.00365155	0.0340335	-1.85125
34	18	12	46: O-21 ENSGALT00000020742.1	RIGG17013	0.99604	10.1502	3.20111	0.00267684	0.0284736	-1.85218
42	6	14	15: K-23 ChEST745g12	RIGG05334	1.8068	8.32416	3.12739	0.00373143	0.0344306	-1.85476
40	11	10	28: E-10 ENSGALT00000001453.1	RIGG10274	0.787765	11.4204	3.18415	0.00280484	0.0292442	-1.85525
11	10	12	25: N-15 ENSGALG00000014971.1	RIGG09384	-0.91136	11.243	-3.16629	0.00298819	0.0304088	-1.85574
41	7	5	17: D-23 ChEST877h4	RIGG06321	0.93124	10.0939	3.19948	0.00268888	0.0285333	-1.85628
47	10	21	27: B-12 ENSGALT00000000635.1	RIGG09969	1.14094	12.4799	3.19206	0.00267013	0.0284252	-1.85688
29	17	8	43: P-08 ENSGALT00000017995.1	RIGG16066	1.03072	12.1626	3.19426	0.00268983	0.0285333	-1.86019
31	11	12	28: J-08 ENSGALT00000001815.1	RIGG10390	1.04124	9.06417	3.19381	0.00269322	0.0285333	-1.86134
14	8	17	21: G-04 ENSGALG00000000935.1	RIGG07651	-0.83931	11.3598	-3.18135	0.00282654	0.0294005	-1.86227
42	16	16	42: C-23 ENSGALT00000016256.1	RIGG15439	0.97649	10.9686	3.1764	0.00282599	0.0294005	-1.86558
35	19	9	49: B-21 ENSGALT00000024376.1	RIGG18340	0.99504	9.68836	3.19578	0.00271644	0.0286861	-1.86561
41	11	5	27: L-23 ENSGALT00000001050.1	RIGG10128	1.11648	10.3526	3.19027	0.00271974	0.0286979	-1.87029
12	5	10	12: I-03 ChEST595m18	RIGG04185	0.90058	11.8363	3.18604	0.00271521	0.0286861	-1.87218
40	20	19	53: A-10 ENSGALT00000027944.1	RIGG19650	1.50168	8.63839	3.18919	0.00289585	0.0298617	-1.87278
30	13	15	34: C-20 ENSGALT00000007902.1	RIGG12522	0.98516	10.4108	3.18842	0.00273365	0.0287986	-1.87496
22	8	14	20: O-18 Contig_131_reverse	RIGG07329	1.02282	10.8514	3.17262	0.00285562	0.0296493	-1.87507
27	12	19	32: B-07 ENSGALT00000006207.1	RIGG11941	0.93322	10.4946	3.19135	0.00274984	0.0288996	-1.87679
29	14	11	36: H-08 ENSGALT00000010488.1	RIGG13386	1.03828	10.0698	3.19014	0.00275902	0.028973	-1.87983
34	9	1	21: O-21 ENSGALG00000000604.1	RIGG07613	1.13379	11.2887	3.12772	0.00336684	0.0325025	-1.8843
22	21	2	53: K-06 ENSGALT00000028064.1	RIGG19707	-1.17398	9.93086	-3.18393	0.00276777	0.0290138	-1.8863
11	2	13	05: B-03 ChEST239p3	RIGG01787	1.23956	10.166	3.18664	0.00278573	0.0290679	-1.88864
9	11	8	28: D-03 ENSGALT00000001989.1	RIGG10447	-1.24596	10.6632	-3.17021	0.00291434	0.029982	-1.89011
23	4	8	09: J-18 ChEST468b8	RIGG03251	1.06952	11.6969	3.17835	0.00277381	0.0290357	-1.89168
22	7	14	18: G-06 ChEST908h8	RIGG06523	-0.81574	14.1554	-3.17725	0.00278227	0.0290679	-1.89446
42	21	15	55: C-23 NM_001008677.2	RIGG20326	1.09819	8.44853	3.1885	0.00300218	0.0304569	-1.89695
45	21	7	54: D-24 NM_001006243.1	RIGG20139	1.09215	8.2766	3.20409	0.00305419	0.0307947	-1.8976
48	7	12	18: A-12 ChEST904k16	RIGG06491	1.04573	9.45088	3.16627	0.00294602	0.0301663	-1.89994
15	15	21	40: B-16 ENSGALT00000014691.1	RIGG14859	-1.25812	11.3713	-3.12	0.00343774	0.0329452	-1.90284
44	10	15	26: E-11 ENSGALG00000015266.1	RIGG09429	0.76242	11.9772	3.17678	0.00282304	0.0294005	-1.90436
6	14	2	35: C-14 ENSGALT00000008943.1	RIGG12895	-1.20673	10.2145	-3.11955	0.00349356	0.0333339	-1.91358
42	16	14	41: O-23 ENSGALT00000015464.1	RIGG15134	1.02166	10.1745	3.16767	0.00285722	0.0296493	-1.91873
6	11	5	27: K-14 ENSGALT00000000578.1	RIGG09936	0.91386	9.59099	3.17462	0.00287927	0.0297374	-1.91884
35	21	8	54: F-09 NM_001006467.1	RIGG20238	0.82242	12.35	3.1662	0.00286886	0.0297374	-1.92244
25	1	20	03: H-07 ChEST144i18	RIGG01073	-0.95372	10.4061	-3.15713	0.00302078	0.030528	-1.92273
18	19	12	49: K-05 ENSGALT00000023751.1	RIGG18109	-0.79788	11.8245	-3.16592	0.00287104	0.0297374	-1.92313
30	15	14	39: G-08 ENSGALT00000013494.1	RIGG14421	-0.76102	12.3072	-3.16569	0.0028729	0.0297374	-1.92373
27	12	4	30: B-19 ENSGALT00000004084.1	RIGG11195	-1.26138	12.8226	-3.16546	0.00287475	0.0297374	-1.92431
46	13	18	34: K-12 ENSGALT00000008016.1	RIGG12566	0.98964	11.2697	3.16454	0.00288207	0.029743	-1.92663
9	8	13	20: P-03 Contig_64_forward	RIGG07510	1.44227	11.0476	3.13735	0.00323325	0.0316288	-1.92692
38	7	5	17: C-22 ChEST850e20	RIGG06131	0.93436	9.04052	3.17891	0.00293086	0.0300526	-1.92746
40	19	9	49: A-22 ENSGALT00000023898.1	RIGG18152	1.1473	8.21873	3.1678	0.0033585	0.0324696	-1.93111
21	20	2	50: P-18 ENSGALT00000025335.1	RIGG18703	1.19211	9.13556	3.15193	0.00330985	0.032159	-1.93226
7	16	1	40: F-02 ENSGALT00000014741.1	RIGG14876	-2.0299	8.44047	-3.17636	0.00434458	0.0381107	-1.93233
20	11	8	28: A-05 ENSGALT00000001127.1	RIGG10154	-0.9972	13.5921	-3.16177	0.00290427	0.0299017	-1.93364
38	12	1	29: O-10 ENSGALT00000002697.1	RIGG10709	1.69026	8.58831	3.07007	0.00404703	0.0363353	-1.93845
37	13	2	32: L-10 ENSGALT00000006125.1	RIGG11907	0.8406	10.222	3.17846	0.00298111	0.0304006	-1.93892
48	16	5	40: M-12 ENSGALT00000014610.1	RIGG14834	0.783905	11.7172	3.15058	0.00307543	0.0309377	-1.93904
37	6	12	15: H-22 ChEST760p17	RIGG05497	0.83322	11.6898	3.15927	0.00292439	0.0300244	-1.93994
3	3	13	07: J-13 ChEST368g23	RIGG02591	-0.91638	10.7196	-3.16591	0.00294891	0.0301725	-1.94067
3	6	15	15: N-01 ChEST77c6	RIGG05617	-1.21725	10.5101	-3.1493	0.00308626	0.0309592	-1.94223
40	15	21	40: A-22 ENSGALT00000014407.1	RIGG14768	1.10333	10.0185	3.14785	0.0030985	0.0309818	-1.94583
37	1	13	02: H-22 ChEST1010g4	RIGG00609	0.82192	9.0301	3.17534	0.00300639	0.0304762	-1.94665
32	9	17	23: M-20 ENSGALG00000007095.1	RIGG08447	0.93364	9.72503	3.16696	0.00298276	0.0304006	-1.94741
27	15	19	39: N-19 ENSGALT00000014138.1	RIGG14650	-1.50101	9.33864	-3.10922	0.00364755	0.0340335	-1.9482
21	2	13	05: D-06 opHsV04NC000001	opHsV04NC000001	1.18436	10.5046	3.14633	0.00311145	0.031039	-1.94962
9	17	9	43: P-15 ENSGALT00000018301.1	RIGG16164	-0.82769	12.6795	-3.14561	0.00311754	0.0310523	-1.9514
25	9	1	21: P-19 ENSGALG00000002688.1	RIGG07894	0.85968	11.672	3.15435	0.00296447	0.0303081	-1.95236
16	12	14	31: E-16 ENSGALT00000004665.1	RIGG11404	1.19808	8.73447	3.16818	0.00301753	0.0305186	-1.95412
39	8	12	20: J-22 Contig_200_reverse	RIGG07389	1.14456	9.69905	3.16041	0.00299379	0.0304423	-1.95447
11	12	10	30: N-15 ENSGALT00000004270.1	RIGG11264	-0.995	13.4492	-3.15286	0.00297675	0.0304006	-1.95613
36	13	17	34: E-21 ENSGALT00000007644.1	RIGG12441	0.98414	9.29625	3.14181	0.0034001	0.0327036	-1.9566
7	11	9	28: B-14 ENSGALT00000001701.1	RIGG10346	1.21004	9.99714	3.16296	0.00301545	0.0305186	-1.95737
48	2	9	04: I-12 ChEST17e10	RIGG01274	1.1216	11.6548	3.15464	0.00300065	0.0304569	-1.96007
37	6	4	14: H-22 ChEST714m10	RIGG05122	0.979975	10.402	3.14183	0.00314998	0.03114	-1.9608
19	2	14	05: B-17 ChEST240f20	RIGG01794	-1.41232	9.31252	-3.09936	0.00368758	0.0341939	-1.96167
5	8	3	19: L-02 ChEST977l18	RIGG07015	-1.5296	8.32344	-3.13143	0.00451125	0.0390007	-1.96214
44	17	11	44: A-23 ENSGALT00000018341.1	RIGG16179	0.84766	10.6389	3.1536	0.00300929	0.0304821	-1.9627
42	1	14	02: K-11 AJ851810.1	RIGG00441	1.08704	8.9117	3.17127	0.00308996	0.0309592	-1.96745
44	19	13	49: I-23 ENSGALT00000023747.1	RIGG18106	0.973205	10.5271	3.13288	0.00318556	0.0313271	-1.97443
37	10	12	25: P-22 ENSGALG00000014300.1	RIGG09305	1.52466	8.49264	3.13808	0.00362916	0.0340335	-1.97503
13	15	4	38: D-04 ENSGALT00000012602.1	RIGG14113	1.45985	8.79645	3.13915	0.0032175	0.0315233	-1.97649
42	14	13	36: K-11 ENSGALT00000009977.1	RIGG13224	0.8772	12.1671	3.14426	0.00304825	0.0307583	-1.97778
5	11	7	27: P-14 ENSGALT00000000880.1	RIGG10053	-0.874265	12.4392	-3.13038	0.00320748	0.0314788	-1.98066
38	7	4	17: C-10 ChEST84i7	RIGG06126	-0.88816	11.8638	-3.14306	0.00305838	0.0308133	-1.9808
46	1	18	03: C-12 ChEST1036g16	RIGG00863	1.02564	8.48104	3.16978	0.00315608	0.031177	-1.98233
32	21	14	55: A-08 XM_415780.1	RIGG20401	1.72152	10.285	3.14229	0.00306494	0.0308558	-1.98276
31	14	18	37: B-20 ENSGALT00000011538.1	RIGG13733	1.34207	8.01943	3.15946	0.00350479	0.0333449	-1.98417
11	7	2	16: N-03 ChEST82h23	RIGG05994	-0.79344	11.1598	-3.1447	0.00308381	0.0309592	-1.98502
44	20	9	51: M-11 ENSGALT00000025795.1	RIGG18876	1.24714	10.0506	3.1319	0.00323657	0.0316288	-1.98545
40	13	9	33: E-22 ENSGALT00000006837.1	RIGG12159	1.17778	9.54649	3.08927	0.00378834	0.0348825	-1.98564
28	1	6	01: I-07 AJ719431.1	RIGG00050	1.1789	10.1433	3.13121	0.00324269	0.0316288	-1.98716
2	18	17	47: K-01 ENSGALT00000021757.1	RIGG17355	1.12564	9.86776	3.14732	0.00310304	0.0309984	-1.9872
46	8	7	20: C-12 ChEST998a10	RIGG07255	1.58966	9.14857	3.05263	0.00430328	0.0378493	-1.9875
41	8	8	20: D-23 Contig_282_reverse	RIGG07449	1.1138	9.80371	3.15046	0.00311997	0.0310523	-1.9885
37	3	13	07: L-22 ChEST357g5	RIGG02513	0.7858	11.3546	3.14296	0.00309865	0.0309818	-1.9894
28	18	19	47: M-07 ENSGALT00000021811.1	RIGG17370	1.11856	9.66962	3.14886	0.00313361	0.0310716	-1.99249
45	15	20	40: D-12 ENSGALT00000014724.1	RIGG14869	1.05938	10.0946	3.14506	0.00312222	0.0310523	-1.99283
45	1	20	03: H-12 ChEST126e21	RIGG00980	0.905	10.7184	3.13758	0.00310503	0.0309984	-1.99461
8	3	7	06: M-14 ChEST277k14	RIGG02051	-1.22462	10.8727	-3.13972	0.00312631	0.0310627	-1.99751
16	2	17	05: I-04 ChEST21k7	RIGG01647	-0.95122	9.65965	-3.14312	0.00313882	0.0310908	-1.99767
7	5	9	12: F-14 ChEST61a6	RIGG04354	-0.81366	13.2049	-3.1349	0.00312799	0.0310627	-2.00132
47	4	18	10: N-24 ChEST531d4	RIGG03654	1.06616	10.5649	3.13348	0.00314027	0.0310908	-2.00489
42	1	6	01: K-11 AJ719530.1	RIGG00064	0.93112	9.38832	3.14003	0.00316546	0.0312462	-2.00538
36	9	9	22: M-21 ENSGALG00000003427.1	RIGG07977	1.12422	9.51008	3.13943	0.00317069	0.0312496	-2.00689
43	3	10	07: F-11 ChEST362e3	RIGG02567	1.0521	9.85474	3.12986	0.00317174	0.0312496	-2.01398
19	11	16	29: B-05 ENSGALT00000003031.1	RIGG10812	-0.9423	14.2647	-3.12973	0.00317294	0.0312496	-2.01433
16	11	6	27: M-04 ENSGALT00000000589.1	RIGG09943	0.95786	11.194	3.12936	0.00317612	0.0312576	-2.01524
24	15	12	39: A-06 ENSGALT00000013396.1	RIGG14384	-2.23672	7.6286	-3.10938	0.00475726	0.0403533	-2.01694
36	18	2	45: I-21 ENSGALT00000019589.1	RIGG16601	1.12518	8.60871	3.11139	0.00362644	0.0340335	-2.01908
38	9	8	22: O-10 ENSGALG00000004323.1-2	RIGG08077	-0.76454	12.6941	-3.13091	0.00320285	0.0314736	-2.01957
42	14	2	35: C-23 ENSGALT00000008698.1	RIGG12807	1.36295	7.13315	3.16783	0.00443277	0.0384993	-2.02107
11	3	4	06: J-03 ChEST306g20	RIGG02211	-0.95146	13.9671	-3.12572	0.00320817	0.0314788	-2.02439
34	16	17	42: G-09 ENSGALT00000016301.1	RIGG15456	1.35179	7.4394	3.14884	0.00396154	0.0358254	-2.0246
3	20	12	52: B-13 ENSGALT00000027437.1	RIGG19464	-2.0835	8.35267	-3.08545	0.00475972	0.0403533	-2.0253
17	15	13	39: D-17 ENSGALT00000013999.1	RIGG14590	-1.06842	13.7564	-3.12528	0.003212	0.0314929	-2.02548
6	21	9	54: G-14 IL-17B	RIGG20063	-1.04588	11.1086	-3.13133	0.00324163	0.0316288	-2.02708
16	16	7	41: A-04 ENSGALT00000015470.1	RIGG15135	0.8259	10.5885	3.12728	0.00323485	0.0316288	-2.02863
30	2	4	03: O-20 ChEST116p4	RIGG00938	-0.973487	8.61921	-3.10317	0.00365024	0.0340335	-2.02896
40	10	1	24: I-10 ENSGALG00000010015.1	RIGG08793	-1.15682	13.7645	-3.122	0.00324117	0.0316288	-2.03372
40	6	9	15: A-10 ChEST747g24	RIGG05362	0.79934	10.9446	3.12146	0.00324598	0.0316375	-2.03507
2	11	8	28: C-01 ENSGALT00000001155.1	RIGG10164	-1.18906	13.6485	-3.11909	0.00326722	0.0318209	-2.04101
25	18	16	47: H-19 ENSGALT00000022472.1	RIGG17622	-1.17324	9.64534	-3.12852	0.0033117	0.032159	-2.04296
36	13	11	33: I-21 ENSGALT00000006616.1	RIGG12090	1.04328	11.4586	3.11821	0.00327507	0.0318738	-2.0432
17	4	4	09: D-17 ChEST47a19	RIGG03310	1.20368	9.09389	3.13986	0.00336121	0.032472	-2.04447
41	14	20	37: H-23 ENSGALT00000011888.1	RIGG13864	1.16862	9.07843	3.13483	0.00335314	0.0324426	-2.0465
40	12	12	31: A-22 ENSGALT00000004598.1	RIGG11383	0.73686	12.4857	3.11542	0.00330032	0.0320958	-2.05019
42	20	19	53: C-11 ENSGALT00000027708.1	RIGG19569	0.72364	12.1737	3.11755	0.00332217	0.0322368	-2.05292
21	20	7	51: L-06 ENSGALT00000026261.1	RIGG19049	-1.32458	8.99832	-3.06963	0.00425562	0.0375304	-2.05579
29	1	2	01: D-08 AJ720252.1	RIGG00203	1.05568	10.5375	3.11899	0.00335254	0.0324426	-2.05777
46	5	5	11: O-24 ChEST565m16	RIGG03948	-1.81362	8.37928	-3.0293	0.00472433	0.040105	-2.05999
6	19	2	48: G-02 ENSGALT00000022898.1	RIGG17801	-1.57604	10.9058	-3.10135	0.00351728	0.0334331	-2.06096
21	7	16	18: L-06 ChEST920e4	RIGG06641	-1.8114	8.36129	-3.04604	0.0048856	0.0411028	-2.06134
19	12	3	30: B-05 ENSGALT00000004075.1	RIGG11188	1.14586	9.952	3.11415	0.00335324	0.0324426	-2.0614
45	16	12	41: L-24 ENSGALT00000015898.1	RIGG15298	1.49775	7.84012	3.14833	0.00419798	0.0372468	-2.06228
17	15	17	39: L-17 ENSGALT00000014110.1	RIGG14637	1.19021	8.2745	3.09896	0.00401701	0.0362523	-2.06657
44	15	3	37: M-23 ENSGALT00000011215.1	RIGG13618	0.97299	11.2789	3.09547	0.00352874	0.0334519	-2.06727
30	20	14	52: G-20 ENSGALT00000027040.1	RIGG19314	0.82126	11.1401	3.11158	0.0033769	0.0325757	-2.06781
42	3	13	07: K-23 ChEST327o10	RIGG02326	-1.00376	11.968	-3.10648	0.00338236	0.0325857	-2.07256
33	11	11	28: H-21 ENSGALT00000002085.1	RIGG10480	0.76684	10.2872	3.10642	0.00338289	0.0325857	-2.0727
23	11	13	28: J-18 ENSGALT00000001838.1	RIGG10395	0.78372	11.755	3.1055	0.00339148	0.0326445	-2.07501
1	17	3	43: D-13 ENSGALT00000018071.1	RIGG16092	-1.58484	11.9335	-3.10396	0.00340581	0.0327346	-2.07885
43	20	5	51: F-11 ENSGALT00000026448.1	RIGG19110	1.31438	12.062	3.10327	0.00341233	0.0327733	-2.08059
37	21	13	54: P-22 NM_001006408.1	RIGG20209	1.03177	11.3995	3.07273	0.00385077	0.0352353	-2.08448
27	16	5	40: N-07 ENSGALT00000015152.1	RIGG15021	1.10276	12.3171	3.10165	0.00342745	0.0328706	-2.08461
5	1	8	01: P-02 AJ720613.1	RIGG00272	-1.05635	12.5911	-3.08776	0.00360371	0.0339615	-2.08632
32	1	18	03: A-08 ChEST1034m11	RIGG00849	0.886325	7.88068	3.15616	0.00388974	0.0354441	-2.08761
34	14	8	35: O-21 ENSGALT00000008890.1	RIGG12877	-1.62944	9.60988	-3.10298	0.00345723	0.0331078	-2.08922
43	9	18	24: B-11 ENSGALG00000011065.1	RIGG08935	1.30014	8.92551	3.08901	0.00363711	0.0340335	-2.09135
22	19	3	48: G-18 ENSGALT00000022912.1	RIGG17809	0.77488	10.4649	3.10049	0.0034808	0.0333078	-2.09541
15	14	1	35: B-04 ENSGALT00000009144.1	RIGG12973	1.12658	11.488	3.10024	0.00348317	0.0333078	-2.09603
37	16	4	40: L-22 ENSGALT00000014881.1	RIGG14921	1.16404	11.2427	3.10292	0.00350238	0.0333449	-2.09763
43	3	13	07: J-23 ChEST368n24	RIGG02596	1.27516	10.4808	3.10279	0.00350359	0.0333449	-2.09794
47	13	1	32: F-24 ENSGALT00000006040.1	RIGG11879	1.06438	11.6066	3.09889	0.00349603	0.0333339	-2.09939
28	17	6	43: I-07 ENSGALT00000017378.1	RIGG15842	0.98562	11.6095	3.09536	0.00348704	0.0333206	-2.1003
32	19	3	48: E-20 ENSGALT00000022893.1	RIGG17799	0.9658	11.7365	3.09485	0.00349195	0.0333339	-2.10158
28	2	8	04: E-19 ChEST158l24	RIGG01161	1.7158	8.23892	3.08948	0.00404154	0.0363353	-2.10375
6	8	1	19: G-02 ChEST961j23	RIGG06897	0.94228	12.0693	3.09601	0.00352361	0.0334331	-2.10655
34	21	16	55: G-09 NM_001012559.1	RIGG20343	0.83202	12.1832	3.096	0.00352369	0.0334331	-2.10657
18	6	5	14: K-05 ChEST692p15	RIGG04949	-1.6412	9.71857	-2.99552	0.00499623	0.0416342	-2.10961
28	11	14	28: M-07 ENSGALT00000001325.1	RIGG10226	0.74322	11.676	3.09149	0.00352422	0.0334331	-2.10996
14	15	8	38: K-04 ENSGALT00000012458.1	RIGG14066	-1.17017	9.53436	-3.07735	0.00391072	0.0355859	-2.11147
7	13	10	33: J-02 ENSGALT00000007148.1	RIGG12267	-1.47803	9.8329	-3.06192	0.00450501	0.0389723	-2.11428
32	12	4	30: A-20 ENSGALT00000003587.1	RIGG11007	1.00682	10.8023	3.08958	0.0035427	0.03356	-2.11471
18	1	14	02: K-05 AJ851803.1	RIGG00438	0.99458	10.594	3.09119	0.00357018	0.0337474	-2.1185
48	19	12	49: I-12 ENSGALT00000023989.1	RIGG18194	1.00546	12.9625	3.08794	0.00355862	0.0336866	-2.11879
48	21	17	55: E-24 XM_425216.1	RIGG20433	-0.92004	12.2966	-3.08742	0.00356375	0.0337109	-2.12011
7	3	13	07: J-14 ChEST355g16	RIGG02498	1.13436	12.0134	3.08936	0.00358803	0.0338675	-2.12304
43	21	11	54: J-23 NM_001006529.1	RIGG20268	1.05614	12.9702	3.08622	0.00357544	0.0337729	-2.12308
12	9	21	24: E-15 ENSGALG00000009018.1-2	RIGG08679	0.83748	10.6909	3.09221	0.00360574	0.0339615	-2.12412
10	13	8	33: G-03 ENSGALT00000006569.1	RIGG12069	-1.8758	12.1653	-3.09177	0.00360999	0.0339773	-2.1252
25	1	2	01: D-07 AJ720735.1	RIGG00297	0.99212	10.0849	3.09415	0.00363464	0.0340335	-2.12783
39	8	2	19: F-22 ChEST974a18	RIGG06990	0.73446	10.5854	3.08403	0.00359689	0.0339268	-2.12853
44	17	7	43: I-23 ENSGALT00000017396.1	RIGG15850	1.04002	9.51648	3.08017	0.00382634	0.035134	-2.1302
37	10	11	25: P-10 ENSGALG00000014203.1	RIGG09299	1.44135	8.65516	3.04367	0.00455202	0.0391474	-2.1329
6	1	12	02: G-02 ChEST1003c8	RIGG00506	-0.82636	8.84944	-3.08694	0.00365756	0.0340335	-2.13712
6	12	5	30: G-02 ENSGALT00000003652.1	RIGG11033	0.9151	10.8056	3.0867	0.00365993	0.0340335	-2.13771
28	13	12	33: M-07 ENSGALT00000006682.1	RIGG12107	-1.10918	10.8251	-3.08323	0.0036484	0.0340335	-2.13823
12	16	5	40: M-03 ENSGALT00000014330.1	RIGG14736	1.48119	9.5438	3.07663	0.00386282	0.0352965	-2.13881
40	17	17	44: M-22 ENSGALT00000018799.1	RIGG16343	1.1274	11.1939	3.08261	0.00365462	0.0340335	-2.13978
38	5	15	13: C-22 ChEST652j14	RIGG04627	-1.06408	11.7867	-3.07936	0.00364315	0.0340335	-2.14015
15	11	10	28: F-04 ENSGALT00000001745.1	RIGG10365	-0.85066	13.0734	-3.07911	0.00364561	0.0340335	-2.14077
47	5	13	12: N-24 ChEST625h3	RIGG04407	1.17822	10.5974	3.08511	0.00367576	0.0341324	-2.14164
17	14	13	36: L-05 ENSGALT00000010815.1	RIGG13503	-0.93528	13.3979	-3.0786	0.00365072	0.0340335	-2.14204
19	17	3	43: B-17 ENSGALT00000018038.1	RIGG16082	-0.91216	10.6366	-3.08143	0.00366636	0.0340692	-2.1427
20	6	9	15: A-05 ChEST738c24	RIGG05266	1.01174	11.7668	3.07833	0.00365339	0.0340335	-2.1427
6	17	17	44: O-14 ENSGALT00000018829.1	RIGG16351	0.81596	12.4689	3.07799	0.00365682	0.0340335	-2.14356
46	3	11	07: G-24 ChEST335a23	RIGG02397	0.88144	11.3794	3.07796	0.00365707	0.0340335	-2.14362
22	5	1	11: G-18 ChEST559i23	RIGG03898	-0.87677	12.6735	-3.06411	0.00384308	0.0352042	-2.14459
36	7	3	16: M-21 ChEST794h20	RIGG05721	0.83144	10.2219	3.06986	0.00388064	0.0353856	-2.14663
47	2	14	05: B-24 ChEST230f17	RIGG01703	0.9212	11.5251	3.07532	0.0036836	0.0341811	-2.15019
6	18	10	46: K-14 ENSGALT00000020937.1	RIGG17079	-0.7047	10.6764	-3.07731	0.00370771	0.0343322	-2.1529
10	7	9	17: K-15 ChEST843c4	RIGG06082	-1.06344	9.88601	-3.07637	0.00371716	0.0343858	-2.15522
26	2	10	04: K-19 ChEST164l18	RIGG01197	-0.83962	12.0025	-3.07622	0.00371872	0.0343858	-2.1556
7	13	18	34: J-02 ENSGALT00000008267.1	RIGG12644	-0.90636	13.0157	-3.07134	0.00372379	0.0344084	-2.16006
44	12	13	31: E-11 ENSGALT00000004402.1	RIGG11309	1.10994	9.60777	3.07099	0.0037274	0.0344176	-2.16094
25	11	19	29: H-19 ENSGALT00000003165.1	RIGG10855	-1.75275	9.97276	-3.03868	0.00487488	0.0410388	-2.16198
11	7	16	18: J-03 ChEST931i7	RIGG06722	-0.83272	9.59377	-3.07577	0.00376999	0.0347621	-2.16469
23	8	7	20: B-06 Contig_135_forward	RIGG07334	1.64794	9.54137	3.07718	0.00380489	0.0350103	-2.16954
2	2	9	04: K-01 ChEST163k12	RIGG01188	0.864	11.2728	3.06552	0.00378336	0.034861	-2.17449
44	2	7	04: E-11 ChEST158c14	RIGG01157	-1.28683	8.58823	-3.05405	0.0043568	0.0381669	-2.17618
42	15	18	39: O-11 ENSGALT00000013370.1	RIGG14376	1.19306	14.1299	3.06289	0.00381061	0.0350385	-2.18101
30	7	7	17: G-20 ChEST855e2	RIGG06154	0.92302	9.61786	3.06851	0.00384469	0.0352042	-2.18255
14	17	9	43: O-16 ENSGALT00000017730.1	RIGG15976	-0.97058	11.4756	-3.06141	0.00382602	0.035134	-2.18468
39	10	16	26: F-22 ENSGALG00000016861.1	RIGG09622	0.91096	10.2416	3.06439	0.00384013	0.0352042	-2.18482
28	19	9	49: A-19 ENSGALT00000023592.1	RIGG18057	0.74175	11.0841	3.05083	0.00403263	0.0363353	-2.18489
34	1	18	03: C-09 ChEST1025a4	RIGG00768	0.925	10.5444	3.06023	0.00383835	0.0352042	-2.1876
47	5	7	12: B-24 ChEST617p10	RIGG04335	1.1359	10.8596	3.06242	0.00386075	0.0352965	-2.1897
41	12	7	30: L-11 ENSGALT00000004221.1	RIGG11250	1.7161	7.68077	3.0956	0.00591508	0.0467451	-2.19068
29	11	21	29: L-20 ENSGALT00000002941.1	RIGG10784	1.49142	11.765	3.06175	0.00386772	0.0353167	-2.19133
46	8	13	20: O-12 Contig_13_forward	RIGG07326	1.65898	11.6092	3.04466	0.00405106	0.0363353	-2.19229
7	7	2	16: N-02 ChEST817l11	RIGG05899	-1.01234	9.65352	-3.06095	0.0038762	0.0353696	-2.19333
37	21	1	53: H-22 ENSGALT00000028210.1	RIGG19785	1.15302	9.95415	3.06637	0.00391718	0.0356192	-2.19603
16	19	11	49: E-16 ENSGALT00000023951.1	RIGG18172	-1.44148	8.14455	-3.02382	0.00527848	0.0433276	-2.19677
20	3	4	06: I-05 ChEST262h8	RIGG01930	-1.10969	10.7417	-2.99377	0.00481622	0.040649	-2.20208
29	9	1	21: P-20 ENSGALG00000001973.1	RIGG07800	1.23585	8.84316	3.05602	0.00440868	0.0384678	-2.20278
22	13	12	33: O-06 ENSGALT00000006994.1	RIGG12211	-2.1197	13.9829	-3.05392	0.00390487	0.0355573	-2.20322
15	6	13	15: J-04 ChEST761b22	RIGG05500	0.8707	11.7348	3.05619	0.00392648	0.035632	-2.20504
33	18	14	47: D-21 ENSGALT00000022415.1	RIGG17599	1.09192	10.6494	3.05618	0.00392661	0.035632	-2.20508
22	9	13	23: G-18 ENSGALG00000006717.1-2	RIGG08410	-0.95602	13.0141	-3.05252	0.00391979	0.0356192	-2.20668
44	13	8	33: E-11 ENSGALT00000006537.1	RIGG12061	1.01516	10.108	3.04114	0.00413928	0.0369695	-2.20852
18	9	6	22: K-05 ENSGALG00000003203.1	RIGG07957	-1.0825	14.1734	-3.05159	0.00392975	0.0356359	-2.20899
31	16	19	42: J-08 ENSGALT00000016892.1	RIGG15655	-1.03582	11.0373	-3.0539	0.00395092	0.0357685	-2.21068
46	14	14	36: K-24 ENSGALT00000010289.1	RIGG13324	-1.25418	8.62965	-3.05409	0.00422166	0.0373561	-2.2116
37	4	20	11: D-22 ChEST567f22	RIGG03970	0.7894	10.822	3.05013	0.00394533	0.0357525	-2.21258
1	7	12	18: D-01 ChEST928e23	RIGG06685	-0.78346	12.5482	-3.04946	0.00395253	0.0357685	-2.21424
48	17	20	45: E-12 ENSGALT00000019786.1	RIGG16667	1.5714	8.00346	2.99748	0.00530862	0.0435207	-2.21716
46	16	21	42: O-12 ENSGALT00000016702.1	RIGG15598	-2.5393	11.0776	-3.04381	0.00421693	0.0373444	-2.21835
25	12	7	30: L-07 ENSGALT00000004219.1	RIGG11248	1.23167	8.42558	3.04334	0.0046369	0.039567	-2.22306
19	19	3	48: F-17 ENSGALT00000023397.1	RIGG17986	-1.05502	12.9617	-3.04548	0.00399554	0.0361081	-2.22407
26	16	16	42: C-19 ENSGALT00000016252.1	RIGG15437	1.02684	11.9459	3.0448	0.00400299	0.0361505	-2.22576
17	17	21	45: H-17 ENSGALT00000020364.1	RIGG16870	-0.964183	9.94851	-3.01138	0.00472408	0.040105	-2.22969
48	9	10	23: A-12 ENSGALG00000006454.1	RIGG08371	0.83498	11.7302	3.04308	0.00402168	0.0362695	-2.22999
18	20	10	51: O-17 ENSGALT00000025823.1	RIGG18891	2.1234	7.84474	2.98547	0.00607524	0.047777	-2.23045
15	2	14	05: B-16 ChEST230b14	RIGG01699	-2.1959	7.52114	-3.04023	0.00642594	0.0493593	-2.23259
45	5	15	13: D-24 ChEST663a9	RIGG04722	-1.33844	11.4686	-3.04478	0.00404972	0.0363353	-2.23313
16	2	7	04: E-04 ChEST174k5	RIGG01247	0.8682	10.4585	3.0416	0.00403785	0.0363353	-2.23364
39	18	6	46: B-22 ENSGALT00000021032.1	RIGG17118	-1.07214	9.6775	-3.0443	0.00405501	0.036346	-2.23432
2	6	3	14: G-01 ChEST690l2	RIGG04924	-0.87146	11.9399	-3.04125	0.00404174	0.0363353	-2.23451
36	13	9	33: E-21 ENSGALT00000006564.1	RIGG12066	0.87954	12.7082	3.04107	0.00404374	0.0363353	-2.23496
11	8	1	19: F-03 ChEST982h9	RIGG07074	0.78348	10.3623	3.0435	0.00411303	0.0367908	-2.24391
26	9	14	23: K-07 ENSGALG00000006225.1	RIGG08335	1.2271	8.87746	3.04794	0.00442685	0.0384987	-2.24607
11	10	18	26: J-15 ENSGALT00000000104.1	RIGG09737	-1.01536	11.91	-3.03948	0.00410818	0.0367908	-2.24615
17	14	12	36: H-17 ENSGALT00000010777.1	RIGG13485	-1.96183	8.1441	-2.99287	0.00628635	0.0488078	-2.24766
24	7	17	18: I-18 ChEST910a9	RIGG06541	-0.82418	11.9841	-3.03498	0.00411107	0.0367908	-2.24995
7	3	3	06: F-14 ChEST285e11	RIGG02098	0.9228	9.73745	3.04382	0.00416162	0.0370742	-2.25111
42	2	8	04: G-23 ChEST162a21	RIGG01175	0.82532	11.1018	3.03373	0.00412514	0.036874	-2.25305
34	18	17	47: K-09 ENSGALT00000021769.1	RIGG17359	1.16664	7.85199	3.06382	0.00457391	0.0391909	-2.25533
12	18	5	46: A-03 ENSGALT00000020481.1	RIGG16921	-0.92128	11.4358	-3.03215	0.0041428	0.0369695	-2.25693
24	5	9	12: E-18 ChEST604a20	RIGG04262	0.62778	12.5958	3.03202	0.00414425	0.0369695	-2.25725
31	21	6	54: B-08 NM_001006202.1	RIGG20119	0.82818	10.5754	3.03471	0.0041615	0.0370742	-2.25787
27	11	17	29: B-19 ENSGALT00000003068.1	RIGG10819	0.87742	11.9622	3.03402	0.00416927	0.0370955	-2.25956
43	12	2	29: N-23 ENSGALT00000003258.1	RIGG10892	1.0536	10.5752	3.02003	0.00438088	0.0383014	-2.25985
3	10	7	25: F-01 ENSGALG00000014635.1	RIGG09329	-0.93372	8.4725	-3.02272	0.00480527	0.0406141	-2.26001
5	6	11	15: H-02 ChEST760c16	RIGG05487	-0.8912	10.4578	-3.03298	0.00418097	0.037146	-2.26211
32	15	7	38: E-20 ENSGALT00000012362.1	RIGG14038	-1.07058	10.7102	-3.02973	0.00417011	0.0370955	-2.26289
22	21	12	54: O-06 NM_001006171.1	RIGG20107	0.88274	11.9118	3.02952	0.00417247	0.0370955	-2.26341
28	16	9	41: E-07 ENSGALT00000015309.1	RIGG15066	0.83676	10.606	3.03466	0.00421204	0.0373444	-2.26553
6	7	17	18: K-14 ChEST910o9	RIGG06551	-1.27645	8.53027	-2.9741	0.00597024	0.0470962	-2.26716
46	4	11	10: C-12 ChEST504e2	RIGG03495	0.9264	12.1442	3.02783	0.00419159	0.0372152	-2.26756
14	16	17	42: G-04 ENSGALT00000016543.1	RIGG15546	-0.94542	11.1992	-3.02976	0.0042175	0.0373444	-2.27001
32	2	15	05: E-08 ChEST217k23	RIGG01625	0.76026	9.91942	3.03148	0.00424825	0.0375158	-2.27331
3	20	10	51: N-13 ENSGALT00000026599.1	RIGG19159	-1.25948	13.96	-3.02425	0.00423248	0.0374222	-2.27637
13	1	16	02: P-04 ChEST1013p1	RIGG00648	-0.99	11.2747	-3.02404	0.00423482	0.0374222	-2.27687
24	11	4	27: I-06 ENSGALT00000000530.1	RIGG09920	1.17474	8.98189	3.03997	0.00431922	0.0379642	-2.27746
32	11	17	29: A-20 ENSGALT00000002444.1	RIGG10631	0.73072	11.2607	3.0223	0.00425488	0.0375304	-2.28116
42	17	18	45: C-11 ENSGALT00000019464.1	RIGG16560	0.82918	12.6062	3.02155	0.00426354	0.0375751	-2.283
44	21	16	55: E-11 NM_001012526.1	RIGG20332	1.05596	11.0296	3.00705	0.00448354	0.0388376	-2.28399
24	7	6	17: E-06 ChEST851a13	RIGG06135	0.93458	9.24731	3.02697	0.00430005	0.0378462	-2.28432
43	6	16	15: N-23 ChEST780i24	RIGG05628	0.94702	12.0769	3.01954	0.00428672	0.0377542	-2.28792
5	14	17	37: D-02 ENSGALT00000011556.1	RIGG13736	-1.26022	10.4657	-3.0075	0.00453042	0.0390894	-2.29019
31	2	3	03: N-08 ChEST130n15	RIGG01014	0.9694	11.9293	3.01557	0.00433312	0.0380441	-2.29769
35	12	8	30: J-21 ENSGALT00000004203.1	RIGG11243	1.5145	12.0733	3.01548	0.0043341	0.0380441	-2.29789
2	1	7	01: K-13 AJ719533.1	RIGG00065	-1.52217	8.09623	-3.03229	0.00516845	0.0427018	-2.29892
16	2	12	04: M-16 ChEST184p2	RIGG01300	-2.3037	7.25224	-2.97955	0.00688276	0.0509642	-2.29997
36	5	20	13: M-09 ChEST648o8	RIGG04587	0.74736	10.3125	3.01727	0.00436189	0.0381861	-2.30057
10	11	1	27: C-15 ENSGALT00000000230.1	RIGG09795	-0.88632	13.9465	-3.01386	0.00435315	0.0381604	-2.30187
48	1	2	01: A-12 AJ719727.1	RIGG00099	0.8625	11.4857	3.01658	0.00437003	0.038232	-2.30226
28	11	18	29: E-07 ENSGALT00000002256.1	RIGG10555	0.91922	9.42817	3.01821	0.00440232	0.0384378	-2.30567
45	10	21	27: D-12 ENSGALT00000000672.1	RIGG09981	0.892785	11.2392	3.00024	0.00461933	0.0394683	-2.30775
17	4	12	10: D-17 ChEST534j24	RIGG03686	-0.66258	11.9878	-3.011	0.00438689	0.0383285	-2.30887
11	8	15	21: B-03 ENSGALG00000001981.1	RIGG07803	-1.08702	10.15	-3.0166	0.00442131	0.0384987	-2.30958
19	8	13	20: N-05 Contig_58_forward	RIGG07499	0.91072	10.4812	3.01579	0.00443095	0.0384993	-2.31155
23	7	19	18: N-18 ChEST923g12	RIGG06659	-0.83916	10.7059	-3.01268	0.00441614	0.0384865	-2.31178
25	8	7	20: D-07 Contig_273_reverse	RIGG07441	-2.27015	11.1994	-2.97532	0.00519156	0.0427475	-2.31414
35	5	2	11: J-09 ChEST583p18	RIGG04093	-0.77746	12.725	-3.0085	0.00441668	0.0384865	-2.31501
45	13	14	34: D-12 ENSGALT00000008163.1	RIGG12613	1.38716	7.80008	3.05391	0.00543453	0.0442224	-2.31542
19	11	10	28: F-05 ENSGALT00000002031.1	RIGG10460	1.21718	9.39441	3.01729	0.00446756	0.0387471	-2.3156
39	16	11	41: J-10 ENSGALT00000015861.1	RIGG15279	1.00744	11.6282	3.00788	0.00442409	0.0384987	-2.31653
26	7	17	18: K-19 ChEST901e13	RIGG06461	-2.05445	7.87434	-2.91298	0.00646333	0.049559	-2.31707
40	13	17	34: E-22 ENSGALT00000007949.1	RIGG12535	1.41587	9.02744	2.98402	0.0053086	0.0435207	-2.3218
3	5	9	12: F-13 ChEST630e16	RIGG04448	-0.89982	10.7952	-3.00817	0.00447014	0.0387471	-2.32281
43	8	12	20: J-23 Contig_46_reverse	RIGG07484	1.3431	11.2299	3.00511	0.00445736	0.0386873	-2.32332
16	10	13	26: A-04 ENSGALG00000015904.1	RIGG09495	0.8776	10.889	3.01011	0.00449895	0.0389455	-2.32538
15	7	2	16: N-04 ChEST817o1	RIGG05900	2.28848	7.6459	2.93404	0.00672878	0.0505638	-2.32941
46	20	19	53: C-12 ENSGALT00000027962.1	RIGG19663	2.75175	8.12759	3.01189	0.00744067	0.0532958	-2.33368
38	3	21	08: K-22 ChEST38g12	RIGG02795	1.20147	7.67497	3.01502	0.00596349	0.0470711	-2.3341
36	16	6	40: M-21 ENSGALT00000014344.1	RIGG14745	0.80056	10.6884	3.00017	0.00451715	0.0390114	-2.3354
24	11	2	27: E-06 ENSGALT00000000467.1	RIGG09896	-0.79332	12.2035	-3.00006	0.00451842	0.0390114	-2.33566
34	9	21	24: G-21 ENSGALG00000009121.1	RIGG08694	-1.33636	11.6287	-3.00284	0.00453458	0.0390996	-2.33579
44	9	15	23: I-23 ENSGALG00000006193.1	RIGG08331	1.0898	9.66009	3.00254	0.00453828	0.0391058	-2.33653
13	20	12	52: D-16 ENSGALT00000027237.1	RIGG19383	-1.14109	10.4524	-2.96684	0.00510868	0.0423566	-2.33841
16	12	6	30: E-16 ENSGALT00000003637.1	RIGG11028	-1.00239	10.3738	-2.96932	0.00513745	0.0425149	-2.34008
19	2	7	04: F-05 ChEST19c13	RIGG01436	0.80812	11.4667	3.00103	0.00455674	0.0391624	-2.34021
11	13	11	33: J-15 ENSGALT00000007419.1	RIGG12369	-0.84784	11.5678	-3.00057	0.00456232	0.0391847	-2.34132
22	20	4	51: C-18 ENSGALT00000025883.1	RIGG18914	0.9118	10.8692	2.99769	0.00454744	0.0391426	-2.34146
1	1	6	01: L-01 AJ721037.1	RIGG00342	-1.0653	13.254	-2.9976	0.00454849	0.0391426	-2.34167
19	11	8	28: B-05 ENSGALT00000001971.1	RIGG10436	-1.2377	8.51691	-2.9482	0.00591223	0.0467451	-2.34222
23	18	3	45: N-06 ENSGALT00000020179.1	RIGG16805	-1.13578	10.965	-2.99992	0.00457027	0.0391909	-2.3429
36	7	1	16: I-21 ChEST791n19	RIGG05698	0.89388	11.0384	2.99954	0.00457496	0.0391909	-2.34383
7	16	11	41: J-02 ENSGALT00000015849.1	RIGG15275	-0.94018	10.7343	-3.00229	0.00459411	0.0393294	-2.34438
39	13	7	33: B-22 ENSGALT00000007031.1	RIGG12229	0.77882	11.2805	2.99612	0.00456671	0.0391909	-2.34529
48	10	6	25: A-24 ENSGALG00000012611.1	RIGG09129	0.856095	11.0793	2.98378	0.00482692	0.0407132	-2.34745
30	14	13	36: K-08 ENSGALT00000010264.1	RIGG13316	-0.8629	13.1137	-2.99629	0.00461505	0.0394581	-2.35174
48	1	12	02: E-12 ChEST1002m19	RIGG00499	0.74312	11.2814	2.99629	0.00461515	0.0394581	-2.35176
5	22	4	56: H-14 Alien6_50	Alien6_50	-1.8576	8.90763	-2.9343	0.00658509	0.0500269	-2.35207
5	19	3	48: H-14 ENSGALT00000023162.1	RIGG17902	1.29958	7.95788	2.95224	0.00630085	0.0488548	-2.35258
26	9	1	21: O-19 ENSGALG00000000603.1	RIGG07612	-1.60979	10.0292	-2.98057	0.00486833	0.0410099	-2.35516
26	19	15	49: O-19 ENSGALT00000023866.1	RIGG18140	-0.68614	12.991	-2.99142	0.00462499	0.039491	-2.35678
48	5	4	11: M-12 ChEST563l2	RIGG03930	0.74696	11.185	2.9936	0.0046485	0.0396403	-2.35829
22	14	11	36: G-06 ENSGALT00000010166.1	RIGG13291	-0.83316	11.4093	-2.99235	0.00466418	0.0397225	-2.36134
5	14	6	35: L-14 ENSGALT00000009378.1	RIGG13037	2.6717	9.44852	2.95705	0.00684418	0.0508461	-2.36163
41	20	14	52: H-23 ENSGALT00000027546.1	RIGG19504	0.7645	10.2925	2.98885	0.004657	0.039687	-2.36303
34	6	7	14: O-09 ChEST696p20	RIGG04975	-0.93166	9.19497	-2.9906	0.00468602	0.0398569	-2.36558
25	7	2	16: P-07 ChEST832k3	RIGG06008	1.0204	10.1018	2.9889	0.00501065	0.0417015	-2.36689
15	11	7	27: N-16 ENSGALT00000000839.1	RIGG10042	-0.92878	12.8545	-2.98718	0.00467799	0.0398144	-2.36711
47	10	3	24: N-12 ENSGALG00000010905.1	RIGG08912	1.40193	7.42657	3.03585	0.00706143	0.0518561	-2.37027
24	21	4	53: M-06 ENSGALT00000028090.1	RIGG19719	-0.9248	13.2951	-2.98543	0.00470016	0.0399514	-2.37139
45	2	1	03: L-12 ChEST129j14	RIGG01004	1.23977	10.4495	2.9698	0.00542092	0.0441389	-2.37297
14	17	10	44: C-04 ENSGALT00000018630.1	RIGG16275	-0.76647	10.929	-2.9714	0.0049887	0.0416059	-2.37721
2	10	18	26: K-13 ENSGALG00000015553.1	RIGG09465	-0.921	9.95812	-2.99134	0.00478724	0.0405084	-2.37835
21	19	21	50: L-18 ENSGALT00000025290.1	RIGG18679	1.82077	8.61968	2.8922	0.0071639	0.0522349	-2.38366
12	2	12	04: M-15 ChEST166h1	RIGG01207	0.88858	10.0794	2.96825	0.00503069	0.0418154	-2.38477
42	2	5	04: C-11 ChEST155n24	RIGG01145	-0.7867	12.7853	-2.9793	0.00477824	0.0404712	-2.38631
9	8	9	20: H-03 Contig_32_reverse	RIGG07463	1.16376	12.8556	2.97918	0.00477977	0.0404712	-2.3866
8	17	11	44: A-14 ENSGALT00000018616.1	RIGG16268	-1.62068	11.4488	-2.98483	0.00481342	0.040649	-2.38667
48	3	14	07: M-12 ChEST33i21	RIGG02427	1.32212	7.9591	2.96895	0.00581112	0.0462849	-2.38836
17	6	12	15: H-17 ChEST772k13	RIGG05589	1.25135	8.74828	2.98677	0.00518854	0.0427475	-2.39012
15	13	3	32: J-16 ENSGALT00000006096.1	RIGG11899	0.65168	11.9158	2.97715	0.00480591	0.0406141	-2.39154
18	9	3	22: C-17 ENSGALG00000002892.1	RIGG07916	-1.16888	9.66178	-2.8687	0.00692828	0.0511591	-2.39197
12	4	5	09: E-03 ChEST428m12	RIGG03033	-1.02841	9.77582	-2.96789	0.00509446	0.0422921	-2.39284
12	15	10	38: M-03 ENSGALT00000012214.1	RIGG13984	-2.1458	8.21435	-2.92235	0.007632	0.054165	-2.39412
37	2	17	05: L-10 ChEST236n19	RIGG01755	-2.13085	10.3968	-2.94875	0.00549123	0.0444911	-2.39627
27	12	2	29: N-19 ENSGALT00000003256.1	RIGG10890	-0.90614	11.5146	-2.9767	0.00486386	0.0409985	-2.39933
5	21	11	54: L-14 NM_001006343.1	RIGG20182	1.51798	8.67573	2.90069	0.00647196	0.049559	-2.40329
34	7	9	17: K-21 ChEST844e18	RIGG06085	-2.6707	7.31468	-2.94503	0.00796439	0.0558017	-2.4039
31	14	19	37: F-08 ENSGALT00000011602.1	RIGG13751	0.82964	10.4276	2.97746	0.0049089	0.0411957	-2.40448
45	21	12	54: P-12 NM_001006400.1	RIGG20204	0.98424	11.7262	2.977	0.00491489	0.0411957	-2.40558
37	3	2	06: H-10 ChEST287m17	RIGG02108	0.93142	10.1957	2.97343	0.00490654	0.0411957	-2.40725
20	9	18	24: A-05 ENSGALG00000008842.1	RIGG08650	-1.8304	7.52256	-2.95286	0.00691255	0.0511272	-2.40884
2	18	3	45: O-01 ENSGALT00000019689.1	RIGG16627	-0.71428	11.6712	-2.9699	0.00490047	0.0411957	-2.40918
19	8	7	20: B-05 Contig_254_reverse	RIGG07428	0.86826	11.1407	2.97217	0.00492311	0.0412338	-2.4103
4	1	16	02: M-01 AY729025.1	RIGG00448	-0.99398	13.158	-2.96906	0.00491153	0.0411957	-2.41122
34	2	10	04: K-21 ChEST165b10	RIGG01198	1.02186	9.41306	2.97766	0.00496423	0.0414989	-2.41128
31	4	16	10: J-20 ChEST529k5	RIGG03628	1.03234	11.5913	2.96876	0.00491543	0.0411957	-2.41194
43	3	15	07: N-23 ChEST36n1	RIGG02620	-1.09202	11.2578	-2.97129	0.0049348	0.0413054	-2.41245
25	3	9	07: D-19 ChEST361i21	RIGG02559	-1.6024	9.79125	-2.96188	0.00523907	0.0431118	-2.41466
25	20	1	50: P-07 ENSGALT00000025585.1	RIGG18792	1.02074	9.48371	2.97574	0.00498967	0.0416059	-2.41592
4	3	2	06: E-01 ChEST258h18	RIGG01904	-1.49296	9.78844	-2.94719	0.00566336	0.0454104	-2.41639
16	13	12	33: M-04 ENSGALT00000006955.1	RIGG12198	0.8764	11.5947	2.96624	0.00494878	0.0413961	-2.41806
36	15	13	39: A-21 ENSGALT00000013109.1	RIGG14298	1.43143	8.22557	2.93172	0.00626741	0.0487784	-2.42143
23	17	17	44: N-18 ENSGALT00000019122.1	RIGG16435	0.91302	10.5984	2.96415	0.00497664	0.0415762	-2.42314
33	10	15	26: H-09 ENSGALT00000000060.1	RIGG09722	-1.23838	10.7454	-2.93081	0.00561829	0.0451316	-2.42356
11	6	12	15: F-15 ChEST770n16	RIGG05576	-0.83576	12.1848	-2.96338	0.00498691	0.0416059	-2.425
48	15	20	40: A-12 ENSGALT00000014386.1	RIGG14763	1.02319	12.7987	2.9512	0.00526375	0.0432337	-2.42561
23	12	9	30: N-06 ENSGALT00000004026.1	RIGG11165	1.49197	7.23574	2.8887	0.00767339	0.0543707	-2.42717
15	16	17	42: F-04 ENSGALT00000016805.1	RIGG15629	0.81164	10.8065	2.96243	0.00499958	0.0416358	-2.4273
19	12	17	31: N-05 ENSGALT00000005363.1	RIGG11635	0.81434	10.6779	2.96478	0.00502133	0.041764	-2.42819
5	13	2	32: L-02 ENSGALT00000006111.1	RIGG11903	-1.68043	9.17972	-2.90221	0.00627629	0.0487793	-2.42931
16	12	19	32: A-04 ENSGALT00000005712.1	RIGG11751	-0.95104	10.7207	-2.96328	0.00504143	0.0418782	-2.43181
30	16	2	40: G-20 ENSGALT00000014505.1	RIGG14802	-1.7333	7.68173	-2.8841	0.00759588	0.0540319	-2.43209
28	13	18	34: I-07 ENSGALT00000007704.1	RIGG12458	1.11042	8.95924	2.96641	0.00511447	0.0423779	-2.43831
12	10	12	25: M-15 ENSGALG00000012374.1	RIGG09103	-0.93638	10.3492	-2.93004	0.00576594	0.0459808	-2.44001
5	21	8	54: H-02 NM_001006266.1	RIGG20152	1.1008	9.83335	2.90979	0.0063233	0.0488849	-2.44233
35	15	12	39: B-09 ENSGALT00000013953.1	RIGG14574	-0.85992	10.6004	-2.95869	0.00510355	0.0423408	-2.44289
43	7	3	16: N-23 ChEST832c9	RIGG06004	0.9542	8.98431	2.96655	0.00517509	0.0427189	-2.44549
42	16	18	42: G-23 ENSGALT00000016314.1	RIGG15463	0.842415	10.5296	2.94208	0.00539258	0.0440718	-2.4474
48	12	6	30: E-24 ENSGALT00000003651.1	RIGG11032	0.8114	13.1401	2.95348	0.00512097	0.0424052	-2.449
16	8	16	21: A-16 ENSGALG00000000697.1	RIGG07621	-0.94387	9.32427	-2.95035	0.00546835	0.0443845	-2.44973
40	21	12	54: M-10 NM_001006149.1	RIGG20097	0.8952	8.7315	2.95799	0.00516978	0.0427018	-2.45139
4	8	3	19: I-01 ChEST949b23	RIGG06816	-1.03154	11.2516	-2.95437	0.00516275	0.0426974	-2.45333
13	14	10	36: D-16 ENSGALT00000010395.1	RIGG13367	1.24362	8.9	2.92572	0.00590617	0.0467308	-2.45789
43	12	9	30: N-11 ENSGALT00000004260.1	RIGG11262	0.904415	11.1467	2.93717	0.0054631	0.0443725	-2.45911
27	18	16	47: F-19 ENSGALT00000022447.1	RIGG17610	-1.27245	9.52606	-2.88054	0.0066365	0.0502798	-2.45948
1	12	19	32: D-01 ENSGALT00000006258.1	RIGG11950	-0.68876	12.362	-2.94894	0.00518352	0.0427475	-2.45998
43	11	5	27: J-23 ENSGALT00000001012.1	RIGG10117	-0.85584	13.1287	-2.94864	0.00518762	0.0427475	-2.4607
2	20	18	52: O-13 ENSGALT00000026893.1	RIGG19265	-1.14553	11.2057	-2.88302	0.00651445	0.0496623	-2.46556
13	12	4	30: D-16 ENSGALT00000003900.1	RIGG11111	-1.11998	9.14629	-2.88957	0.00656832	0.0499624	-2.46586
1	11	9	28: D-13 ENSGALT00000002009.1	RIGG10452	-0.818085	11.4656	-2.93682	0.00553012	0.0446413	-2.46686
34	18	11	46: O-09 ENSGALT00000020722.1	RIGG17007	0.84608	10.7594	2.94423	0.00524915	0.0431508	-2.47136
8	9	17	23: M-14 ENSGALG00000007075.1	RIGG08444	-0.9857	10.8465	-2.94415	0.00525038	0.0431508	-2.47157
28	6	20	16: E-19 ChEST78d20	RIGG05673	1.29261	8.52445	2.93084	0.00608184	0.047777	-2.472
15	5	13	12: N-16 ChEST625e12	RIGG04403	1.64093	7.49768	2.85445	0.0080039	0.0558812	-2.47233
16	21	6	54: A-04 gi|1177401	RIGG20023	1.62303	8.71392	2.92569	0.00607132	0.047777	-2.47473
48	2	17	05: I-12 ChEST220b7	RIGG01650	1.0693	8.93074	2.93334	0.00558103	0.044942	-2.47511
8	22	6	56: I-14 Alien8_70	Alien8_70	-1.30943	9.21237	-2.88761	0.00688979	0.0509875	-2.4771
40	13	1	32: E-22 ENSGALT00000005783.1	RIGG11783	1.04318	8.41405	2.951	0.00539114	0.0440718	-2.48257
29	7	12	18: D-08 ChEST915e12	RIGG06595	1.39769	7.98364	2.94452	0.0062949	0.0488375	-2.48302
17	13	19	34: L-17 ENSGALT00000008555.1	RIGG12757	-1.4214	11.1817	-2.94177	0.00533886	0.0437415	-2.48368
24	2	12	04: M-18 ChEST185f18	RIGG01301	0.97261	7.88189	2.95873	0.00585542	0.0465529	-2.48545
29	2	11	04: P-08 ChEST196l14	RIGG01402	-1.3526	8.8464	-2.90478	0.00631706	0.0488849	-2.48557
25	14	6	35: L-19 ENSGALT00000009696.1	RIGG13135	1.32525	10.5409	2.87403	0.00666751	0.0503334	-2.48603
34	13	10	33: K-09 ENSGALT00000006635.1	RIGG12096	0.71052	11.4921	2.9364	0.00536015	0.0438885	-2.49027
37	8	21	21: P-10 ENSGALG00000001947.1	RIGG07795	1.36852	8.03201	2.9406	0.00612907	0.0480037	-2.49083
12	1	8	01: M-03 AJ719563.1	RIGG00072	0.90514	10.2489	2.93874	0.00538203	0.0440402	-2.49096
2	10	14	26: C-13 ENSGALG00000015169.1	RIGG09418	-1.41434	12.6687	-2.94046	0.00541578	0.0441389	-2.49347
41	19	4	48: L-11 ENSGALT00000023465.1	RIGG18018	0.81352	12.2358	2.93735	0.00540194	0.0440935	-2.4943
12	14	2	35: A-15 ENSGALT00000008656.1	RIGG12791	-1.08985	8.49836	-2.91683	0.00621054	0.0484975	-2.49507
17	16	11	41: L-05 ENSGALT00000016121.1	RIGG15383	0.79128	10.6792	2.93618	0.00541881	0.0441389	-2.49712
38	13	3	32: K-22 ENSGALT00000005888.1	RIGG11819	0.73146	10.0013	2.93349	0.00540182	0.0440935	-2.49727
42	17	5	43: G-23 ENSGALT00000017368.1	RIGG15838	0.8227	10.7563	2.93287	0.00541088	0.0441389	-2.49878
32	4	8	09: I-20 ChEST443k11	RIGG03159	1.24748	12.4302	2.86526	0.00674265	0.0505814	-2.49909
17	19	3	48: H-17 ENSGALT00000023419.1	RIGG17998	2.02433	8.00953	2.88809	0.00752305	0.0536935	-2.50265
47	19	5	48: J-24 ENSGALT00000023212.1	RIGG17919	-1.27304	8.48946	-2.90472	0.00649936	0.0496086	-2.50285
4	5	11	12: I-13 ChEST596f1	RIGG04190	-1.09104	10.8792	-2.93372	0.00545432	0.044356	-2.50302
33	5	6	12: D-09 ChEST628o11	RIGG04434	0.9471	10.6674	2.93343	0.0054586	0.0443633	-2.50373
39	3	6	06: N-10 ChEST294m17	RIGG02143	0.87276	9.81835	2.93846	0.00550617	0.0445299	-2.50516
44	14	1	35: A-11 ENSGALT00000008653.1	RIGG12789	0.91038	11.017	2.93243	0.00547308	0.0443845	-2.50613
33	4	9	09: P-09 ChEST48h14	RIGG03377	-1.21921	9.53184	-2.91949	0.00578796	0.0461284	-2.50791
10	18	21	48: C-03 ENSGALT00000022606.1	RIGG17685	0.91952	9.91171	2.93432	0.00550445	0.0445299	-2.50816
36	12	13	31: E-09 ENSGALT00000004399.1	RIGG11308	0.60218	12.5982	2.92847	0.00547469	0.0443845	-2.50938
11	7	1	16: J-15 ChEST827n24	RIGG05977	0.89518	8.93637	2.9333	0.00551938	0.044582	-2.51061
45	3	15	07: P-24 ChEST35j8	RIGG02538	1.16808	10.647	2.93042	0.00550241	0.0445299	-2.51096
39	8	6	19: N-22 ChEST979m19	RIGG07037	0.92616	11.0588	2.92556	0.0055173	0.044582	-2.51638
13	9	9	22: P-16 ENSGALG00000005089.1	RIGG08174	-0.730007	11.7441	-2.8909	0.00623812	0.0486263	-2.51711
15	16	8	41: B-16 ENSGALT00000015730.1	RIGG15235	-2.0708	7.96934	-2.86566	0.00894857	0.0597692	-2.51989
41	2	4	03: P-23 ChEST152m8	RIGG01128	1.01538	10.6745	2.92389	0.00554186	0.0447046	-2.52039
40	3	6	06: M-10 ChEST277d23	RIGG02049	0.8177	12.1739	2.9237	0.00554475	0.0447046	-2.52086
42	3	7	06: O-23 ChEST267p14	RIGG01974	0.96394	12.1937	2.92342	0.00554878	0.0447096	-2.52152
17	3	2	06: H-05 ChEST304a21	RIGG02200	1.11732	8.17671	2.93063	0.00639579	0.0492668	-2.5241
24	15	11	38: M-18 ENSGALT00000012517.1	RIGG14085	-1.09266	8.83472	-2.93349	0.00564457	0.0452873	-2.52419
35	13	19	34: J-21 ENSGALT00000008517.1	RIGG12747	0.7646	9.91788	2.92452	0.00558913	0.0449522	-2.52509
32	19	9	49: A-20 ENSGALT00000023893.1	RIGG18151	1.30892	8.50551	2.81749	0.00821056	0.0565922	-2.52549
15	17	17	44: N-16 ENSGALT00000019120.1	RIGG16434	0.90098	10.5285	2.92101	0.0055845	0.0449424	-2.52731
48	7	4	17: A-12 ChEST847m20	RIGG06115	-0.76946	10.8179	-2.92629	0.00562259	0.0451386	-2.52737
48	13	4	32: M-12 ENSGALT00000005909.1	RIGG11826	-1.57179	9.01847	-2.8656	0.00707615	0.0518985	-2.52781
36	11	14	28: M-09 ENSGALT00000001326.1	RIGG10227	1.09066	10.0564	2.91946	0.00560768	0.0450738	-2.53105
37	2	7	04: H-10 ChEST191n19	RIGG01356	1.64532	8.07653	2.88615	0.00755833	0.0539013	-2.53376
2	18	8	46: G-13 ENSGALT00000020598.1	RIGG16961	1.02622	8.49723	2.88858	0.00677059	0.0506766	-2.53935
27	10	21	27: B-07 ENSGALT00000000899.1	RIGG10061	-1.3392	8.75037	-2.8825	0.00644767	0.0494685	-2.54339
40	17	21	45: E-22 ENSGALT00000019794.1	RIGG16672	1.02316	9.36999	2.88539	0.00647454	0.049559	-2.54372
7	13	11	33: J-14 ENSGALT00000007172.1	RIGG12273	-1.07038	14.1337	-2.91387	0.00569156	0.0456087	-2.54446
30	5	10	12: K-08 ChEST609m13	RIGG04292	-0.65678	13.5615	-2.9127	0.00570935	0.0457235	-2.54728
32	20	4	51: A-20 ENSGALT00000025863.1	RIGG18903	0.84974	9.88584	2.91457	0.00573843	0.0458169	-2.54891
1	15	15	39: H-13 ENSGALT00000014066.1	RIGG14611	-1.06348	11.9111	-2.91188	0.00572171	0.0457945	-2.54923
40	21	2	53: I-10 ENSGALT00000028050.1	RIGG19697	1.09734	11.0185	2.91104	0.00573453	0.0458167	-2.55125
29	5	21	13: P-20 ChEST668e21	RIGG04792	-0.88156	12.9214	-2.91102	0.0057348	0.0458167	-2.55129
12	13	18	34: I-03 ENSGALT00000007690.1	RIGG12456	0.9348	10.3963	2.91102	0.00573492	0.0458167	-2.55131
14	11	20	29: K-04 ENSGALT00000002624.1	RIGG10682	-0.71766	13.0271	-2.9099	0.00575192	0.0458968	-2.55398
11	7	9	17: J-15 ChEST881f15	RIGG06353	-0.94896	11.4588	-2.91341	0.00581687	0.0463027	-2.55808
41	19	3	48: H-23 ENSGALT00000023426.1	RIGG18000	0.97234	11.2681	2.89521	0.00610227	0.0478508	-2.55868
11	18	21	48: B-03 ENSGALT00000023322.1	RIGG17955	-1.22717	10.7337	-2.84145	0.00725078	0.0525878	-2.55985
19	1	21	03: F-17 ChEST142p5	RIGG01066	-0.79988	8.76412	-2.92138	0.00589742	0.0466897	-2.56026
2	18	2	45: K-13 ENSGALT00000019606.1	RIGG16609	-1.11333	8.88753	-2.8842	0.00665925	0.0503334	-2.56156
11	10	9	25: J-03 ENSGALG00000014751.1	RIGG09354	-1.69063	7.98719	-2.81428	0.00882236	0.0591363	-2.56336
14	2	13	05: C-04 ChEST216d11	RIGG01611	-0.82936	10.9177	-2.91068	0.00585891	0.0465529	-2.56458
30	12	10	30: O-20 ENSGALT00000003836.1	RIGG11090	0.9671	9.37834	2.90998	0.00586972	0.0465825	-2.56625
27	13	12	33: N-07 ENSGALT00000007468.1	RIGG12388	-1.13822	8.56662	-2.87565	0.00699558	0.0515549	-2.56852
36	3	17	08: A-21 ChEST372e23	RIGG02641	0.86418	11.0391	2.90622	0.00586667	0.0465825	-2.56887
14	1	13	02: G-16 ChEST1003j19	RIGG00513	0.93846	12.7989	2.90296	0.00585887	0.0465529	-2.57061
40	14	11	36: E-10 ENSGALT00000010143.1	RIGG13281	0.67566	12.2799	2.90525	0.00588174	0.0466497	-2.57118
28	16	4	40: I-19 ENSGALT00000014292.1	RIGG14720	1.01417	10.273	2.83075	0.00729424	0.052793	-2.57124
9	17	2	43: D-03 ENSGALT00000018061.1	RIGG16087	-2.4185	9.68548	-2.90428	0.0058968	0.0466897	-2.57349
28	8	17	21: E-07 Contig_91_forward	RIGG07546	1.17954	10.0193	2.90677	0.00591951	0.046752	-2.57388
40	5	21	13: M-22 ChEST65p12	RIGG04687	-1.19272	12.2009	-2.90124	0.00588573	0.0466533	-2.57473
36	14	14	36: I-21 ENSGALT00000009958.1	RIGG13217	1.02978	10.7921	2.8899	0.00625449	0.048725	-2.57768
22	7	10	17: O-06 ChEST860e23	RIGG06195	1.15565	8.32914	2.87526	0.00710704	0.0520103	-2.57827
32	17	11	44: A-20 ENSGALT00000018624.1	RIGG16271	-1.9421	8.06713	-2.83601	0.00985356	0.0634311	-2.57997
23	6	15	15: N-06 ChEST764f2	RIGG05525	1.12566	7.33833	2.94689	0.00742306	0.0532857	-2.58129
48	7	5	17: A-24 ChEST849m11	RIGG06121	1.01128	9.36088	2.8281	0.00742153	0.0532857	-2.58345
41	21	7	54: D-23 NM_001006458.1	RIGG20233	1.24508	10.5238	2.89857	0.00598652	0.0471963	-2.58712
28	19	7	48: M-19 ENSGALT00000022789.1	RIGG17752	0.6222	12.196	2.89567	0.0060324	0.0475295	-2.59401
2	1	5	01: G-13 AJ719389.1	RIGG00041	-0.88076	10.4637	-2.89535	0.00603761	0.0475421	-2.59479
33	16	2	40: H-21 ENSGALT00000015073.1	RIGG14992	1.06669	11.4718	2.85913	0.00692852	0.0511591	-2.60426
47	14	1	35: B-12 ENSGALT00000009163.1	RIGG12977	0.81462	11.7603	2.88886	0.00608196	0.047777	-2.60431
1	4	9	09: P-01 ChEST48a13	RIGG03374	-0.971695	11.049	-2.87305	0.00640266	0.0492668	-2.60485
16	10	12	25: M-16 ENSGALG00000013134.1-1	RIGG09196	-0.79164	13.2311	-2.88845	0.00608863	0.0478009	-2.6053
43	17	18	45: B-11 ENSGALT00000020244.1	RIGG16831	0.88268	10.6598	2.89088	0.00610909	0.0478758	-2.60541
12	12	8	30: I-15 ENSGALT00000003460.1	RIGG10959	-1.13736	13.7583	-2.88761	0.00610212	0.0478508	-2.6073
44	19	12	49: I-11 ENSGALT00000023723.1	RIGG18100	1.4204	7.26475	2.86	0.00933418	0.0613482	-2.60824
38	17	2	43: C-10 ENSGALT00000017529.1	RIGG15902	1.00112	10.975	2.88881	0.00614257	0.0480809	-2.61034
33	19	5	48: L-21 ENSGALT00000023475.1	RIGG18023	-1.60828	10.297	-2.76949	0.00901275	0.0599544	-2.61097
34	21	13	54: O-21 ggVEGI	RIGG20021	1.94865	7.17418	2.8357	0.0101691	0.0647965	-2.61162
10	17	16	44: O-03 ENSGALT00000018548.1	RIGG16252	0.73828	11.3594	2.88472	0.00614893	0.048102	-2.61419
5	13	7	33: D-14 ENSGALT00000007044.1	RIGG12237	-1.60987	8.96643	-2.77472	0.00939588	0.0616429	-2.61497
15	6	15	15: N-04 ChEST764f10	RIGG05524	-1.37206	9.05018	-2.81908	0.00776632	0.0547932	-2.61695
10	14	15	36: O-03 ENSGALT00000010032.1	RIGG13244	-1.33528	10.8417	-2.88493	0.00620563	0.0484879	-2.61955
25	19	11	49: H-19 ENSGALT00000024479.1	RIGG18375	0.72104	12.3281	2.88153	0.00620104	0.0484809	-2.62179
43	4	2	08: N-23 ChEST420j3	RIGG02997	0.71844	12.6003	2.8802	0.00622286	0.0485649	-2.62496
45	8	13	20: P-12 Contig_240_reverse	RIGG07420	0.722895	10.7452	2.86945	0.00659725	0.0500615	-2.62563
23	3	13	07: J-18 ChEST355g19	RIGG02499	0.80832	12.4844	2.87988	0.00622814	0.0485773	-2.62572
14	18	8	46: G-16 ENSGALT00000020856.1	RIGG17056	-0.7387	11.4484	-2.88109	0.00626875	0.0487784	-2.62868
2	10	16	26: G-13 ENSGALG00000015353.1	RIGG09442	-0.80244	9.4721	-2.8737	0.00667318	0.0503473	-2.62919
15	17	21	45: F-16 ENSGALT00000020080.1	RIGG16763	1.07378	9.13553	2.88579	0.006322	0.0488849	-2.63007
37	7	16	18: L-10 ChEST920f9	RIGG06643	0.76368	12.0685	2.87996	0.00628737	0.0488078	-2.63135
14	8	9	20: G-04 ChEST999h2	RIGG07275	-0.983175	10.7309	-2.86417	0.00661927	0.0501996	-2.63174
12	18	15	47: E-03 ENSGALT00000021648.1	RIGG17320	-1.313	8.51984	-2.89006	0.00684749	0.0508461	-2.63206
43	21	8	54: F-11 NM_001006468.1	RIGG20239	0.88584	12.226	2.87708	0.00627428	0.0487793	-2.63237
12	1	17	02: M-15 chCCL20	RIGG00455	1.43236	10.0188	2.882	0.00631748	0.0488849	-2.63262
40	17	19	45: A-22 ENSGALT00000019740.1	RIGG16648	1.18898	11.0154	2.87884	0.00630605	0.0488663	-2.63403
45	13	9	33: H-24 ENSGALT00000007145.1	RIGG12266	0.79096	9.6394	2.8841	0.00635005	0.0490308	-2.63407
6	20	21	53: G-02 ENSGALT00000028021.1	RIGG19682	-1.01598	8.80659	-2.87019	0.00673388	0.0505733	-2.63734
41	12	15	31: L-11 ENSGALT00000005345.1	RIGG11626	1.36365	7.64923	2.85573	0.00868921	0.0586622	-2.63763
46	9	14	23: K-12 ENSGALG00000006976.1	RIGG08431	1.6848	8.08623	2.85853	0.0082482	0.0567328	-2.63821
6	8	3	19: K-02 ChEST964p24	RIGG06921	0.90028	12.6078	2.87688	0.00633866	0.0489748	-2.63868
38	5	9	12: G-22 ChEST606f13	RIGG04275	-1.29988	12.5474	-2.876	0.00635336	0.0490308	-2.64077
4	20	21	53: E-01 ENSGALT00000027722.1	RIGG19576	-3.5379	8.18485	-2.82258	0.0108208	0.0673501	-2.64107
26	3	15	07: O-19 ChEST331a7	RIGG02348	-2.0004	7.81445	-2.77733	0.0104316	0.0659262	-2.64158
34	4	18	10: O-21 ChEST4o15	RIGG03477	1.10712	7.70031	2.81441	0.00805304	0.0560421	-2.64174
25	7	21	19: D-19 ChEST982d17	RIGG07070	0.77388	11.7942	2.87209	0.00635761	0.0490348	-2.64426
45	13	8	33: H-12 ENSGALT00000007130.1	RIGG12260	-1.14776	9.31494	-2.88863	0.00649986	0.0496086	-2.64455
45	8	14	20: P-24 Contig_250_reverse	RIGG07426	1.07108	10.5942	2.86122	0.00674009	0.0505814	-2.64487
44	12	19	32: A-11 ENSGALT00000005445.1	RIGG11661	1.01346	9.71337	2.83828	0.0072295	0.0524908	-2.64551
19	5	20	13: N-05 ChEST67p7	RIGG04867	-0.74987	9.46604	-2.86365	0.00677074	0.0506766	-2.64569
44	19	6	48: M-11 ENSGALT00000022777.1	RIGG17748	0.72052	11.6622	2.87327	0.00639904	0.0492668	-2.64723
15	16	2	40: F-16 ENSGALT00000014754.1	RIGG14883	-0.72096	13.1317	-2.87081	0.00637899	0.0491709	-2.64729
42	9	1	21: O-23 ENSGALG00000000622.1	RIGG07614	0.76196	11.4286	2.83403	0.00723254	0.0524908	-2.64902
12	16	3	40: I-03 ENSGALT00000014276.1	RIGG14712	0.72872	12.9017	2.86914	0.00640716	0.0492726	-2.65125
43	14	13	36: J-11 ENSGALT00000010798.1	RIGG13494	-0.965075	8.99312	-2.85064	0.00716553	0.0522349	-2.65263
18	5	18	13: K-05 ChEST646l7	RIGG04573	-1.2067	8.28457	-2.77019	0.00911048	0.0603765	-2.65318
46	18	11	46: O-12 ENSGALT00000020996.1	RIGG17102	0.850195	9.91037	2.855	0.0067797	0.0507148	-2.65324
11	6	10	15: B-15 ChEST768h20	RIGG05553	-0.82566	9.63756	-2.8683	0.00642145	0.0493536	-2.65326
5	14	8	35: P-14 ENSGALT00000009446.1	RIGG13061	-0.82696	11.3786	-2.86679	0.00644701	0.0494685	-2.65684
14	20	19	53: C-04 ENSGALT00000027953.1	RIGG19659	-1.85164	13.1427	-2.86842	0.00648114	0.0495675	-2.65872
30	13	18	34: K-08 ENSGALT00000008013.1	RIGG12564	-0.8666	10.3086	-2.8683	0.00648318	0.0495675	-2.659
26	9	4	22: G-07 ENSGALG00000002992.1	RIGG07934	0.883327	9.06816	2.83507	0.00737051	0.0530455	-2.65943
30	16	17	42: G-08 ENSGALT00000016553.1	RIGG15548	0.88094	10.9524	2.86543	0.00647024	0.049559	-2.66008
45	18	19	47: P-12 ENSGALT00000022350.1	RIGG17572	0.887293	10.2593	2.8347	0.00737751	0.0530455	-2.66027
44	12	17	31: M-11 ENSGALT00000004526.1	RIGG11356	1.16118	9.87035	2.86758	0.00649548	0.0496086	-2.66071
1	2	21	06: D-01 ChEST29m10	RIGG02174	-0.83876	11.5295	-2.86702	0.00650494	0.0496186	-2.66202
47	2	12	04: N-24 ChEST196j15	RIGG01398	-1.50368	8.15053	-2.77541	0.0100499	0.0642872	-2.66353
9	1	2	01: D-03 AJ720732.1	RIGG00295	0.89778	11.983	2.84792	0.00683888	0.0508396	-2.66398
11	2	21	06: B-03 ChEST299a16	RIGG02163	-1.4094	11.1084	-2.86149	0.00653774	0.049811	-2.66942
42	5	16	13: G-11 ChEST643j4	RIGG04552	0.75086	10.5762	2.86584	0.00659042	0.0500385	-2.67077
45	19	7	48: P-24 ENSGALT00000023314.1	RIGG17954	1.18314	8.91261	2.88705	0.00679678	0.0507461	-2.67259
9	13	17	34: H-15 ENSGALT00000008491.1	RIGG12732	-1.11642	8.63198	-2.80041	0.00834148	0.057076	-2.67269
44	14	17	37: A-11 ENSGALT00000010956.1	RIGG13541	1.2091	13.9016	2.85992	0.00656483	0.0499624	-2.67315
40	13	6	33: A-10 ENSGALT00000006742.1	RIGG12130	0.75076	12.6137	2.85967	0.00656901	0.0499624	-2.67372
15	13	19	34: J-16 ENSGALT00000008285.1	RIGG12651	-0.92027	9.89512	-2.79034	0.00826273	0.0567488	-2.67462
35	12	2	29: N-21 ENSGALT00000003257.1	RIGG10891	0.67162	12.235	2.85901	0.00658052	0.0500211	-2.6753
43	20	4	51: B-23 ENSGALT00000026404.1	RIGG19093	1.10932	9.7084	2.8503	0.00700869	0.0516063	-2.67671
32	12	16	31: I-20 ENSGALT00000004750.1	RIGG11430	0.75936	9.23036	2.86312	0.00663749	0.0502798	-2.67718
19	1	10	02: B-05 ChEST1014l7	RIGG00660	-0.835187	8.43275	-2.83261	0.00759469	0.0540319	-2.67903
2	17	20	45: G-01 ENSGALT00000019527.1	RIGG16579	-0.76706	11.2322	-2.86165	0.00666305	0.0503334	-2.68065
7	16	2	40: F-14 ENSGALT00000014753.1	RIGG14882	1.03788	10.9105	2.85893	0.00664457	0.0503045	-2.68115
42	3	15	07: O-23 ChEST331c10	RIGG02350	-1.7713	8.18303	-2.74706	0.0100501	0.0642872	-2.68151
40	8	21	21: M-10 ENSGALG00000001217.1	RIGG07690	1.03184	10.8182	2.85779	0.00666439	0.0503334	-2.68383
36	8	13	20: M-09 ChEST995b22	RIGG07220	0.86943	9.7179	2.84713	0.00706627	0.0518561	-2.68406
13	18	10	46: L-16 ENSGALT00000021246.1	RIGG17175	-0.910733	9.52155	-2.82352	0.00759181	0.0540319	-2.68579
26	5	9	12: G-19 ChEST595d22	RIGG04181	0.7991	13.0253	2.85438	0.00666119	0.0503334	-2.68626
25	9	2	22: D-07 ENSGALG00000005241.1	RIGG08193	1.05314	8.10462	2.83412	0.00812351	0.0563464	-2.68816
44	17	12	44: E-11 ENSGALT00000018400.1	RIGG16197	0.87124	13.22	2.85344	0.00667766	0.0503523	-2.68849
44	15	10	38: M-11 ENSGALT00000012224.1	RIGG13988	0.771095	11.4431	2.83671	0.00704224	0.0518243	-2.69024
34	18	5	46: C-09 ENSGALT00000020522.1	RIGG16936	0.78164	11.3458	2.85482	0.00671652	0.0505458	-2.69085
38	12	6	30: G-22 ENSGALT00000003692.1	RIGG11043	0.93022	10.0068	2.8545	0.00672212	0.0505458	-2.6916
45	16	9	41: H-12 ENSGALT00000015828.1	RIGG15268	0.8371	9.77218	2.85671	0.00674956	0.0506044	-2.69227
4	2	11	04: M-01 ChEST165e11	RIGG01200	-1.14495	9.33568	-2.83815	0.00708389	0.0518985	-2.6926
32	14	2	35: A-20 ENSGALT00000008922.1	RIGG12887	0.80514	11.6344	2.85154	0.00671103	0.0505458	-2.69297
19	6	21	16: J-05 ChEST827a6	RIGG05972	-1.6436	8.82158	-2.78196	0.00873625	0.058859	-2.69337
19	10	5	25: B-05 ENSGALG00000014366.1	RIGG09308	0.71262	11.6165	2.8512	0.00671716	0.0505458	-2.6938
44	15	9	38: I-23 ENSGALT00000012181.1	RIGG13970	0.75094	11.235	2.85089	0.00672253	0.0505458	-2.69451
45	18	18	47: L-24 ENSGALT00000022308.1	RIGG17554	0.807125	10.0856	2.83934	0.00713378	0.0521257	-2.69582
12	19	13	49: I-15 ENSGALT00000023726.1	RIGG18102	-0.87824	9.9688	-2.85763	0.00680317	0.0507461	-2.69626
25	21	6	54: D-07 NM_001006443.1	RIGG20225	1.0751	9.26246	2.82175	0.0077138	0.0545103	-2.69656
36	21	2	53: I-09 ENSGALT00000027819.1	RIGG19603	1.14844	8.47501	2.85068	0.0072539	0.0525878	-2.69685
19	3	2	06: F-05 ChEST301m15	RIGG02188	-0.83834	8.86925	-2.8546	0.00678679	0.050739	-2.69723
6	14	11	36: G-02 ENSGALT00000010162.1	RIGG13289	-0.81342	11.5349	-2.8489	0.00675785	0.0506377	-2.69923
23	2	11	04: N-06 ChEST195o2	RIGG01390	-1.18523	10.0784	-2.77903	0.00850374	0.057617	-2.69984
22	5	12	12: O-06 ChEST612p18	RIGG04315	0.87548	9.8864	2.85296	0.00681594	0.0507838	-2.70109
1	8	16	21: D-13 ENSGALG00000002114.1	RIGG07820	-1.39457	8.76247	-2.72792	0.0103802	0.0658005	-2.70183
35	17	1	42: N-21 ENSGALT00000017180.1	RIGG15780	0.89184	10.4859	2.85007	0.00680048	0.0507461	-2.70204
37	10	1	24: L-10 ENSGALG00000010792.1	RIGG08899	0.87358	11.5661	2.85222	0.0068291	0.0508328	-2.70283
21	9	12	23: H-06 ENSGALG00000007574.1	RIGG08498	0.74934	9.92486	2.8496	0.00680888	0.0507599	-2.70315
35	16	19	42: J-09 ENSGALT00000017099.1	RIGG15750	0.84562	10.7879	2.84643	0.00680184	0.0507461	-2.70507
18	2	5	04: C-05 ChEST154g4	RIGG01142	0.89177	8.29277	2.843	0.00730677	0.0528256	-2.70715
4	4	10	09: M-13 ChEST434g7	RIGG03085	-0.75288	12.8353	-2.84479	0.00683124	0.0508328	-2.70895
6	15	4	38: C-02 ENSGALT00000012301.1	RIGG14017	-0.86532	13.3464	-2.84463	0.00683411	0.0508328	-2.70933
23	8	13	20: N-06 Contig_22_reverse	RIGG07405	0.86922	10.8385	2.84679	0.00685915	0.050904	-2.70977
43	7	17	18: J-23 ChEST932n14	RIGG06732	1.6861	7.98846	2.78039	0.0111661	0.0687251	-2.71141
15	9	10	23: B-04 ENSGALG00000007203.1	RIGG08461	-0.78444	10.3329	-2.84552	0.00688203	0.0509642	-2.71277
28	3	12	07: I-07 ChEST326c8	RIGG02306	-0.89506	13.2035	-2.843	0.00686335	0.0509064	-2.71317
1	13	12	33: P-01 ENSGALT00000007491.1	RIGG12397	-0.79478	13.1373	-2.84276	0.00686769	0.0509099	-2.71373
4	9	20	24: E-01 ENSGALG00000008992.1	RIGG08672	-1.8092	10.1817	-2.83952	0.00737201	0.0530455	-2.71514
14	11	13	28: K-16 ENSGALT00000001586.1	RIGG10312	-0.94608	11.3708	-2.80453	0.00780488	0.0549768	-2.7168
31	2	14	05: B-20 ChEST230d11	RIGG01701	-1.6092	7.76735	-2.76102	0.0113573	0.0696684	-2.71752
30	17	13	44: G-20 ENSGALT00000018699.1	RIGG16306	-1.84409	13.1996	-2.82967	0.00731464	0.0528534	-2.71828
26	17	19	45: C-19 ENSGALT00000019480.1	RIGG16564	0.938467	9.74801	2.80318	0.00783204	0.0551091	-2.71988
21	14	11	36: H-06 ENSGALT00000010487.1	RIGG13385	0.787605	10.2696	2.82633	0.00730484	0.0528256	-2.72013
39	13	15	34: B-22 ENSGALT00000008146.1	RIGG12606	0.71128	10.8081	2.83964	0.00692414	0.0511591	-2.7211
6	4	4	09: C-14 ChEST439a8	RIGG03120	1.01258	11.0545	2.84179	0.00694949	0.0512852	-2.72155
4	6	2	14: A-13 ChEST687a3	RIGG04894	-1.51315	8.88108	-2.7727	0.0095914	0.0624771	-2.72545
41	11	1	27: D-23 ENSGALT00000000938.1	RIGG10081	0.96872	13.985	2.83761	0.00696103	0.0513415	-2.72588
1	13	14	34: D-01 ENSGALT00000008439.1	RIGG12702	-0.754447	10.3341	-2.80146	0.00794699	0.0557094	-2.72976
9	1	5	01: H-15 AJ720946.1	RIGG00325	0.89247	10.7972	2.82196	0.00738813	0.0530929	-2.73028
41	11	6	27: P-11 ENSGALT00000001111.1	RIGG10146	0.78886	11.1461	2.8356	0.0069978	0.0515549	-2.73061
13	19	8	49: D-04 ENSGALT00000024115.1	RIGG18249	0.971975	8.86446	2.82151	0.0079105	0.0555127	-2.73359
41	1	20	03: H-11 ChEST144o14	RIGG01075	0.71102	10.1658	2.79966	0.00798381	0.0558544	-2.73387
33	19	15	49: P-21 ENSGALT00000024596.1	RIGG18423	0.87496	11.0442	2.83632	0.00704941	0.0518481	-2.73439
46	10	14	26: C-24 ENSGALG00000016088.1	RIGG09517	0.86904	11.7681	2.83571	0.00706077	0.0518561	-2.73584
45	8	12	20: L-24 Contig_217_reverse	RIGG07402	0.90712	9.55963	2.84613	0.00716408	0.0522349	-2.73613
24	17	9	43: M-18 ENSGALT00000017687.1	RIGG15965	1.2098	7.97462	2.80157	0.00909729	0.0603624	-2.73693
39	21	2	53: J-10 ENSGALT00000028235.1	RIGG19791	0.85802	10.5165	2.8321	0.00706234	0.0518561	-2.73887
7	1	16	02: N-02 ChEST1013c11	RIGG00635	-0.860315	11.0651	-2.81562	0.00744021	0.0532958	-2.73946
47	16	11	41: J-12 ENSGALT00000015862.1	RIGG15280	1.45216	9.49203	2.82036	0.00749272	0.053552	-2.73984
46	17	6	43: K-12 ENSGALT00000017659.1	RIGG15950	0.99708	10.3036	2.83376	0.00709679	0.0519642	-2.74042
12	8	18	21: E-15 Contig_95_reverse	RIGG07550	-2.04666	13.2506	-2.83108	0.00708126	0.0518985	-2.74127
33	2	20	05: P-21 ChEST254e3	RIGG01879	1.17176	8.49862	2.82775	0.00759682	0.0540319	-2.74213
26	11	19	29: G-19 ENSGALT00000002296.1	RIGG10572	-0.99858	10.7732	-2.83272	0.00711601	0.0520469	-2.74285
38	3	14	07: O-10 ChEST342i16	RIGG02437	1.19418	9.90631	2.83171	0.00713469	0.0521257	-2.74521
11	8	14	20: N-15 Contig_60_forward	RIGG07504	-1.33973	8.84252	-2.7609	0.00899909	0.059924	-2.74628
5	7	8	17: L-02 ChEST868e9	RIGG06263	1.08062	9.77865	2.81489	0.00752476	0.0536935	-2.74669
40	15	7	38: E-22 ENSGALT00000012367.1	RIGG14039	-1.27887	8.49213	-2.76077	0.00932589	0.0613244	-2.74679
14	18	15	47: G-04 ENSGALT00000021977.1	RIGG17427	-0.81046	10.0248	-2.83067	0.0071541	0.0522349	-2.74765
22	2	10	04: K-18 ChEST183i3	RIGG01289	0.86964	9.87639	2.82951	0.00717592	0.0522817	-2.75039
35	4	10	09: N-21 ChEST489l1	RIGG03372	0.7765	10.6665	2.82779	0.00720805	0.052444	-2.75441
28	3	16	08: A-07 ChEST371j2	RIGG02635	1.16521	8.75192	2.76314	0.00915669	0.0605446	-2.75461
46	17	1	42: O-24 ENSGALT00000016710.1	RIGG15604	1.08908	10.5075	2.82768	0.00721015	0.052444	-2.75467
18	2	4	03: O-17 ChEST1033h5	RIGG00843	-1.30531	9.86389	-2.79309	0.008205	0.0565922	-2.75495
6	15	19	39: O-14 ENSGALT00000013644.1	RIGG14471	-0.81304	9.11502	-2.81643	0.00764774	0.0542182	-2.75501
47	14	18	37: B-24 ENSGALT00000011553.1	RIGG13735	1.18126	13.4642	2.82476	0.0071993	0.052423	-2.75613
39	15	17	39: J-22 ENSGALT00000013837.1	RIGG14534	0.70414	11.8205	2.8268	0.00722679	0.0524908	-2.75674
17	3	9	07: D-17 ChEST361h9	RIGG02558	0.82512	10.9025	2.82363	0.00722058	0.0524908	-2.75878
47	11	1	27: B-24 ENSGALT00000000646.1	RIGG09975	-0.9438	12.1957	-2.82485	0.00726356	0.0526288	-2.76131
11	20	13	52: F-03 ENSGALT00000027479.1	RIGG19483	-1.48428	8.9053	-2.74726	0.00941662	0.0616567	-2.7624
23	15	1	37: J-18 ENSGALT00000011677.1	RIGG13780	-1.22004	11.6809	-2.82393	0.00728095	0.0527258	-2.76346
26	6	5	14: K-07 ChEST693a14	RIGG04950	-1.34232	8.85476	-2.75246	0.00919236	0.0607499	-2.7649
1	8	21	21: P-01 ENSGALG00000002627.1	RIGG07885	-1.30872	8.65937	-2.78349	0.00870284	0.0587241	-2.76678
28	7	3	16: M-19 ChEST794g20	RIGG05720	0.79342	9.7502	2.82411	0.00734704	0.0530151	-2.76864
38	17	10	44: C-10 ENSGALT00000018633.1	RIGG16278	0.86585	8.07684	2.82427	0.00846174	0.0574928	-2.77094
41	15	10	38: P-11 ENSGALT00000013057.1	RIGG14282	1.04498	8.0593	2.82348	0.00879081	0.0590753	-2.77183
37	12	4	30: D-22 ENSGALT00000003902.1	RIGG11113	-0.88938	11.4353	-2.81947	0.00736611	0.0530455	-2.77391
41	9	18	24: D-11 ENSGALG00000011121.1	RIGG08947	-0.77178	13.0226	-2.81685	0.00734967	0.0530151	-2.7747
1	7	9	17: L-13 ChEST883d23	RIGG06363	-0.74008	11.6289	-2.81898	0.00737542	0.0530455	-2.77505
16	2	11	04: M-04 ChEST184g16	RIGG01294	-0.76608	13.7901	-2.81668	0.00735294	0.0530151	-2.7751
24	19	6	48: M-06 ENSGALT00000022998.1	RIGG17839	0.84648	10.6475	2.81667	0.00735314	0.0530151	-2.77513
24	11	13	28: I-18 ENSGALT00000001533.1	RIGG10302	0.928715	10.7527	2.80482	0.00779896	0.0549645	-2.77572
12	4	15	10: I-03 ChEST495m8	RIGG03432	-1.17404	10.4561	-2.81926	0.00744014	0.0532958	-2.77997
19	15	11	38: N-17 ENSGALT00000013028.1	RIGG14273	-0.889433	8.92847	-2.76662	0.00877571	0.059004	-2.78465
15	1	21	03: F-16 ChEST124k4	RIGG00970	-0.82786	12.3009	-2.81217	0.00744015	0.0532958	-2.78569
38	17	15	44: K-22 ENSGALT00000018764.1	RIGG16331	0.70838	12.3451	2.81192	0.007445	0.0532978	-2.78628
30	7	15	18: G-20 ChEST909h20	RIGG06530	0.8929	11.7538	2.81134	0.00745617	0.0533488	-2.78763
47	18	3	45: N-12 ENSGALT00000020185.1	RIGG16808	0.82818	11.7403	2.81056	0.00747137	0.0534284	-2.78945
35	12	12	31: B-21 ENSGALT00000005162.1	RIGG11572	0.8527	10.7045	2.80795	0.00752248	0.0536935	-2.79558
48	16	4	40: I-24 ENSGALT00000014543.1	RIGG14816	0.874825	8.96991	2.79337	0.00849004	0.0575835	-2.79684
3	4	18	10: N-13 ChEST53n19	RIGG03743	-1.08334	11.3003	-2.80937	0.00756208	0.0539013	-2.79751
48	16	20	42: I-24 ENSGALT00000016608.1	RIGG15568	0.93592	12.1514	2.79161	0.00799165	0.0558736	-2.80056
6	19	11	49: G-14 ENSGALT00000023970.1	RIGG18183	-0.78188	13.4326	-2.7884	0.00798465	0.0558544	-2.80262
45	21	10	54: L-12 NM_001006342.1	RIGG20181	0.92874	11.6651	2.80917	0.0076371	0.0541719	-2.80346
48	3	18	08: E-12 ChEST384k4	RIGG02755	1.09083	8.47377	2.80612	0.0082227	0.0566166	-2.80561
35	10	19	26: N-09 ENSGALT00000000159.1	RIGG09758	-0.80854	12.8765	-2.80344	0.00761139	0.0541062	-2.80613
46	3	19	08: G-24 ChEST387f2	RIGG02773	1.08544	12.6788	2.80308	0.00761866	0.0541277	-2.80698
46	1	20	03: G-12 ChEST103i7	RIGG00887	0.84744	9.53391	2.81261	0.00772302	0.0545461	-2.80724
45	20	10	51: P-24 ENSGALT00000026357.1	RIGG19082	0.93308	12.7794	2.80287	0.00762263	0.0541277	-2.80745
13	19	20	50: L-04 ENSGALT00000025264.1	RIGG18672	-0.932133	9.06691	-2.75564	0.00902298	0.0599618	-2.80923
14	15	11	38: O-16 ENSGALT00000012551.1	RIGG14096	0.924	9.11741	2.80559	0.00770813	0.0544995	-2.81178
43	8	14	20: N-23 Contig_62_reverse	RIGG07508	1.30753	8.97761	2.79434	0.00817894	0.0565223	-2.81187
39	10	8	25: F-22 ENSGALG00000013621.1	RIGG09246	0.94656	10.3487	2.80301	0.00768792	0.0544444	-2.81233
47	4	4	09: B-24 ChEST459o2	RIGG03207	-3.0375	6.98776	-2.73558	0.0130793	0.075689	-2.81242
41	7	20	19: D-11 ChEST981o7	RIGG07066	0.98902	8.83012	2.80248	0.00769861	0.0544907	-2.81358
24	9	2	22: A-06 ENSGALG00000003539.1	RIGG07992	-1.47064	8.36234	-2.80587	0.00833583	0.057067	-2.81378
6	21	13	54: O-14 NM_001006179.1	RIGG20111	-0.826665	11.3113	-2.78802	0.00814327	0.056424	-2.81439
11	8	12	20: J-15 Contig_44_forward	RIGG07480	-1.48142	14.2152	-2.79874	0.00770507	0.0544995	-2.8171
16	12	1	29: M-04 ENSGALT00000002649.1	RIGG10694	0.82016	9.78236	2.80571	0.00778122	0.0548689	-2.81721
31	17	17	44: N-20 ENSGALT00000019123.1	RIGG16436	-1.01073	8.39178	-2.78675	0.00874289	0.0588736	-2.81906
17	12	8	30: L-17 ENSGALT00000004232.1	RIGG11253	1.15168	8.02168	2.77823	0.00946373	0.0618598	-2.81924
16	15	18	39: M-04 ENSGALT00000013590.1	RIGG14454	-0.87752	11.2974	-2.79925	0.00776336	0.0547932	-2.8211
2	13	7	33: C-13 ENSGALT00000006516.1	RIGG12050	-0.723735	11.0665	-2.77929	0.00817513	0.0565223	-2.82369
16	17	10	44: A-04 ENSGALT00000018591.1	RIGG16263	0.94684	9.81705	2.80044	0.00781145	0.0549936	-2.82374
39	20	15	52: J-10 ENSGALT00000027327.1	RIGG19415	1.0126	9.84811	2.80266	0.00784244	0.0551528	-2.82425
27	9	10	23: B-07 ENSGALG00000008023.1	RIGG08557	-0.93453	9.94355	-2.78267	0.00825571	0.0567488	-2.82665
13	9	5	22: H-16 ENSGALG00000004709.1	RIGG08127	0.7412	10.5268	2.79809	0.0078591	0.0552404	-2.82921
30	2	20	05: O-20 ChEST229o11	RIGG01690	1.46995	8.38019	2.6601	0.0118132	0.0712364	-2.83058
35	2	18	05: J-21 ChEST249n1	RIGG01844	1.10164	9.07245	2.80244	0.007927	0.0555989	-2.8307
39	16	15	42: B-10 ENSGALT00000016727.1	RIGG15608	1.00686	9.64388	2.79647	0.00789191	0.0554414	-2.83295
16	14	17	37: A-04 ENSGALT00000011254.1	RIGG13631	1.0084	9.62182	2.72913	0.0100849	0.0644477	-2.8356
46	13	20	34: O-12 ENSGALT00000008106.1	RIGG12590	0.93648	10.6619	2.79258	0.00789868	0.0554594	-2.83661
22	6	21	16: K-06 ChEST801l13	RIGG05795	-0.86862	9.46089	-2.7768	0.00838103	0.0572573	-2.84012
43	8	16	21: B-23 ENSGALG00000002062.1	RIGG07813	1.1182	9.39633	2.7724	0.00839687	0.0573358	-2.84477
36	7	15	18: E-21 ChEST892n16	RIGG06426	0.90468	9.96575	2.79094	0.00800547	0.0558812	-2.84578
20	11	15	28: M-17 ENSGALT00000001342.1	RIGG10231	1.00854	11.3592	2.78572	0.00797041	0.0558141	-2.84748
47	12	5	30: F-12 ENSGALT00000003911.1	RIGG11120	0.7374	10.8292	2.78444	0.00799691	0.0558807	-2.85045
16	5	1	11: E-16 ChEST557f21	RIGG03885	0.989147	8.89997	2.76241	0.00928797	0.0611361	-2.8507
19	18	6	46: B-17 ENSGALT00000021340.1	RIGG17210	0.89876	9.11494	2.79	0.00810205	0.0562865	-2.85352
38	7	18	18: O-10 ChEST912k21	RIGG06573	0.7678	10.9675	2.78304	0.0080262	0.0559962	-2.85373
36	12	17	31: M-09 ENSGALT00000004525.1	RIGG11355	1.04932	10.9306	2.78513	0.00805264	0.0560421	-2.85394
43	6	18	16: B-23 ChEST821j3	RIGG05933	-1.08194	11.6022	-2.78485	0.00805834	0.0560421	-2.85457
3	3	21	08: J-13 ChEST416f22	RIGG02968	-0.93908	13.0567	-2.7822	0.0080436	0.0560421	-2.85567
39	2	13	05: B-10 ChEST22o7	RIGG01696	0.87426	10.5919	2.78171	0.00805378	0.0560421	-2.85681
15	4	18	10: N-16 ChEST530m4	RIGG03650	0.99734	11.6701	2.78154	0.00805746	0.0560421	-2.85722
26	17	9	43: O-19 ENSGALT00000017488.1	RIGG15884	0.94768	9.9379	2.78369	0.00808264	0.0561814	-2.85727
10	16	13	41: O-03 ENSGALT00000015447.1	RIGG15124	-0.89737	9.09841	-2.77147	0.00857973	0.0580422	-2.85797
15	4	10	09: N-16 ChEST471d22	RIGG03274	-1.0812	9.23614	-2.78551	0.00811813	0.0563464	-2.85833
5	13	18	34: L-02 ENSGALT00000008297.1	RIGG12656	-1.43158	10.4594	-2.74916	0.00891257	0.0595892	-2.86001
45	5	3	11: L-24 ChEST574l6	RIGG04019	1.12211	9.41939	2.78802	0.00883348	0.059174	-2.86157
35	20	8	51: J-21 ENSGALT00000026554.1	RIGG19139	-1.3516	8.87072	-2.71605	0.0113543	0.0696684	-2.8624
40	8	10	20: E-22 ChEST999g19	RIGG07272	0.88216	12.087	2.77841	0.0081231	0.0563464	-2.86449
31	20	14	52: F-20 ENSGALT00000027272.1	RIGG19397	1.33638	8.44548	2.73887	0.00972704	0.0629334	-2.86537
4	15	10	38: M-01 ENSGALT00000012209.1	RIGG13983	-1.04106	13.2984	-2.77799	0.00813191	0.0563749	-2.86546
27	21	6	54: B-07 NM_001006419.1	RIGG20213	-0.96395	9.45099	-2.70598	0.0103274	0.065583	-2.86677
47	7	10	17: N-12 ChEST870g24	RIGG06280	0.6939	11.5968	2.77942	0.00817233	0.0565223	-2.86717
24	11	17	29: A-18 ENSGALT00000002429.1	RIGG10630	-0.71148	13.7562	-2.77717	0.00814928	0.0564359	-2.86738
21	8	9	20: H-06 Contig_170_reverse	RIGG07369	-0.82936	13.119	-2.7767	0.0081593	0.0564756	-2.86848
17	9	5	22: H-17 ENSGALG00000005478.1	RIGG08222	0.86572	11.3168	2.77885	0.00818439	0.0565303	-2.86849
36	20	20	53: A-21 ENSGALT00000027692.1	RIGG19562	1.04555	9.19096	2.75234	0.00909864	0.0603624	-2.86931
33	2	4	03: P-21 ChEST152l19	RIGG01127	0.9473	10.5334	2.77797	0.00820295	0.0565922	-2.87053
39	11	6	27: N-10 ENSGALT00000000830.1	RIGG10039	0.6275	11.5405	2.77775	0.00820757	0.0565922	-2.87103
37	5	2	11: L-10 ChEST572p15	RIGG04012	0.90036	10.6095	2.77649	0.00823437	0.0566673	-2.87395
6	12	16	31: K-14 ENSGALT00000004777.1	RIGG11439	-0.84796	11.6394	-2.77379	0.00822107	0.0566166	-2.87524
20	7	16	18: I-05 ChEST898h22	RIGG06442	-1.02498	10.1378	-2.77661	0.0083064	0.0569248	-2.8789
45	1	16	02: P-12 ChEST1014a19	RIGG00652	0.80838	10.032	2.7718	0.00826347	0.0567488	-2.87985
14	8	13	20: O-04 Contig_126_reverse	RIGG07322	-0.956605	10.2054	-2.75704	0.00873435	0.058859	-2.87996
16	8	17	21: E-04 ENSGALG00000000811.1	RIGG07639	0.88306	11.506	2.77337	0.00830104	0.0569177	-2.88118
5	11	1	27: D-14 ENSGALT00000000673.1	RIGG09982	-1.19166	14.0125	-2.77111	0.00827829	0.056821	-2.88145
6	14	14	36: K-14 ENSGALT00000010276.1	RIGG13319	-1.10968	9.62138	-2.78233	0.00843271	0.0574314	-2.88297
37	8	7	20: D-10 Contig_148_reverse	RIGG07348	0.655	11.788	2.7704	0.00829347	0.0568954	-2.88309
17	12	19	32: D-05 ENSGALT00000006261.1	RIGG11952	0.92494	10.2546	2.77214	0.00832734	0.0570386	-2.88402
41	13	6	33: D-11 ENSGALT00000007307.1	RIGG12331	-1.11551	10.1519	-2.7367	0.0100249	0.0642509	-2.88423
44	8	15	21: A-11 Contig_76_reverse	RIGG07525	0.97584	10.5754	2.77412	0.00835982	0.0571718	-2.88465
20	2	18	05: I-17 ChEST210h13	RIGG01559	1.31812	9.21547	2.6455	0.0126713	0.0743994	-2.8874
15	16	4	40: J-16 ENSGALT00000014841.1	RIGG14907	-0.79498	11.3061	-2.77035	0.008366	0.0571843	-2.88817
39	10	19	26: N-10 ENSGALG00000017174.1	RIGG09664	1.26893	7.44051	2.77765	0.0106682	0.0668755	-2.8883
19	21	9	54: F-17 NM_001006474.1	RIGG20242	0.7414	10.941	2.76853	0.00840537	0.057364	-2.89238
40	21	16	55: E-10 XM_421075.1	RIGG20426	1.1724	9.89493	2.77074	0.00843257	0.0574314	-2.89243
35	6	10	15: B-21 ChEST769c14	RIGG05556	-1.48372	9.27795	-2.62958	0.0125997	0.0741399	-2.89533
24	1	7	01: I-18 AJ719925.1	RIGG00149	1.02634	8.13324	2.75282	0.0099104	0.0636724	-2.89534
22	10	4	24: O-18 ENSGALG00000010294.1	RIGG08833	-1.11014	9.81129	-2.76699	0.00843875	0.0574428	-2.89593
34	12	19	32: C-09 ENSGALT00000005471.1	RIGG11672	0.78404	12.3597	2.76483	0.00841401	0.0573932	-2.89602
7	19	1	48: B-14 ENSGALT00000023068.1	RIGG17866	-1.01838	9.25124	-2.7431	0.0094112	0.0616567	-2.89605
4	20	12	52: A-13 ENSGALT00000026681.1	RIGG19182	-1.46815	10.398	-2.62751	0.012792	0.0747082	-2.897
31	9	8	22: N-08 ENSGALG00000004965.1	RIGG08159	-1.0602	9.8756	-2.76649	0.00844959	0.0574869	-2.89708
48	5	2	11: I-12 ChEST560a17	RIGG03907	0.85662	13.1671	2.76424	0.00842679	0.0574314	-2.89738
19	8	12	20: J-17 Contig_44_reverse	RIGG07481	-0.84612	14.1327	-2.76527	0.00847618	0.0575488	-2.8999
37	5	9	12: H-22 ChEST621m1	RIGG04370	1.26394	9.12884	2.69025	0.0107403	0.0671925	-2.90101
3	12	4	30: B-13 ENSGALT00000004081.1	RIGG11192	-0.98768	12.7564	-2.76262	0.0084622	0.0574928	-2.90114
17	15	9	38: L-17 ENSGALT00000013007.1	RIGG14261	0.81544	10.6937	2.76255	0.00846357	0.0574928	-2.90128
20	11	9	28: A-17 ENSGALT00000001143.1	RIGG10160	-0.92156	11.705	-2.76464	0.00848998	0.0575835	-2.90136
22	4	8	09: K-18 ChEST446e3	RIGG03170	-0.72164	13.0523	-2.76075	0.00850312	0.057617	-2.90546
38	21	10	54: K-10 NM_001005839.1	RIGG20085	1.0328	10.9434	2.76003	0.00851892	0.0576901	-2.90712
12	22	5	56: I-03 Alien7_50	Alien7_50	-1.1997	10.6948	-2.68458	0.0107871	0.0672128	-2.90786
11	20	21	53: F-03 ENSGALT00000028391.1	RIGG19859	-1.7373	13.1249	-2.75776	0.00856902	0.0579996	-2.91237
41	4	10	09: P-23 ChEST48n23	RIGG03384	0.78696	10.4832	2.72493	0.00984976	0.0634311	-2.91392
23	11	14	28: N-06 ENSGALT00000001895.1	RIGG10413	0.89432	10.8057	2.75615	0.00860483	0.0581821	-2.9161
20	20	10	51: M-17 ENSGALT00000025800.1	RIGG18879	1.6071	8.64769	2.62797	0.01306	0.075689	-2.91618
26	6	14	15: K-19 ChEST744i3	RIGG05332	-0.84	10.4673	-2.75786	0.00863948	0.0583564	-2.917
[truncated: 11,159 more rows]

## Sheet: MM8_MM24
Block	Row	Column	Gene.Name	Name.descr	logFC	AveExpr	t	P.Value	adj.P.Val	B
23	20	19	53: B-06 ENSGALT00000028127.1	RIGG19742	-1.62464	12.6152	-6.62073	5e-08	0.000658381	8.29467
14	16	17	42: G-04 ENSGALT00000016543.1	RIGG15546	-1.99438	11.1992	-6.39133	1.18e-07	0.000778515	7.5032
22	11	14	28: O-06 ENSGALT00000001630.1	RIGG10331	-2.36668	11.122	-6.17286	2.42e-07	0.000836049	6.84017
17	20	19	53: D-05 ENSGALT00000028363.1	RIGG19848	-2.01346	12.4569	-6.17437	2.65e-07	0.000836049	6.76179
27	3	14	07: N-07 ChEST36d4	RIGG02612	-1.65842	13.2207	-6.06367	3.18e-07	0.000836049	6.58487
24	19	11	49: E-18 ENSGALT00000023952.1	RIGG18173	-2.61272	9.44947	-6.31295	6.63e-07	0.00145354	5.87128
27	11	14	28: N-07 opHsV04NC000001	opHsV04NC000001	-4.01339	10.834	-5.99748	8.54e-07	0.00160526	5.62539
22	19	1	48: C-18 ENSGALT00000022864.1	RIGG17786	-2.03338	10.2417	-5.76036	1.01e-06	0.00166891	5.49611
30	12	5	30: G-08 ENSGALT00000003656.1	RIGG11036	-2.73643	11.2686	-5.76522	1.41e-06	0.00206481	5.212
11	14	20	37: F-15 ENSGALT00000011854.1	RIGG13848	-2.86524	10.4732	-5.69476	1.92e-06	0.00230153	4.93377
17	18	18	47: L-17 ENSGALT00000022514.1	RIGG17645	-1.27992	13.4099	-5.52204	1.91e-06	0.00230153	4.92267
11	22	5	56: J-03 Alien7_50	Alien7_50	-1.66302	10.2209	-5.528	2.32e-06	0.0025399	4.75894
46	13	19	34: K-24 ENSGALT00000008035.1	RIGG12572	-1.87662	13.7654	-5.37838	3.06e-06	0.00269004	4.48389
23	7	19	18: N-18 ChEST923g12	RIGG06659	-1.50216	10.7059	-5.39293	3.11e-06	0.00269004	4.47384
27	7	21	19: B-19 ChEST980o2	RIGG07058	-1.53422	10.885	-5.35955	3.26e-06	0.00269004	4.42649
16	4	2	08: M-16 ChEST390a8	RIGG02804	-3.30422	12.4363	-5.35056	3.36e-06	0.00269004	4.39909
2	2	6	04: C-13 ChEST155p12	RIGG01146	-1.58304	13.6523	-5.33485	3.54e-06	0.00269004	4.35123
23	16	17	42: F-06 ENSGALT00000016808.1	RIGG15630	-1.16556	11.2291	-5.32273	3.68e-06	0.00269004	4.31434
24	17	10	44: A-06 ENSGALT00000018592.1	RIGG16264	-1.95554	9.15987	-5.36145	4.91e-06	0.00322702	4.06887
23	10	18	26: J-18 ENSGALG00000017038.1	RIGG09644	-1.87304	13.0539	-5.23549	4.9e-06	0.00322702	4.04901
28	8	19	21: I-07 ENSGALG00000000215.1	RIGG07570	-2.10076	9.87003	-5.25982	5.45e-06	0.00327985	3.96604
26	15	13	39: C-19 ENSGALT00000013146.1	RIGG14309	-1.79743	11.8403	-5.23783	5.48e-06	0.00327985	3.94542
23	18	18	47: J-18 ENSGALT00000022287.1	RIGG17539	-1.5772	10.358	-5.28415	6.71e-06	0.00362381	3.79693
10	1	16	02: O-03 chCCLi4	RIGG00460	-1.29434	12.632	-5.13516	6.8e-06	0.00362381	3.74479
31	13	18	34: J-08 ENSGALT00000008270.1	RIGG12647	-1.27002	12.4241	-5.1435	7e-06	0.00362381	3.7229
7	13	11	33: J-14 ENSGALT00000007172.1	RIGG12273	-1.88058	14.1337	-5.11946	7.16e-06	0.00362381	3.69727
10	17	11	44: C-15 ENSGALT00000018379.1	RIGG16187	2.56381	8.16237	5.38439	7.76e-06	0.00377955	3.65531
24	21	4	53: M-06 ENSGALT00000028090.1	RIGG19719	-1.56444	13.2951	-5.0503	8.97e-06	0.00407079	3.4883
28	11	21	29: I-19 ENSGALT00000002323.1	RIGG10584	-2.42883	8.31658	-5.67035	8.79e-06	0.00407079	3.48249
22	3	9	07: C-18 ChEST333b24	RIGG02370	-1.42212	10.8152	-5.04433	1.08e-05	0.00443248	3.33222
14	16	1	40: G-04 ENSGALT00000014496.1	RIGG14794	-1.65525	10.1779	-5.02565	1.08e-05	0.00443248	3.3204
25	11	19	29: H-19 ENSGALT00000003165.1	RIGG10855	-2.93549	9.97276	-5.26777	1.08e-05	0.00443248	3.27551
[truncated: 13,126 more rows]
